# Supplementary material for: Crystal structure of (3S*,4R*)-4-fluoro-3-(4-meth­oxy­phen­yl)-1-oxo-2-phenyl-1,2,3,4-tetra­hydro­iso­quinoline-4-carb­oxy­lic acid
Source: Acta Crystallogr E Crystallogr Commun. 2017 May 23;73(Pt 6):867–70. doi: 10.1107/S2056989017007186 (PMC5458312; doi:10.1107/S2056989017007186)
Supplement: Supplementary file 1 [file e-73-00867-sup1.cif]

##############################################################################
#                                                                            #
# This CIF contains the data in a paper accepted for publication in          #
# Acta Crystallographica Section E. It conforms to the requirements of       #
# Notes for Authors for Acta Crystallographica Section E, and has been       #
# peer reviewed under the auspices of the IUCr Commission on Journals.       #
#                                                                            #
# Full details of the Crystallographic Information File format               #
# are given in the paper "The Crystallographic Information File (CIF):       #
# a New Standard Archive File for Crystallography" by S. R. Hall, F. H.      #
# Allen and I. D. Brown [Acta Cryst. (1991), A47, 655-685].                  #
#                                                                            #
# The current version of the core CIF dictionary is obtainable from          #
# ftp://ftp.iucr.org/pub/cif_core.dic.                                       #
#                                                                            #
# Software is freely available for graphical display of the structure(s)     #
# in this CIF. For information consult the CIF software page                 #
# http://www.iucr.org/resources/cif/software.                                #
#                                                                            #
# This file may be used for bona fide research purposes within the           #
# scientific community so long as proper attribution is given to the journal # 
# article from which it was obtained.                                        #
#                                                                            #
##############################################################################
data_I
_audit_creation_method     'SHELXL-2016/6'
_chemical_name_systematic
;
(3<i>S</i>*,4<i>R</i>*)-4-Fluoro-3-(4-methoxyphenyl)-1-oxo-2-phenyl-1,2,3,4-\
tetrahydroisoquinoline-4-carboxylic acid
;
_chemical_name_common     ?
_chemical_formula_moiety     'C23 H18 F N O4'
_chemical_formula_sum     'C23 H18 F N O4'
_chemical_formula_iupac     'C23 H18 F N O4'
_chemical_formula_weight     391.38
_chemical_melting_point     ?
_shelx_space_group_comment
;
The symmetry employed for this shelxl refinement is uniquely defined
by the following loop, which should always be used as a source of
symmetry information in preference to the above space-group names.
They are only intended as comments.
;
_space_group_crystal_system     monoclinic
_space_group_name_H-M_alt     'P 21/c'
_space_group_name_Hall     '-P 2ybc'
loop_
    _space_group_symop_operation_xyz
    'x, y, z'
    '-x, y+1/2, -z+1/2'
    '-x, -y, -z'
    'x, -y-1/2, z-1/2'
_cell_length_a     8.4849(11)
_cell_length_b     15.407(3)
_cell_length_c     14.157(2)
_cell_angle_alpha     90
_cell_angle_beta     102.598(16)
_cell_angle_gamma     90
_cell_volume     1806.1(5)
_cell_formula_units_Z     4
_cell_measurement_reflns_used     9581
_cell_measurement_theta_min     2.79
_cell_measurement_theta_max     28.29
_cell_measurement_temperature     100(2)
_exptl_crystal_description     block
_exptl_crystal_colour     colourless
_exptl_crystal_size_max     0.276
_exptl_crystal_size_mid     0.204
_exptl_crystal_size_min     0.18
_exptl_crystal_density_diffrn     1.439
_exptl_crystal_density_meas     ?
_exptl_crystal_density_method     ?
_exptl_crystal_F_000     816
_exptl_absorpt_coefficient_mu     0.106
_exptl_absorpt_correction_type     multi-scan
_exptl_absorpt_process_details
;
(SADABS; Bruker, 2014)
;
_shelx_estimated_absorpt_T_min     0.971
_shelx_estimated_absorpt_T_max     0.981
_exptl_absorpt_correction_T_min     0.7181
_exptl_absorpt_correction_T_max     0.7457
_exptl_special_details
;
The crystal was immersed in a film of perfluoropolyether oil, mounted on a
polyimide microloop (MicroMounts of MiTeGen) and transferred to stream of cold
nitrogen (Bruker Kryoflex2).
Melting points were determined on a Melting point meter MPM-H2 (Schorpp
Geraetetechnik, Ueberlingen, Germany) and were not corrected. IR spectra were
obtained using a JASCO FT/IR-6100 spectrometer (JASCO, Gross-Umstadt,
Germany). TLC was performed on pre-coated aluminium sheets with silica gel 60
F~254~ (Macherey-Nagel, Dueren, Germany). ^1^H (400 MHz) and ^13^C (100 MHz)
NMR spectra were recorded on a Bruker AV 400 instrument (Bruker Biospin,
Ettlingen, Germany). ^19^F (188 MHz) NMR spectra were recorded on a Bruker
Advance 200Hz Spektrometer (Bruker Biospin, Bremen, Germany) at 298 K.
Chemical shifts are given in ppm and were calibrated on residual solvent peaks
as internal standard (CDCl~3~: ^1^H 7.26 ppm, ^13^C 77.1 ppm; DMSO-d~6~: ^1^H
2.50 ppm, ^13^C 39.52 ppm; CD~3~OD: ^1^H 3.31 ppm, ^13^C 49.00 ppm (Gottlieb
<i>et al.</i>, 1997)). NMR signals are specified as s (singlet), d (doublet),
m (multiplet). Coupling constants <i>J</i> are given in Hz. Medium pressure
liquid chromatography (MPLC) was performed on puriFlash^\\u000174^430 system
(Interchim, Montlu\,con, France) using pre-packed silica gel 50 \m columns
from Interchim (Montlu\,con, France). MS data were obtained using an Agilent
1100 Series LC/MSD Trap (Agilent Technologies, Boeblingen, Germany).
Commercial available chemicals were used without further purification.
Gottlieb, H. E., Kotlyar, V. & Nudelman, A. (1997). <i>J. Org. Chem.</i>
<b>62</b>, 7512-7515.
;
_diffrn_ambient_temperature     100(2)
_diffrn_radiation_type     MoK\a
_diffrn_radiation_wavelength     0.71073
_diffrn_radiation_monochromator     'multi-layer mirror'
_diffrn_measurement_device_type     'Bruker D8 Quest'
_diffrn_measurement_method     '\f and \w scans'
_diffrn_detector_area_resol_mean     10.24
_diffrn_reflns_number     48705
_diffrn_reflns_av_R_equivalents     0.0241
_diffrn_reflns_theta_min     2.644
_diffrn_reflns_theta_max     26.371
_diffrn_reflns_theta_full     26.000
_diffrn_measured_fraction_theta_max     0.999
_diffrn_measured_fraction_theta_full     0.999
_diffrn_reflns_limit_h_min     -10
_diffrn_reflns_limit_h_max     10
_diffrn_reflns_limit_k_min     -19
_diffrn_reflns_limit_k_max     19
_diffrn_reflns_limit_l_min     -17
_diffrn_reflns_limit_l_max     17
_refine_special_details     ?
_reflns_number_total     3697
_reflns_number_gt     3509
_reflns_threshold_expression     'I > 2\s(I)'
_refine_ls_structure_factor_coef     Fsqd
_refine_ls_matrix_type     full
_refine_ls_R_factor_all     0.0331
_refine_ls_R_factor_gt     0.0318
_refine_ls_wR_factor_gt     0.0795
_refine_ls_wR_factor_ref     0.0807
_refine_ls_goodness_of_fit_ref     1.047
_refine_ls_restrained_S_all     1.047
_refine_ls_number_reflns     3697
_refine_ls_number_parameters     264
_refine_ls_number_restraints     0
_refine_ls_hydrogen_treatment     constr
_refine_ls_weighting_scheme     calc
_refine_ls_weighting_details
              'w=1/[\s^2^(Fo^2^)+(0.0355P)^2^+1.0295P] where P=(Fo^2^+2Fc^2^)/3'
_atom_sites_solution_hydrogens     geom
_atom_sites_solution_primary     direct
_atom_sites_solution_secondary     difmap
_refine_ls_shift/su_max     0.001
_refine_ls_shift/su_mean     0.000
_refine_diff_density_max     0.380
_refine_diff_density_min     -0.205
_refine_ls_extinction_method
;
(SHELXL2016; Sheldrick, 2015b)
;
_refine_ls_extinction_coef     0.0347(17)
_refine_ls_extinction_expression
                                  'Fc^*^=kFc[1+0.001xFc^2^\l^3^/sin(2\q)]^-1/4^'
loop_
    _atom_type_symbol
    _atom_type_description
    _atom_type_scat_dispersion_real
    _atom_type_scat_dispersion_imag
    _atom_type_scat_source
    'C' 'C' 0.0033 0.0016
                         'International Tables Vol C Tables 4.2.6.8 and 6.1.1.4'
    'H' 'H' 0.0000 0.0000
                         'International Tables Vol C Tables 4.2.6.8 and 6.1.1.4'
    'N' 'N' 0.0061 0.0033
                         'International Tables Vol C Tables 4.2.6.8 and 6.1.1.4'
    'O' 'O' 0.0106 0.0060
                         'International Tables Vol C Tables 4.2.6.8 and 6.1.1.4'
    'F' 'F' 0.0171 0.0103
                         'International Tables Vol C Tables 4.2.6.8 and 6.1.1.4'
_computing_data_collection
;
APEX2  (Bruker, 2014)
;
_computing_cell_refinement
;
SAINT-Plus (Bruker, 2014)
;
_computing_data_reduction
;
SAINT-Plus (Bruker, 2014)
;
_computing_structure_solution
;
SHELXT (Sheldrick, 2015a)
;
_computing_structure_refinement
;
SHELXL2014 (Sheldrick, 2015b)
;
_computing_molecular_graphics
;
<i>SHELXLE</i> (H\"ubschle <i>et al.</i>,  2011) and Mercury (Macrae
<i>et al.</i>,  2008)
;
_computing_publication_material
;
SHELXL2014 (Sheldrick, 2015b)
;
loop_
    _atom_site_type_symbol
    _atom_site_label
    _atom_site_fract_x
    _atom_site_fract_y
    _atom_site_fract_z
    _atom_site_U_iso_or_equiv
    _atom_site_adp_type
    _atom_site_calc_flag
    _atom_site_occupancy
    _atom_site_disorder_assembly
    _atom_site_disorder_group
    N N1 0.33200(10) 0.61320(6) 0.66591(6) 0.01065(19) Uani d 1 . .
    C C2 0.24318(12) 0.57637(7) 0.72408(7) 0.0111(2) Uani d 1 . .
    C C3 0.32751(12) 0.51757(7) 0.80230(7) 0.0111(2) Uani d 1 . .
    C C4 0.24489(13) 0.48959(7) 0.87212(8) 0.0137(2) Uani d 1 . .
    H H4 0.139982 0.511308 0.871797 0.016 Uiso calc 1 . .
    C C5 0.31679(13) 0.42986(7) 0.94204(8) 0.0159(2) Uani d 1 . .
    H H5 0.262356 0.411839 0.990646 0.019 Uiso calc 1 . .
    C C8 0.48373(12) 0.48743(7) 0.80421(7) 0.0110(2) Uani d 1 . .
    C C7 0.55226(13) 0.42559(7) 0.87261(8) 0.0146(2) Uani d 1 . .
    H H7 0.656607 0.403150 0.872799 0.018 Uiso calc 1 . .
    C C6 0.46852(14) 0.39665(7) 0.94054(8) 0.0167(2) Uani d 1 . .
    H H6 0.515302 0.353782 0.986387 0.020 Uiso calc 1 . .
    C C9 0.56834(12) 0.51784(7) 0.72743(7) 0.0104(2) Uani d 1 . .
    C C10 0.50982(12) 0.60708(7) 0.68386(7) 0.0103(2) Uani d 1 . .
    H H10 0.538244 0.609658 0.618980 0.012 Uiso calc 1 . .
    O O11 0.09652(9) 0.59098(5) 0.71148(6) 0.01599(18) Uani d 1 . .
    F F12 0.53273(7) 0.45825(4) 0.64999(4) 0.01453(16) Uani d 1 . .
    C C13 0.75401(12) 0.52245(7) 0.76088(8) 0.0113(2) Uani d 1 . .
    O O14 0.82294(9) 0.51358(6) 0.68636(6) 0.01713(18) Uani d 1 . .
    H H14 0.919081 0.530769 0.701830 0.026 Uiso calc 1 . .
    O O15 0.82280(9) 0.53632(6) 0.84323(6) 0.01743(19) Uani d 1 . .
    C C16 0.59280(12) 0.68403(7) 0.74097(7) 0.0108(2) Uani d 1 . .
    C C17 0.55319(13) 0.71191(7) 0.82625(8) 0.0133(2) Uani d 1 . .
    H H17 0.469288 0.683326 0.848858 0.016 Uiso calc 1 . .
    C C18 0.63400(13) 0.78083(7) 0.87914(8) 0.0142(2) Uani d 1 . .
    H H18 0.606692 0.798420 0.937867 0.017 Uiso calc 1 . .
    C C19 0.75537(12) 0.82394(7) 0.84538(8) 0.0125(2) Uani d 1 . .
    C C20 0.79674(13) 0.79631(7) 0.76033(8) 0.0139(2) Uani d 1 . .
    H H20 0.880507 0.824902 0.737609 0.017 Uiso calc 1 . .
    C C21 0.71594(13) 0.72720(7) 0.70881(8) 0.0131(2) Uani d 1 . .
    H H21 0.744716 0.708909 0.650739 0.016 Uiso calc 1 . .
    O O22 0.83760(9) 0.89465(5) 0.88880(6) 0.01602(18) Uani d 1 . .
    C C23 0.81993(14) 0.91544(8) 0.98427(8) 0.0175(2) Uani d 1 . .
    H H23A 0.883876 0.967223 1.007349 0.026 Uiso calc 1 . .
    H H23B 0.857866 0.866633 1.027671 0.026 Uiso calc 1 . .
    H H23C 0.705912 0.926726 0.983278 0.026 Uiso calc 1 . .
    C C24 0.25598(12) 0.67125(7) 0.58933(8) 0.0124(2) Uani d 1 . .
    C C25 0.16993(13) 0.74324(7) 0.60909(9) 0.0174(2) Uani d 1 . .
    H H25 0.160006 0.754905 0.673429 0.021 Uiso calc 1 . .
    C C26 0.09829(14) 0.79821(8) 0.53368(10) 0.0239(3) Uani d 1 . .
    H H26 0.038507 0.847210 0.546762 0.029 Uiso calc 1 . .
    C C27 0.11357(15) 0.78197(8) 0.43966(10) 0.0257(3) Uani d 1 . .
    H H27 0.065221 0.819873 0.388597 0.031 Uiso calc 1 . .
    C C28 0.19975(15) 0.71015(9) 0.42085(9) 0.0236(3) Uani d 1 . .
    H H28 0.210460 0.698898 0.356566 0.028 Uiso calc 1 . .
    C C29 0.27096(13) 0.65417(8) 0.49529(8) 0.0167(2) Uani d 1 . .
    H H29 0.329296 0.604724 0.481866 0.020 Uiso calc 1 . .
loop_
    _atom_site_aniso_label
    _atom_site_aniso_U_11
    _atom_site_aniso_U_22
    _atom_site_aniso_U_33
    _atom_site_aniso_U_12
    _atom_site_aniso_U_13
    _atom_site_aniso_U_23
    N1 0.0066(4) 0.0132(4) 0.0116(4) 0.0003(3) 0.0007(3) 0.0019(3)
    C2 0.0094(5) 0.0113(5) 0.0128(5) -0.0010(4) 0.0025(4) -0.0019(4)
    C3 0.0101(5) 0.0109(5) 0.0119(5) -0.0024(4) 0.0017(4) -0.0015(4)
    C4 0.0118(5) 0.0154(5) 0.0143(5) -0.0033(4) 0.0039(4) -0.0023(4)
    C5 0.0180(5) 0.0176(5) 0.0127(5) -0.0070(4) 0.0045(4) 0.0002(4)
    C8 0.0101(5) 0.0106(5) 0.0121(5) -0.0027(4) 0.0019(4) -0.0013(4)
    C7 0.0118(5) 0.0131(5) 0.0178(5) -0.0010(4) 0.0009(4) 0.0007(4)
    C6 0.0185(5) 0.0149(5) 0.0148(5) -0.0033(4) -0.0006(4) 0.0040(4)
    C9 0.0088(5) 0.0108(5) 0.0111(5) -0.0006(4) 0.0015(4) -0.0023(4)
    C10 0.0071(5) 0.0133(5) 0.0110(5) 0.0001(4) 0.0028(4) 0.0014(4)
    O11 0.0079(4) 0.0188(4) 0.0215(4) 0.0009(3) 0.0038(3) 0.0035(3)
    F12 0.0135(3) 0.0146(3) 0.0154(3) -0.0022(2) 0.0030(2) -0.0051(2)
    C13 0.0096(5) 0.0095(5) 0.0150(5) 0.0006(4) 0.0034(4) 0.0017(4)
    O14 0.0087(4) 0.0271(4) 0.0165(4) -0.0028(3) 0.0047(3) -0.0019(3)
    O15 0.0109(4) 0.0258(4) 0.0146(4) -0.0015(3) 0.0005(3) 0.0002(3)
    C16 0.0090(5) 0.0102(5) 0.0126(5) 0.0014(4) 0.0010(4) 0.0022(4)
    C17 0.0118(5) 0.0135(5) 0.0156(5) -0.0010(4) 0.0052(4) 0.0015(4)
    C18 0.0152(5) 0.0144(5) 0.0137(5) 0.0004(4) 0.0048(4) -0.0005(4)
    C19 0.0108(5) 0.0102(5) 0.0148(5) 0.0002(4) -0.0009(4) 0.0012(4)
    C20 0.0107(5) 0.0148(5) 0.0166(5) -0.0015(4) 0.0040(4) 0.0032(4)
    C21 0.0126(5) 0.0148(5) 0.0125(5) 0.0008(4) 0.0039(4) 0.0016(4)
    O22 0.0173(4) 0.0146(4) 0.0162(4) -0.0053(3) 0.0036(3) -0.0024(3)
    C23 0.0171(5) 0.0191(5) 0.0152(5) -0.0036(4) 0.0015(4) -0.0036(4)
    C24 0.0078(4) 0.0129(5) 0.0150(5) -0.0030(4) -0.0009(4) 0.0031(4)
    C25 0.0122(5) 0.0151(5) 0.0230(6) -0.0011(4) -0.0002(4) -0.0002(4)
    C26 0.0144(5) 0.0142(6) 0.0383(7) -0.0008(4) -0.0046(5) 0.0042(5)
    C27 0.0196(6) 0.0217(6) 0.0287(7) -0.0075(5) -0.0102(5) 0.0134(5)
    C28 0.0228(6) 0.0285(7) 0.0162(6) -0.0091(5) -0.0026(5) 0.0069(5)
    C29 0.0152(5) 0.0183(6) 0.0157(5) -0.0032(4) 0.0012(4) 0.0021(4)
_geom_special_details
;
 All esds (except the esd in the dihedral angle between two l.s. planes)
 are estimated using the full covariance matrix.  The cell esds are taken
 into account individually in the estimation of esds in distances, angles
 and torsion angles; correlations between esds in cell parameters are only
 used when they are defined by crystal symmetry.  An approximate (isotropic)
 treatment of cell esds is used for estimating esds involving l.s. planes.
;
loop_
    _geom_bond_atom_site_label_1
    _geom_bond_atom_site_label_2
    _geom_bond_site_symmetry_2
    _geom_bond_distance
    _geom_bond_publ_flag
    N1 C2 . 1.3560(14) ?
    N1 C24 . 1.4444(13) ?
    N1 C10 . 1.4774(12) ?
    C2 O11 . 1.2386(13) ?
    C2 C3 . 1.4878(14) ?
    C3 C4 . 1.3987(15) ?
    C3 C8 . 1.3992(15) ?
    C4 C5 . 1.3912(16) ?
    C4 H4 . 0.9500 ?
    C5 C6 . 1.3899(17) ?
    C5 H5 . 0.9500 ?
    C8 C7 . 1.3920(15) ?
    C8 C9 . 1.5023(14) ?
    C7 C6 . 1.3880(16) ?
    C7 H7 . 0.9500 ?
    C6 H6 . 0.9500 ?
    C9 F12 . 1.4112(12) ?
    C9 C10 . 1.5440(14) ?
    C9 C13 . 1.5445(14) ?
    C10 C16 . 1.5187(14) ?
    C10 H10 . 1.0000 ?
    C13 O15 . 1.2036(14) ?
    C13 O14 . 1.3202(13) ?
    O14 H14 . 0.8400 ?
    C16 C17 . 1.3901(15) ?
    C16 C21 . 1.3960(15) ?
    C17 C18 . 1.3907(15) ?
    C17 H17 . 0.9500 ?
    C18 C19 . 1.3946(15) ?
    C18 H18 . 0.9500 ?
    C19 O22 . 1.3655(13) ?
    C19 C20 . 1.3923(15) ?
    C20 C21 . 1.3847(15) ?
    C20 H20 . 0.9500 ?
    C21 H21 . 0.9500 ?
    O22 C23 . 1.4282(13) ?
    C23 H23A . 0.9800 ?
    C23 H23B . 0.9800 ?
    C23 H23C . 0.9800 ?
    C24 C25 . 1.3895(16) ?
    C24 C29 . 1.3899(16) ?
    C25 C26 . 1.3940(17) ?
    C25 H25 . 0.9500 ?
    C26 C27 . 1.388(2) ?
    C26 H26 . 0.9500 ?
    C27 C28 . 1.384(2) ?
    C27 H27 . 0.9500 ?
    C28 C29 . 1.3935(16) ?
    C28 H28 . 0.9500 ?
    C29 H29 . 0.9500 ?
loop_
    _geom_angle_atom_site_label_1
    _geom_angle_atom_site_label_2
    _geom_angle_atom_site_label_3
    _geom_angle_site_symmetry_1
    _geom_angle_site_symmetry_3
    _geom_angle
    _geom_angle_publ_flag
    C2 N1 C24 . . 119.90(8) ?
    C2 N1 C10 . . 123.43(9) ?
    C24 N1 C10 . . 116.15(8) ?
    O11 C2 N1 . . 120.70(10) ?
    O11 C2 C3 . . 121.52(9) ?
    N1 C2 C3 . . 117.78(9) ?
    C4 C3 C8 . . 120.18(10) ?
    C4 C3 C2 . . 118.68(9) ?
    C8 C3 C2 . . 121.08(9) ?
    C5 C4 C3 . . 119.81(10) ?
    C5 C4 H4 . . 120.1 ?
    C3 C4 H4 . . 120.1 ?
    C6 C5 C4 . . 119.78(10) ?
    C6 C5 H5 . . 120.1 ?
    C4 C5 H5 . . 120.1 ?
    C7 C8 C3 . . 119.39(10) ?
    C7 C8 C9 . . 121.58(9) ?
    C3 C8 C9 . . 118.86(9) ?
    C6 C7 C8 . . 120.17(10) ?
    C6 C7 H7 . . 119.9 ?
    C8 C7 H7 . . 119.9 ?
    C7 C6 C5 . . 120.53(10) ?
    C7 C6 H6 . . 119.7 ?
    C5 C6 H6 . . 119.7 ?
    F12 C9 C8 . . 107.70(8) ?
    F12 C9 C10 . . 105.86(8) ?
    C8 C9 C10 . . 113.83(8) ?
    F12 C9 C13 . . 107.42(8) ?
    C8 C9 C13 . . 114.13(9) ?
    C10 C9 C13 . . 107.41(8) ?
    N1 C10 C16 . . 112.29(8) ?
    N1 C10 C9 . . 110.66(8) ?
    C16 C10 C9 . . 114.28(8) ?
    N1 C10 H10 . . 106.3 ?
    C16 C10 H10 . . 106.3 ?
    C9 C10 H10 . . 106.3 ?
    O15 C13 O14 . . 125.92(10) ?
    O15 C13 C9 . . 123.50(9) ?
    O14 C13 C9 . . 110.50(9) ?
    C13 O14 H14 . . 109.5 ?
    C17 C16 C21 . . 118.42(10) ?
    C17 C16 C10 . . 122.12(9) ?
    C21 C16 C10 . . 119.43(9) ?
    C16 C17 C18 . . 121.29(10) ?
    C16 C17 H17 . . 119.4 ?
    C18 C17 H17 . . 119.4 ?
    C17 C18 C19 . . 119.57(10) ?
    C17 C18 H18 . . 120.2 ?
    C19 C18 H18 . . 120.2 ?
    O22 C19 C20 . . 115.65(9) ?
    O22 C19 C18 . . 124.66(10) ?
    C20 C19 C18 . . 119.67(10) ?
    C21 C20 C19 . . 120.09(10) ?
    C21 C20 H20 . . 120.0 ?
    C19 C20 H20 . . 120.0 ?
    C20 C21 C16 . . 120.96(10) ?
    C20 C21 H21 . . 119.5 ?
    C16 C21 H21 . . 119.5 ?
    C19 O22 C23 . . 117.14(8) ?
    O22 C23 H23A . . 109.5 ?
    O22 C23 H23B . . 109.5 ?
    H23A C23 H23B . . 109.5 ?
    O22 C23 H23C . . 109.5 ?
    H23A C23 H23C . . 109.5 ?
    H23B C23 H23C . . 109.5 ?
    C25 C24 C29 . . 120.38(10) ?
    C25 C24 N1 . . 120.76(10) ?
    C29 C24 N1 . . 118.85(10) ?
    C24 C25 C26 . . 119.43(11) ?
    C24 C25 H25 . . 120.3 ?
    C26 C25 H25 . . 120.3 ?
    C27 C26 C25 . . 120.57(12) ?
    C27 C26 H26 . . 119.7 ?
    C25 C26 H26 . . 119.7 ?
    C28 C27 C26 . . 119.51(11) ?
    C28 C27 H27 . . 120.2 ?
    C26 C27 H27 . . 120.2 ?
    C27 C28 C29 . . 120.63(12) ?
    C27 C28 H28 . . 119.7 ?
    C29 C28 H28 . . 119.7 ?
    C24 C29 C28 . . 119.48(11) ?
    C24 C29 H29 . . 120.3 ?
    C28 C29 H29 . . 120.3 ?
loop_
    _geom_torsion_atom_site_label_1
    _geom_torsion_atom_site_label_2
    _geom_torsion_atom_site_label_3
    _geom_torsion_atom_site_label_4
    _geom_torsion_site_symmetry_1
    _geom_torsion_site_symmetry_2
    _geom_torsion_site_symmetry_3
    _geom_torsion_site_symmetry_4
    _geom_torsion
    _geom_torsion_publ_flag
    C24 N1 C2 O11 . . . . 1.02(15) ?
    C10 N1 C2 O11 . . . . 172.43(10) ?
    C24 N1 C2 C3 . . . . -179.57(9) ?
    C10 N1 C2 C3 . . . . -8.16(15) ?
    O11 C2 C3 C4 . . . . -10.34(15) ?
    N1 C2 C3 C4 . . . . 170.26(9) ?
    O11 C2 C3 C8 . . . . 166.87(10) ?
    N1 C2 C3 C8 . . . . -12.53(15) ?
    C8 C3 C4 C5 . . . . -1.71(16) ?
    C2 C3 C4 C5 . . . . 175.53(10) ?
    C3 C4 C5 C6 . . . . -1.68(16) ?
    C4 C3 C8 C7 . . . . 3.75(15) ?
    C2 C3 C8 C7 . . . . -173.41(9) ?
    C4 C3 C8 C9 . . . . 179.22(9) ?
    C2 C3 C8 C9 . . . . 2.05(15) ?
    C3 C8 C7 C6 . . . . -2.42(16) ?
    C9 C8 C7 C6 . . . . -177.76(10) ?
    C8 C7 C6 C5 . . . . -0.97(17) ?
    C4 C5 C6 C7 . . . . 3.03(17) ?
    C7 C8 C9 F12 . . . . 84.49(12) ?
    C3 C8 C9 F12 . . . . -90.87(11) ?
    C7 C8 C9 C10 . . . . -158.47(9) ?
    C3 C8 C9 C10 . . . . 26.17(13) ?
    C7 C8 C9 C13 . . . . -34.68(14) ?
    C3 C8 C9 C13 . . . . 149.96(9) ?
    C2 N1 C10 C16 . . . . -93.63(11) ?
    C24 N1 C10 C16 . . . . 78.07(11) ?
    C2 N1 C10 C9 . . . . 35.38(13) ?
    C24 N1 C10 C9 . . . . -152.92(9) ?
    F12 C9 C10 N1 . . . . 75.45(10) ?
    C8 C9 C10 N1 . . . . -42.65(11) ?
    C13 C9 C10 N1 . . . . -170.02(8) ?
    F12 C9 C10 C16 . . . . -156.62(8) ?
    C8 C9 C10 C16 . . . . 85.28(11) ?
    C13 C9 C10 C16 . . . . -42.08(11) ?
    F12 C9 C13 O15 . . . . -148.60(10) ?
    C8 C9 C13 O15 . . . . -29.28(14) ?
    C10 C9 C13 O15 . . . . 97.91(12) ?
    F12 C9 C13 O14 . . . . 34.57(11) ?
    C8 C9 C13 O14 . . . . 153.90(9) ?
    C10 C9 C13 O14 . . . . -78.92(10) ?
    N1 C10 C16 C17 . . . . 50.04(13) ?
    C9 C10 C16 C17 . . . . -77.06(12) ?
    N1 C10 C16 C21 . . . . -131.70(10) ?
    C9 C10 C16 C21 . . . . 101.20(11) ?
    C21 C16 C17 C18 . . . . -0.31(16) ?
    C10 C16 C17 C18 . . . . 177.98(9) ?
    C16 C17 C18 C19 . . . . 1.09(16) ?
    C17 C18 C19 O22 . . . . 176.94(10) ?
    C17 C18 C19 C20 . . . . -1.42(16) ?
    O22 C19 C20 C21 . . . . -177.51(9) ?
    C18 C19 C20 C21 . . . . 0.99(16) ?
    C19 C20 C21 C16 . . . . -0.21(16) ?
    C17 C16 C21 C20 . . . . -0.14(15) ?
    C10 C16 C21 C20 . . . . -178.47(9) ?
    C20 C19 O22 C23 . . . . -169.09(9) ?
    C18 C19 O22 C23 . . . . 12.49(15) ?
    C2 N1 C24 C25 . . . . 54.81(14) ?
    C10 N1 C24 C25 . . . . -117.20(11) ?
    C2 N1 C24 C29 . . . . -125.51(11) ?
    C10 N1 C24 C29 . . . . 62.48(12) ?
    C29 C24 C25 C26 . . . . 0.14(16) ?
    N1 C24 C25 C26 . . . . 179.82(10) ?
    C24 C25 C26 C27 . . . . -0.58(17) ?
    C25 C26 C27 C28 . . . . 0.49(18) ?
    C26 C27 C28 C29 . . . . 0.05(18) ?
    C25 C24 C29 C28 . . . . 0.38(16) ?
    N1 C24 C29 C28 . . . . -179.30(10) ?
    C27 C28 C29 C24 . . . . -0.48(17) ?
loop_
    _geom_hbond_atom_site_label_D
    _geom_hbond_atom_site_label_H
    _geom_hbond_atom_site_label_A
    _geom_hbond_site_symmetry_A
    _geom_hbond_distance_DH
    _geom_hbond_distance_HA
    _geom_hbond_distance_DA
    _geom_hbond_angle_DHA
    O14 H14 O11 1_655 0.84 1.75 2.5645(11) 163
    C23 H23C F12 2_656 0.98 2.50 3.2435(14) 133
_shelx_hkl_file
;
   3   0   0  785.72   15.78
  -3   0   0  647.11   15.45
   4   0   0   62.64    1.38
   4   0   0   64.47    1.39
  -4   0   0   62.27    1.38
   4   0   0   67.64    1.63
   4   0   0   62.36    1.37
  -4   0   0   61.26    1.39
  -4   0   0   62.05    1.37
  -4   0   0   65.55    1.61
   5   0   0   22.34    0.50
   5   0   0   23.67    0.53
  -5   0   0   23.27    0.53
   5   0   0   22.61    0.53
  -5   0   0   23.22    0.80
  -5   0   0   22.41    0.50
  -5   0   0   23.51    0.56
  -5   0   0   22.47    0.52
   5   0   0   22.43    0.55
   5   0   0   22.99    0.81
   6   0   0    8.60    0.24
   6   0   0    7.97    0.55
  -6   0   0    7.91    0.51
  -6   0   0    8.34    0.20
   6   0   0    8.71    0.21
   6   0   0    8.46    0.26
   6   0   0    8.47    0.24
  -6   0   0    8.71    0.23
  -6   0   0    8.28    0.25
  -7   0   0    1.11    0.10
  -7   0   0    0.81    0.09
   7   0   0    0.82    0.11
   7   0   0    1.17    0.12
   7   0   0    1.12    0.11
   8   0   0    6.88    0.27
   8   0   0    7.25    0.24
  -8   0   0    7.32    0.22
   8   0   0    7.46    0.24
  -8   0   0    7.16    0.25
   8   0   0    7.00    0.27
   9   0   0    2.02    0.21
   9   0   0    2.00    0.20
   9   0   0    2.10    0.17
  -9   0   0    1.96    0.14
   9   0   0    2.03    0.17
  10   0   0    5.75    0.26
  10   0   0    5.18    0.29
  10   0   0    5.10    0.31
  10   0   0    5.54    0.26
 -10   0   0    5.57    0.21
 -11   0   0   25.85    0.62
  11   0   0   25.67    0.76
  11   0   0   25.86    0.73
  11   0   0   24.74    0.68
   0  -1   0   -0.01    0.01
   0  -1   0    0.00    0.00
   0   1   0    0.00    0.01
   1  -1   0    0.76    0.03
   1  -1   0    0.73    0.08
  -1  -1   0    0.78    0.03
  -1  -1   0    0.72    0.03
   1  -1   0    0.70    0.04
  -1  -1   0    0.75    0.07
   1   1   0    0.78    0.03
  -1   1   0    0.71    0.03
   1   1   0    0.71    0.08
   1   1   0    0.73    0.03
   1   1   0    0.76    0.04
  -1   1   0    0.68    0.04
  -2  -1   0  231.42    4.96
   2   1   0  224.04    4.95
   3  -1   0    2.34    0.20
  -3  -1   0    2.12    0.08
   3  -1   0    2.07    0.09
  -3  -1   0    2.12    0.07
  -3  -1   0    2.13    0.20
   3  -1   0    1.98    0.08
  -3  -1   0    2.17    0.08
   3  -1   0    1.99    0.08
  -3  -1   0    2.10    0.09
   3  -1   0    2.09    0.06
  -3   1   0    2.17    0.07
   3   1   0    2.08    0.09
   3   1   0    2.35    0.08
  -3   1   0    1.99    0.08
  -3   1   0    2.15    0.05
   3   1   0    2.37    0.20
   3   1   0    2.10    0.07
  -4  -1   0   97.80    2.25
  -4  -1   0   89.69    2.01
  -4  -1   0   89.82    1.99
   4  -1   0   89.76    2.01
  -4  -1   0   91.06    1.98
   4  -1   0   99.61    2.25
   4  -1   0   89.99    1.99
  -4   1   0   90.78    1.98
   4   1   0  100.24    2.26
   4   1   0   93.62    2.00
   4   1   0   90.02    1.99
   4   1   0   89.85    1.99
  -4   1   0   91.88    1.99
   5  -1   0    0.03    0.15
  -5  -1   0    0.29    0.16
  -5  -1   0    0.13    0.05
   5  -1   0    0.22    0.06
   5  -1   0    0.11    0.06
   5  -1   0    0.19    0.04
  -5  -1   0    0.15    0.04
  -5  -1   0    0.17    0.03
  -5  -1   0    0.16    0.06
   5  -1   0    0.12    0.04
  -5   1   0    0.16    0.05
   5   1   0    0.12    0.04
   5   1   0    0.13    0.03
  -5   1   0    0.09    0.16
   5   1   0    0.03    0.16
   5   1   0    0.18    0.06
  -5   1   0    0.14    0.02
  -5   1   0    0.13    0.04
  -6  -1   0    9.41    0.25
  -6  -1   0    9.02    0.54
   6  -1   0    9.33    0.28
   6  -1   0    9.38    0.26
   6  -1   0    9.28    0.57
  -6  -1   0    9.56    0.27
   6  -1   0    9.18    0.26
  -6  -1   0    9.43    0.29
   6  -1   0    9.53    0.29
  -6  -1   0    9.41    0.23
   6   1   0    9.09    0.57
  -6   1   0    9.71    0.55
   6   1   0    9.52    0.26
  -6   1   0    9.14    0.26
   6   1   0    9.48    0.28
  -6   1   0    9.62    0.25
   6   1   0    9.36    0.23
   6   1   0    9.30    0.26
  -6   1   0    9.51    0.21
  -7  -1   0   10.81    0.29
   7  -1   0   11.07    0.30
  -7  -1   0   10.85    0.26
   7  -1   0   11.04    0.31
  -7  -1   0   11.15    0.32
   7  -1   0   10.98    0.34
   7  -1   0   11.37    0.34
  -7  -1   0   11.42    0.35
  -7   1   0   10.98    0.29
   7   1   0   10.93    0.31
   7   1   0   11.21    0.31
   7   1   0   10.85    0.27
   7   1   0   10.98    0.34
   8  -1   0   11.13    0.33
  -8  -1   0   11.39    0.31
  -8  -1   0   11.29    0.34
   8  -1   0   11.38    0.36
   8  -1   0   11.20    0.32
   8  -1   0   11.55    0.36
   8   1   0   11.29    0.28
   8   1   0   11.45    0.33
   8   1   0   10.74    0.35
  -8   1   0   11.88    0.30
   8   1   0   11.26    0.32
   9  -1   0    0.02    0.08
   9  -1   0    0.23    0.11
  -9  -1   0    0.24    0.07
  -9  -1   0    0.15    0.09
   9  -1   0    0.15    0.11
   9  -1   0    0.12    0.08
   9   1   0    0.11    0.09
   9   1   0    0.13    0.11
  -9   1   0    0.00    0.06
   9   1   0    0.19    0.11
   9   1   0    0.14    0.08
  10  -1   0    1.84    0.19
  10  -1   0    1.66    0.14
  10  -1   0    1.46    0.16
  10  -1   0    1.75    0.19
 -10  -1   0    1.51    0.15
  10  -1   0    2.11    0.23
  10   1   0    1.71    0.18
  10   1   0    1.79    0.20
  10   1   0    1.40    0.13
 -10   1   0    1.42    0.14
  10   1   0    1.77    0.19
  11  -1   0    1.05    0.16
  11  -1   0    1.01    0.23
  11  -1   0    1.01    0.20
  11   1   0    0.99    0.16
  11   1   0    1.39    0.24
 -11   1   0    1.32    0.11
  11   1   0    0.84    0.18
   0  -2   0  151.36    3.32
   1  -2   0  147.67    3.22
  -1  -2   0  149.61    3.24
   1   2   0  147.49    3.24
   2  -2   0   23.49    0.52
   2  -2   0   25.41    0.64
   2  -2   0   23.41    0.51
  -2  -2   0   22.54    0.51
  -2  -2   0   23.19    0.52
  -2  -2   0   23.00    0.51
  -2  -2   0   23.42    0.52
  -2  -2   0   23.48    0.65
   2   2   0   23.32    0.51
   2   2   0   23.72    0.52
   2   2   0   23.71    0.65
   2   2   0   23.39    0.51
   2   2   0   23.01    0.52
  -2   2   0   23.14    0.51
  -2   2   0   22.95    0.52
   3  -2   0  112.73    2.39
   3  -2   0   93.86    2.20
  -3  -2   0  104.62    2.39
   3  -2   0   95.79    2.19
   3   2   0  105.65    2.40
  -4  -2   0   52.89    1.16
   4  -2   0   43.93    1.34
  -4  -2   0   52.95    1.13
  -4  -2   0   53.72    1.15
   4  -2   0   53.42    1.16
  -4  -2   0   52.75    1.14
  -4  -2   0   55.76    1.40
   4  -2   0   52.55    1.14
   4  -2   0   52.58    1.17
   4  -2   0   52.46    1.15
  -4   2   0   52.16    1.14
   4   2   0   52.14    1.15
   4   2   0   53.49    1.16
   4   2   0   53.46    1.41
   4   2   0   52.96    1.15
   4   2   0   53.21    1.14
   5  -2   0    9.21    0.27
  -5  -2   0    9.45    0.23
   5  -2   0    9.23    0.25
  -5  -2   0    9.26    0.50
   5  -2   0    9.12    0.49
  -5  -2   0    9.63    0.27
   5  -2   0    9.61    0.27
  -5  -2   0    9.03    0.25
  -5  -2   0    9.37    0.24
   5  -2   0    9.34    0.24
   5   2   0    9.18    0.25
   5   2   0    9.10    0.51
   5   2   0    9.68    0.25
   5   2   0    9.59    0.27
  -5   2   0    9.61    0.24
   5   2   0    9.82    0.23
  -6  -2   0   57.36    1.24
   6  -2   0   56.07    1.24
   6  -2   0   57.77    1.27
  -6  -2   0   57.13    1.25
   6  -2   0   56.56    1.27
   6  -2   0   56.92    1.60
  -6  -2   0   55.06    1.22
  -6  -2   0   56.71    1.27
   6  -2   0   56.42    1.25
  -6  -2   0   56.46    1.61
   6   2   0   56.08    1.63
  -6   2   0   53.87    1.23
   6   2   0   56.14    1.25
   6   2   0   55.35    1.22
   6   2   0   56.91    1.27
   6   2   0   56.98    1.25
   7  -2   0    1.30    0.12
  -7  -2   0    1.30    0.08
   7  -2   0    1.19    0.15
  -7  -2   0    1.28    0.11
   7  -2   0    1.48    0.13
  -7  -2   0    1.36    0.15
   7  -2   0    1.50    0.16
  -7  -2   0    1.26    0.11
   7   2   0    1.25    0.12
  -7   2   0    1.32    0.10
   7   2   0    1.24    0.09
   7   2   0    1.52    0.13
   7   2   0    1.43    0.15
   8  -2   0    8.61    0.29
  -8  -2   0    9.95    0.28
   8  -2   0    9.84    0.30
  -8  -2   0    9.78    0.34
   8  -2   0    9.90    0.33
   8  -2   0   10.05    0.33
  -8  -2   0    9.86    0.31
   8   2   0    9.63    0.33
   8   2   0    9.94    0.30
  -8   2   0    9.97    0.27
   8   2   0    9.76    0.30
   8   2   0    9.95    0.26
   9  -2   0    0.87    0.14
  -9  -2   0    0.79    0.09
   9  -2   0    1.05    0.14
   9  -2   0    0.83    0.11
   9  -2   0    0.69    0.12
   9  -2   0    0.69    0.09
  -9  -2   0    0.72    0.10
   9   2   0    0.97    0.10
   9   2   0    0.88    0.11
  -9   2   0    0.88    0.08
   9   2   0    0.80    0.13
   9   2   0    0.81    0.10
  10  -2   0   10.38    0.41
  10  -2   0   10.97    0.41
  10  -2   0   10.98    0.40
 -10  -2   0   10.62    0.38
  10  -2   0   11.08    0.36
 -10  -2   0   10.62    0.32
  10  -2   0   10.53    0.35
  10   2   0   11.26    0.36
  10   2   0   11.30    0.42
 -10   2   0   11.02    0.31
  10   2   0   11.54    0.40
  10   2   0   10.73    0.36
   0  -3   0    0.00    0.02
   0  -3   0    0.02    0.02
   0  -3   0    0.04    0.05
   0  -3   0    0.00    0.01
   0  -3   0    0.02    0.02
   0   3   0    0.07    0.02
   0   3   0    0.06    0.01
   0   3   0    0.02    0.02
   0   3   0    0.03    0.04
  -1  -3   0   26.82    0.58
  -1  -3   0   24.65    0.58
   1  -3   0   25.60    0.58
  -1  -3   0   26.14    0.59
  -1  -3   0   27.82    0.70
   1  -3   0   26.49    0.59
   1  -3   0   25.73    0.58
   1  -3   0   29.18    0.68
  -1  -3   0   26.17    0.58
  -1   3   0   26.50    0.57
   1   3   0   26.32    0.58
   1   3   0   26.02    0.59
   1   3   0   29.46    0.71
   1   3   0   26.39    0.58
   1   3   0   26.98    0.58
  -1   3   0   25.98    0.57
  -1   3   0   28.33    0.59
   2  -3   0  449.71   10.68
   2   3   0  477.52   10.65
   2   3   0  542.29   10.69
   3  -3   0   19.53    0.61
  -3  -3   0   19.33    0.44
  -3  -3   0   18.60    0.42
  -3  -3   0   19.53    0.63
   3  -3   0   19.14    0.43
  -3  -3   0   18.45    0.43
  -3  -3   0   18.76    0.44
   3  -3   0   18.98    0.45
   3  -3   0   18.76    0.43
   3   3   0   18.63    0.43
   3   3   0   18.99    0.43
   3   3   0   18.80    0.43
  -3   3   0   19.05    0.45
   3   3   0   19.24    0.63
   3   3   0   19.36    0.63
  -3   3   0   18.46    0.42
   3   3   0   18.86    0.44
  -4  -3   0  112.22    2.52
  -4  -3   0  114.43    2.50
   4  -3   0  124.84    2.77
  -4  -3   0  114.43    2.51
  -4  -3   0  126.47    2.80
   4  -3   0  113.46    2.52
   4  -3   0  113.07    2.50
   4  -3   0  116.47    2.52
   4   3   0  115.07    2.52
   4   3   0  115.93    2.50
   4   3   0  123.82    2.80
   4   3   0  112.11    2.50
   5  -3   0   83.11    1.86
   5  -3   0   85.94    1.86
  -5  -3   0   83.93    1.83
  -5  -3   0   84.05    1.86
  -5  -3   0   84.76    1.84
   5  -3   0   83.34    1.83
   5  -3   0   85.40    1.84
  -5  -3   0   83.14    1.82
  -5  -3   0   90.47    2.18
   5  -3   0   87.39    2.15
   5   3   0   84.19    1.82
  -5   3   0   82.00    1.82
   5   3   0   83.72    1.84
   5   3   0   88.62    2.19
   5   3   0   83.05    1.84
   5   3   0   83.85    1.85
   6  -3   0    4.70    0.17
   6  -3   0    4.55    0.49
   6  -3   0    4.97    0.20
  -6  -3   0    4.94    0.16
  -6  -3   0    4.66    0.14
  -6  -3   0    4.54    0.46
   6  -3   0    4.64    0.20
  -6  -3   0    4.75    0.20
   6  -3   0    5.00    0.17
  -6  -3   0    4.65    0.18
  -6   3   0    4.75    0.15
   6   3   0    4.73    0.17
   6   3   0    4.86    0.20
   6   3   0    4.68    0.48
   6   3   0    4.74    0.17
   6   3   0    4.85    0.15
   7  -3   0   28.38    0.71
   7  -3   0   29.22    0.71
  -7  -3   0   28.93    0.65
  -7  -3   0   29.68    0.67
   7  -3   0   28.40    0.68
   7  -3   0   29.19    0.68
  -7  -3   0   29.05    0.69
   7   3   0   27.85    0.68
   7   3   0   29.31    0.66
   7   3   0   29.09    0.71
   7   3   0   28.58    0.68
  -7   3   0   29.38    0.66
   8  -3   0   22.64    0.61
   8  -3   0   23.76    0.57
   8  -3   0   21.67    0.57
  -8  -3   0   22.68    0.53
   8  -3   0   24.01    0.62
  -8  -3   0   24.55    0.57
  -8  -3   0   23.30    0.59
  -8  -3   0   23.11    0.62
   8   3   0   23.67    0.58
   8   3   0   22.72    0.54
   8   3   0   23.28    0.58
   8   3   0   23.70    0.61
  -8   3   0   23.23    0.54
   9  -3   0    2.22    0.22
   9  -3   0    2.37    0.18
  -9  -3   0    2.47    0.15
   9  -3   0    2.17    0.22
  -9  -3   0    2.31    0.18
   9  -3   0    2.33    0.17
   9  -3   0    2.21    0.21
  -9  -3   0    2.52    0.22
   9   3   0    2.11    0.18
   9   3   0    2.25    0.22
   9   3   0    2.46    0.18
   9   3   0    2.40    0.14
  -9   3   0    2.71    0.14
  10  -3   0    7.75    0.36
  10  -3   0    8.20    0.37
  10  -3   0    8.47    0.30
  10  -3   0    8.27    0.35
 -10  -3   0    8.81    0.27
  10  -3   0    8.52    0.31
 -10  -3   0    8.21    0.34
  10   3   0    8.18    0.37
  10   3   0    8.10    0.31
  10   3   0    8.56    0.31
 -10   3   0    7.33    0.24
   0  -4   0  249.01    5.52
   0   4   0  260.92    5.53
  -1  -4   0    0.04    0.07
   1  -4   0   -0.01    0.03
   1  -4   0    0.09    0.07
   1  -4   0    0.02    0.02
  -1  -4   0    0.05    0.02
  -1  -4   0   -0.02    0.03
   1  -4   0    0.00    0.02
  -1  -4   0    0.00    0.02
   1  -4   0    0.04    0.02
   1   4   0    0.02    0.02
   1   4   0    0.00    0.02
  -1   4   0    0.07    0.06
  -1   4   0    0.07    0.04
  -1   4   0    0.02    0.02
   1   4   0    0.01    0.03
   1   4   0   -0.01    0.06
  -1   4   0    0.02    0.02
   1   4   0    0.04    0.02
  -1   4   0    0.04    0.02
  -2  -4   0   40.47    0.92
  -2  -4   0   40.21    0.91
   2  -4   0   41.60    0.90
   2  -4   0   44.19    1.07
  -2  -4   0   42.05    0.90
  -2  -4   0   42.77    1.09
  -2  -4   0   41.60    0.91
   2  -4   0   40.45    0.90
   2  -4   0   42.95    0.92
   2   4   0   41.68    0.91
   2   4   0   42.14    1.08
   2   4   0   40.53    1.08
   2   4   0   41.30    0.92
   2   4   0   41.52    0.91
   2   4   0   42.05    0.91
  -2   4   0   42.05    0.92
  -2   4   0   41.80    0.90
   3  -4   0   63.77    1.42
  -3  -4   0   64.35    1.43
  -3  -4   0   65.37    1.42
  -3  -4   0   67.21    1.42
  -3  -4   0   63.33    1.41
   3  -4   0   65.72    1.43
   3  -4   0   70.25    1.63
   3  -4   0   63.25    1.41
  -3   4   0   64.89    1.61
   3   4   0   67.35    1.66
   3   4   0   64.95    1.43
   3   4   0   63.59    1.41
   3   4   0   63.64    1.42
  -3   4   0   64.35    1.40
  -3   4   0   65.63    1.43
   3   4   0   66.29    1.42
   3   4   0   69.94    1.66
   4  -4   0    0.06    0.04
   4  -4   0    0.00    0.04
   4  -4   0    0.09    0.14
  -4  -4   0    0.09    0.04
  -4  -4   0    0.09    0.05
  -4  -4   0    0.00    0.05
  -4  -4   0    0.06    0.04
   4  -4   0    0.04    0.06
   4   4   0    0.16    0.15
   4   4   0    0.03    0.04
   4   4   0    0.01    0.05
  -4   4   0    0.19    0.14
   4   4   0    0.07    0.06
   4   4   0    0.10    0.15
   4   4   0    0.04    0.04
  -4   4   0    0.02    0.03
   5  -4   0   43.46    0.96
  -5  -4   0   41.52    0.95
  -5  -4   0   45.66    1.31
  -5  -4   0   42.65    0.98
   5  -4   0   42.81    0.99
  -5  -4   0   42.50    0.97
  -5  -4   0   43.68    0.96
   5  -4   0   44.72    0.99
   5  -4   0   43.38    1.26
   5  -4   0   42.61    0.96
  -5   4   0   41.86    1.24
   5   4   0   42.62    0.98
   5   4   0   43.09    0.97
   5   4   0   43.65    0.96
   5   4   0   43.91    1.31
  -5   4   0   43.66    0.95
   5   4   0   43.02    0.95
   5   4   0   44.97    1.31
  -6  -4   0    0.20    0.04
  -6  -4   0    0.15    0.06
  -6  -4   0   -0.09    0.22
  -6  -4   0    0.10    0.05
   6  -4   0    0.11    0.06
   6  -4   0    0.17    0.05
   6  -4   0    0.29    0.23
   6  -4   0    0.04    0.08
   6  -4   0    0.19    0.07
  -6  -4   0    0.15    0.08
   6   4   0    0.32    0.25
  -6   4   0    0.14    0.04
   6   4   0    0.13    0.05
  -6   4   0    0.19    0.23
   6   4   0    0.15    0.06
   6   4   0    0.15    0.06
   6   4   0    0.07    0.22
   6   4   0    0.14    0.07
   7  -4   0    0.25    0.07
  -7  -4   0    0.27    0.08
   7  -4   0    0.45    0.08
  -7  -4   0    0.41    0.05
   7  -4   0    0.44    0.10
   7  -4   0    0.14    0.08
   7  -4   0    0.44    0.10
  -7  -4   0    0.32    0.09
  -7  -4   0    0.40    0.07
   7   4   0    0.39    0.07
   7   4   0    0.35    0.09
   7   4   0    0.43    0.06
  -7   4   0    0.45    0.06
   7   4   0    0.45    0.32
   7   4   0    0.27    0.07
   8  -4   0    6.64    0.23
   8  -4   0    6.27    0.27
   8  -4   0    6.10    0.27
  -8  -4   0    7.02    0.23
  -8  -4   0    6.62    0.19
  -8  -4   0    6.55    0.25
   8  -4   0    6.79    0.28
   8  -4   0    6.83    0.24
  -8  -4   0    6.19    0.28
   8   4   0    6.57    0.21
   8   4   0    6.09    0.24
   8   4   0    6.68    0.24
   8   4   0    6.66    0.27
  -8   4   0    6.65    0.20
  -9  -4   0    0.01    0.09
   9  -4   0   -0.07    0.10
   9  -4   0    0.02    0.10
  -9  -4   0    0.00    0.10
   9  -4   0    0.03    0.08
   9  -4   0   -0.11    0.07
  -9  -4   0    0.08    0.07
   9  -4   0   -0.08    0.10
  -9   4   0    0.00    0.06
   9   4   0    0.00    0.07
   9   4   0   -0.06    0.08
   9   4   0    0.04    0.08
   9   4   0    0.02    0.11
  10  -4   0   -0.09    0.12
 -10  -4   0    0.19    0.08
  10  -4   0    0.10    0.14
 -10  -4   0    0.17    0.13
  10  -4   0   -0.02    0.09
  10  -4   0   -0.10    0.10
  10  -4   0    0.09    0.14
  10   4   0   -0.06    0.14
  10   4   0    0.12    0.08
  10   4   0   -0.10    0.11
 -10   4   0    0.08    0.06
  10   4   0    0.03    0.10
   0  -5   0    0.11    0.07
   0   5   0    0.25    0.09
   1  -5   0  114.60    2.47
  -1  -5   0  102.76    2.48
   1   5   0  107.28    2.48
   2  -5   0   14.79    0.35
  -2  -5   0   15.60    0.36
   2  -5   0   15.19    0.35
  -2  -5   0   15.65    0.54
   2  -5   0   15.54    0.51
  -2  -5   0   15.28    0.35
   2  -5   0   15.61    0.37
  -2  -5   0   14.95    0.37
  -2  -5   0   14.71    0.35
   2   5   0   14.54    0.37
  -2   5   0   14.98    0.34
  -2   5   0   15.75    0.37
   2   5   0   14.76    0.54
  -2   5   0   15.38    0.34
   2   5   0   15.33    0.35
   2   5   0   15.81    0.36
   2   5   0   14.89    0.35
  -3  -5   0  111.06    2.47
   3  -5   0  111.41    2.49
  -3  -5   0  114.16    2.47
   3  -5   0  119.34    2.69
  -3  -5   0  109.22    2.46
   3   5   0  121.29    2.74
  -3   5   0  122.23    2.70
   3   5   0  110.03    2.47
  -3   5   0  111.27    2.49
   3   5   0  124.35    2.76
  -4  -5   0   25.00    0.56
  -4  -5   0   23.58    0.55
   4  -5   0   24.79    0.57
  -4  -5   0   24.58    0.57
   4  -5   0   23.43    0.79
   4  -5   0   24.72    0.58
  -4  -5   0   25.24    0.58
   4  -5   0   24.45    0.55
  -4   5   0   24.05    0.58
   4   5   0   24.25    0.56
   4   5   0   23.82    0.58
   4   5   0   25.11    0.85
   4   5   0   25.04    0.85
   4   5   0   24.16    0.56
  -4   5   0   24.55    0.54
  -4   5   0   24.37    0.80
   4   5   0   24.17    0.56
   5  -5   0    1.00    0.12
   5  -5   0    1.03    0.11
   5  -5   0    0.73    0.08
  -5  -5   0    1.00    0.08
  -5  -5   0    1.01    0.10
  -5  -5   0    1.03    0.11
   5  -5   0    0.99    0.09
   5  -5   0    1.08    0.25
  -5  -5   0    1.08    0.09
   5  -5   0    1.01    0.08
   5   5   0    1.02    0.11
   5   5   0    0.95    0.26
   5   5   0    0.83    0.23
   5   5   0    1.07    0.09
  -5   5   0    0.99    0.07
   5   5   0    0.93    0.08
   5   5   0    1.07    0.09
  -5   5   0    0.96    0.23
   6  -5   0    6.18    0.24
   6  -5   0    6.38    0.23
  -6  -5   0    6.18    0.18
   6  -5   0    5.30    0.52
   6  -5   0    6.39    0.24
   6  -5   0    6.10    0.20
  -6  -5   0    6.37    0.23
  -6  -5   0    6.01    0.22
  -6  -5   0    6.18    0.20
   6  -5   0    6.34    0.20
   6   5   0    6.31    0.21
   6   5   0    6.04    0.56
  -6   5   0    5.91    0.53
  -6   5   0    6.21    0.17
   6   5   0    6.10    0.20
   6   5   0    6.99    0.56
   6   5   0    6.34    0.19
   6   5   0    6.55    0.23
  -7  -5   0    0.06    0.08
   7  -5   0   -0.06    0.08
   7  -5   0   -0.05    0.09
   7  -5   0    0.00    0.06
  -7  -5   0   -0.07    0.06
  -7  -5   0    0.00    0.07
  -7  -5   0   -0.04    0.04
   7  -5   0   -0.09    0.06
   7  -5   0   -0.06    0.07
   7   5   0    0.03    0.07
  -7   5   0    0.00    0.04
   7   5   0    0.04    0.05
   7   5   0    0.29    0.32
   7   5   0   -0.02    0.08
   7   5   0   -0.04    0.06
  -8  -5   0   15.99    0.45
   8  -5   0   16.59    0.47
  -8  -5   0   15.89    0.47
   8  -5   0   16.45    0.43
   8  -5   0   15.62    0.46
  -8  -5   0   16.15    0.40
   8  -5   0   16.55    0.48
  -8  -5   0   16.05    0.42
   8  -5   0   16.73    0.43
   8   5   0   16.24    0.47
   8   5   0   16.08    0.41
  -8   5   0   16.03    0.39
   8   5   0   16.30    0.44
   8   5   0   15.98    0.43
  -9  -5   0    2.79    0.23
   9  -5   0    3.06    0.24
   9  -5   0    2.68    0.24
   9  -5   0    2.87    0.19
  -9  -5   0    2.58    0.17
   9  -5   0    3.31    0.23
   9  -5   0    2.92    0.19
  -9  -5   0    3.06    0.22
   9   5   0    3.10    0.19
   9   5   0    3.30    0.24
  -9   5   0    2.98    0.14
   9   5   0    2.75    0.20
   9   5   0    3.32    0.17
  10  -5   0    3.22    0.22
 -10  -5   0    2.90    0.29
  10  -5   0    2.75    0.27
  10  -5   0    2.93    0.23
  10  -5   0    3.29    0.28
 -10  -5   0    3.03    0.18
  10  -5   0    3.05    0.29
  10   5   0    3.04    0.24
  10   5   0    3.32    0.26
  10   5   0    3.25    0.18
 -10   5   0    3.36    0.15
  10   5   0    3.07    0.29
   0  -6   0    5.50    0.15
   0  -6   0    5.64    0.16
   0  -6   0    5.83    0.15
   0  -6   0    5.96    0.16
   0  -6   0    5.22    0.29
   0   6   0    5.80    0.15
   0   6   0    5.95    0.14
   0   6   0    5.71    0.30
   1  -6   0    6.92    0.33
  -1  -6   0    7.04    0.20
   1  -6   0    6.98    0.17
  -1  -6   0    6.80    0.18
   1  -6   0    7.03    0.16
  -1  -6   0    6.57    0.34
  -1  -6   0    6.73    0.18
  -1  -6   0    6.76    0.18
   1  -6   0    7.13    0.17
  -1   6   0    6.88    0.17
   1   6   0    6.70    0.18
   1   6   0    7.06    0.18
   1   6   0    6.44    0.34
  -1   6   0    6.89    0.17
  -1   6   0    6.93    0.17
  -2  -6   0   28.63    0.63
   2  -6   0   27.62    0.62
   2  -6   0   27.88    0.64
  -2  -6   0   26.87    0.62
   2  -6   0   28.18    0.62
  -2  -6   0   28.11    0.63
   2  -6   0   28.81    0.82
  -2  -6   0   29.22    0.86
  -2   6   0   27.55    0.65
   2   6   0   28.82    0.63
   2   6   0   27.42    0.64
  -2   6   0   27.25    0.61
  -2   6   0   27.26    0.61
   2   6   0   28.26    0.63
   2   6   0   27.79    0.84
   3  -6   0    8.81    0.23
   3  -6   0    9.22    0.26
  -3  -6   0    8.71    0.25
  -3  -6   0    8.49    0.23
   3  -6   0    8.62    0.42
  -3  -6   0    9.13    0.24
  -3  -6   0    8.52    0.23
   3  -6   0    8.84    0.22
  -3   6   0    8.50    0.26
   3   6   0    8.79    0.25
   3   6   0    8.90    0.23
  -3   6   0    8.61    0.20
   3   6   0    8.61    0.45
   3   6   0    8.95    0.23
  -3   6   0    8.82    0.21
  -3   6   0    9.19    0.43
   3   6   0    8.49    0.45
   4  -6   0   60.47    1.60
  -4  -6   0   60.61    1.35
  -4  -6   0   61.29    1.34
   4  -6   0   60.66    1.33
  -4  -6   0   61.44    1.33
  -4  -6   0   59.10    1.32
   4  -6   0   60.93    1.32
   4  -6   0   60.17    1.35
   4   6   0   60.16    1.33
   4   6   0   62.98    1.67
  -4   6   0   61.03    1.35
  -4   6   0   65.25    1.62
   4   6   0   61.30    1.65
  -4   6   0   59.74    1.31
   4   6   0   59.98    1.35
   4   6   0   61.21    1.33
   4   6   0   59.97    1.33
  -4   6   0   58.50    1.29
   5  -6   0   20.68    0.49
  -5  -6   0   20.34    0.50
  -5  -6   0   21.22    0.48
  -5  -6   0   20.19    0.51
   5  -6   0   21.09    0.50
   5  -6   0   21.52    0.52
   5  -6   0   19.68    0.78
  -5  -6   0   20.88    0.49
   5  -6   0   20.64    0.49
   5   6   0   20.46    0.85
  -5   6   0   20.01    0.78
   5   6   0   21.26    0.49
  -5   6   0   20.92    0.47
   5   6   0   20.64    0.84
   5   6   0   20.00    0.50
   5   6   0   20.73    0.50
   5   6   0   21.48    0.52
  -6  -6   0   44.98    1.02
  -6  -6   0   47.96    1.04
   6  -6   0   47.17    1.06
   6  -6   0   45.65    1.02
   6  -6   0   46.23    1.05
   6  -6   0   45.02    1.07
  -6  -6   0   46.87    1.06
   6  -6   0   43.01    1.39
   6  -6   0   47.00    1.03
  -6  -6   0   44.98    1.04
   6   6   0   44.28    1.47
   6   6   0   45.95    1.04
   6   6   0   45.92    1.03
   6   6   0   47.14    1.48
   6   6   0   46.36    1.06
  -6   6   0   46.47    1.79
   6   6   0   45.93    1.04
  -6   6   0   45.02    1.00
  -7  -6   0    0.13    0.06
   7  -6   0    0.25    0.10
   7  -6   0    0.09    0.06
  -7  -6   0    0.12    0.05
   7  -6   0    0.02    0.08
   7  -6   0    0.09    0.09
   7  -6   0    0.16    0.07
  -7  -6   0    0.16    0.09
  -7  -6   0    0.16    0.08
   7   6   0    0.07    0.06
   7   6   0    0.52    0.37
  -7   6   0    0.10    0.04
   7   6   0    0.06    0.07
   7   6   0    0.08    0.09
   7   6   0    0.13    0.08
   8  -6   0   14.72    0.45
  -8  -6   0   14.69    0.37
  -8  -6   0   14.72    0.44
   8  -6   0   14.73    0.40
  -8  -6   0   14.38    0.40
   8  -6   0   14.36    0.45
  -8  -6   0   14.89    0.42
   8  -6   0   14.73    0.40
   8  -6   0   14.46    0.43
   8   6   0   14.47    0.38
   8   6   0   14.61    0.44
  -8   6   0   14.75    0.36
   8   6   0   14.71    0.41
   8   6   0   13.88    0.41
  -9  -6   0    0.73    0.10
  -9  -6   0    0.52    0.12
   9  -6   0    0.74    0.13
   9  -6   0    0.63    0.10
   9  -6   0    0.82    0.14
   9  -6   0    0.82    0.11
   9  -6   0    0.88    0.15
  -9  -6   0    0.78    0.13
  -9   6   0    0.81    0.07
   9   6   0    0.64    0.11
   9   6   0    0.74    0.14
   9   6   0    0.71    0.11
   9   6   0    0.91    0.10
 -10  -6   0    2.34    0.18
 -10  -6   0    2.76    0.29
  10  -6   0    2.58    0.30
  10  -6   0    2.23    0.21
  10  -6   0    2.94    0.27
  10  -6   0    2.59    0.23
  10  -6   0    2.32    0.22
  10   6   0    2.74    0.19
  10   6   0    2.85    0.30
  10   6   0    2.37    0.20
  10   6   0    2.53    0.24
 -10   6   0    2.61    0.13
   0  -7   0    0.24    0.04
   0  -7   0    0.07    0.10
   0  -7   0    0.31    0.04
   0  -7   0    0.19    0.04
   0   7   0    0.19    0.12
   0   7   0    0.20    0.04
  -1  -7   0   68.46    1.53
  -1  -7   0   70.63    1.54
   1  -7   0   70.25    1.53
  -1  -7   0   71.28    1.53
   1  -7   0   73.41    1.75
  -1  -7   0   70.78    1.56
  -1  -7   0   70.55    1.54
  -1  -7   0   77.64    1.80
   1   7   0   74.29    1.78
  -1   7   0   70.36    1.55
  -1   7   0   70.17    1.53
   1   7   0   69.37    1.54
   1   7   0   67.42    1.53
  -2  -7   0   13.15    0.32
  -2  -7   0   14.08    0.35
   2  -7   0   13.81    0.32
  -2  -7   0   13.62    0.33
   2  -7   0   13.69    0.31
   2  -7   0   12.61    0.52
  -2  -7   0   13.87    0.33
  -2  -7   0   13.79    0.33
  -2  -7   0   13.67    0.56
  -2   7   0   14.07    0.36
   2   7   0   13.19    0.33
   2   7   0   14.21    0.56
   2   7   0   13.86    0.33
  -2   7   0   13.50    0.31
  -2   7   0   13.51    0.31
   2   7   0   13.33    0.33
   2   7   0   13.35    0.35
   3  -7   0    0.48    0.16
  -3  -7   0    0.78    0.08
   3  -7   0    0.76    0.08
  -3  -7   0    1.00    0.22
  -3  -7   0    0.46    0.05
  -3  -7   0    0.86    0.08
   3  -7   0    0.63    0.07
  -3  -7   0    0.70    0.07
   3  -7   0    0.70    0.07
  -3   7   0    0.73    0.05
  -3   7   0    0.69    0.06
   3   7   0    0.60    0.08
   3   7   0    0.48    0.05
   3   7   0    0.75    0.08
   3   7   0    0.48    0.05
   3   7   0    0.95    0.21
  -3   7   0    0.46    0.17
   3   7   0    0.63    0.20
  -3   7   0    0.58    0.08
   4  -7   0    3.04    0.16
  -4  -7   0    3.26    0.12
  -4  -7   0    3.36    0.15
  -4  -7   0    3.12    0.13
   4  -7   0    3.06    0.13
   4  -7   0    3.24    0.12
  -4  -7   0    3.33    0.14
   4  -7   0    3.09    0.34
  -4   7   0    3.03    0.35
  -4   7   0    3.17    0.10
   4   7   0    2.86    0.37
   4   7   0    3.17    0.13
  -4   7   0    3.52    0.16
   4   7   0    3.15    0.13
   4   7   0    3.20    0.13
  -4   7   0    3.25    0.09
   4   7   0    2.98    0.15
   4   7   0    2.89    0.38
   5  -7   0    9.64    0.27
  -5  -7   0    9.84    0.27
  -5  -7   0    9.07    0.25
   5  -7   0    9.29    0.25
   5  -7   0    8.94    0.53
  -5  -7   0    9.35    0.29
   5  -7   0    9.32    0.30
   5  -7   0    9.25    0.26
  -5  -7   0    9.76    0.28
   5   7   0    9.48    0.26
  -5   7   0    9.52    0.23
  -5   7   0    9.17    0.56
   5   7   0    9.45    0.27
  -5   7   0    9.43    0.30
   5   7   0    8.94    0.59
   5   7   0    8.70    0.60
   5   7   0    8.98    0.29
   5   7   0    9.40    0.27
  -6  -7   0   36.19    0.83
  -6  -7   0   37.35    0.85
   6  -7   0   36.46    0.84
   6  -7   0   37.43    0.86
  -6  -7   0   37.28    0.87
   6  -7   0   37.31    0.88
   6  -7   0   37.36    0.84
   6  -7   0   37.75    0.89
  -6  -7   0   36.31    0.85
   6   7   0   37.65    0.84
   6   7   0   34.26    1.27
  -6   7   0   36.57    0.81
   6   7   0   36.13    0.85
   6   7   0   36.64    0.88
   6   7   0   37.64    0.85
   6   7   0   35.45    1.28
   7  -7   0   13.69    0.41
   7  -7   0   13.34    0.41
  -7  -7   0   13.32    0.35
   7  -7   0   13.24    0.36
  -7  -7   0   13.45    0.38
  -7  -7   0   13.31    0.40
   7  -7   0   12.92    0.36
   7  -7   0   13.04    0.38
  -7  -7   0   13.76    0.37
   7   7   0   12.93    0.37
   7   7   0   13.33    0.36
   7   7   0   13.38    0.41
   7   7   0   13.78    0.87
  -7   7   0   12.85    0.32
   7   7   0   13.60    0.38
   8  -7   0    1.66    0.19
  -8  -7   0    1.81    0.15
   8  -7   0    1.52    0.15
  -8  -7   0    1.52    0.12
   8  -7   0    1.59    0.17
   8  -7   0    1.40    0.15
  -8  -7   0    1.67    0.20
   8  -7   0    1.46    0.12
  -8  -7   0    1.12    0.12
   8   7   0    1.66    0.16
  -8   7   0    1.58    0.10
   8   7   0    1.56    0.16
   8   7   0    1.49    0.16
   9  -7   0   17.96    0.49
   9  -7   0   17.14    0.52
   9  -7   0   17.90    0.54
  -9  -7   0   18.23    0.49
   9  -7   0   18.77    0.56
  -9  -7   0   18.21    0.52
   9  -7   0   18.27    0.50
  -9  -7   0   18.03    0.54
   9   7   0   18.55    0.51
   9   7   0   18.15    0.48
   9   7   0   18.77    0.51
  -9   7   0   18.19    0.43
   9   7   0   18.23    0.55
  10  -7   0   15.85    0.54
  10  -7   0   15.51    0.45
  10  -7   0   13.96    0.49
  10  -7   0   15.09    0.45
  10  -7   0   14.91    0.52
 -10  -7   0   15.06    0.44
  10   7   0   15.07    0.49
 -10   7   0   15.08    0.37
  10   7   0   15.29    0.42
  10   7   0   16.05    0.54
  10   7   0   15.25    0.48
   0  -8   0    1.04    0.07
   0  -8   0    1.17    0.08
   0  -8   0    1.00    0.18
   0  -8   0    1.21    0.08
   0  -8   0    1.19    0.09
   0   8   0    1.10    0.19
   0   8   0    1.07    0.05
   0   8   0    1.11    0.08
  -1  -8   0    0.15    0.14
  -1  -8   0   -0.06    0.06
  -1  -8   0    0.07    0.04
   1  -8   0    0.05    0.02
  -1  -8   0    0.07    0.04
  -1  -8   0    0.06    0.04
   1  -8   0    0.11    0.13
   1  -8   0    0.04    0.03
  -1  -8   0    0.04    0.04
   1  -8   0    0.03    0.03
  -1   8   0    0.08    0.03
   1   8   0    0.04    0.03
   1   8   0    0.15    0.13
   1   8   0    0.03    0.04
  -1   8   0    0.10    0.13
  -1   8   0    0.05    0.03
  -1   8   0    0.02    0.05
   2  -8   0   -0.02    0.03
  -2  -8   0    0.04    0.05
  -2  -8   0   -0.02    0.04
  -2  -8   0    0.04    0.14
   2  -8   0    0.05    0.03
  -2  -8   0    0.05    0.03
   2  -8   0    0.00    0.15
  -2  -8   0    0.02    0.06
  -2  -8   0    0.04    0.04
  -2   8   0    0.05    0.03
   2   8   0    0.03    0.04
  -2   8   0    0.02    0.03
  -2   8   0   -0.03    0.06
   2   8   0   -0.05    0.14
   2   8   0    0.01    0.04
  -2   8   0    0.18    0.13
   2   8   0    0.02    0.04
  -3  -8   0    3.60    0.15
   3  -8   0    3.48    0.12
  -3  -8   0    3.58    0.13
  -3  -8   0    3.45    0.13
   3  -8   0    3.44    0.12
   3  -8   0    3.59    0.35
  -3  -8   0    3.06    0.35
   3  -8   0    3.31    0.15
  -3  -8   0    3.51    0.14
   3   8   0    3.57    0.35
   3   8   0    3.35    0.15
   3   8   0    3.63    0.13
  -3   8   0    3.81    0.35
   3   8   0    3.34    0.14
  -3   8   0    3.48    0.11
   3   8   0    3.35    0.13
  -3   8   0    3.37    0.11
   3   8   0    3.54    0.37
  -3   8   0    3.37    0.16
  -4  -8   0    4.49    0.16
  -4  -8   0    4.32    0.15
   4  -8   0    4.15    0.39
   4  -8   0    4.22    0.14
  -4  -8   0    4.26    0.16
  -4  -8   0    4.37    0.18
   4  -8   0    4.30    0.15
   4  -8   0    4.25    0.18
  -4   8   0    4.23    0.19
  -4   8   0    4.44    0.42
   4   8   0    4.40    0.43
  -4   8   0    4.35    0.12
   4   8   0    4.42    0.16
  -4   8   0    4.17    0.13
   4   8   0    4.35    0.16
   4   8   0    4.30    0.16
   4   8   0    4.07    0.18
   4   8   0    4.07    0.44
  -5  -8   0    4.75    0.20
   5  -8   0    4.84    0.17
  -5  -8   0    4.81    0.17
  -5  -8   0    4.78    0.18
   5  -8   0    5.19    0.22
   5  -8   0    4.54    0.44
  -5  -8   0    5.05    0.19
   5  -8   0    4.89    0.18
  -5   8   0    4.72    0.22
   5   8   0    4.91    0.18
   5   8   0    4.39    0.21
  -5   8   0    5.05    0.47
  -5   8   0    4.65    0.14
   5   8   0    4.53    0.18
  -5   8   0    4.77    0.12
   5   8   0    4.64    0.18
   5   8   0    5.28    0.53
   5   8   0    3.96    0.52
  -6  -8   0   80.97    1.82
  -6  -8   0   81.31    1.80
  -6  -8   0   82.00    1.79
   6  -8   0   82.36    1.78
   6  -8   0   82.64    1.79
   6  -8   0   81.85    1.80
  -6  -8   0   81.12    1.78
   6  -8   0   87.03    1.83
   6   8   0   82.05    1.80
  -6   8   0   79.44    1.76
   6   8   0   81.86    1.79
   6   8   0   79.92    1.80
   6   8   0   81.28    2.34
   6   8   0   77.70    2.26
   6   8   0   81.84    1.83
   7  -8   0   -0.03    0.10
  -7  -8   0    0.07    0.06
  -7  -8   0   -0.05    0.08
   7  -8   0   -0.01    0.08
  -7  -8   0    0.03    0.07
   7  -8   0    0.00    0.07
   7  -8   0    0.10    0.10
  -7  -8   0    0.05    0.09
   7  -8   0   -0.02    0.06
   7   8   0    0.16    0.36
   7   8   0    0.15    0.10
   7   8   0   -0.05    0.07
   7   8   0    0.07    0.07
  -7   8   0   -0.01    0.04
   7   8   0    0.04    0.06
  -8  -8   0   -0.03    0.06
  -8  -8   0    0.09    0.11
  -8  -8   0    0.05    0.07
  -8  -8   0    0.08    0.09
   8  -8   0    0.10    0.08
   8  -8   0    0.04    0.11
   8  -8   0    0.02    0.11
   8  -8   0    0.05    0.09
   8  -8   0    0.09    0.08
   8   8   0    0.09    0.11
   8   8   0    0.03    0.09
   8   8   0    0.08    0.08
  -8   8   0    0.02    0.05
   8   8   0    0.08    0.08
  -9  -8   0   11.69    0.40
   9  -8   0   11.77    0.37
   9  -8   0   11.72    0.42
  -9  -8   0   11.41    0.36
  -9  -8   0   12.02    0.42
   9  -8   0   11.57    0.40
   9  -8   0   11.91    0.36
   9  -8   0   12.25    0.45
   9   8   0   11.91    0.39
   9   8   0   11.82    0.38
   9   8   0   11.85    0.35
   9   8   0   12.13    0.43
  -9   8   0   11.55    0.30
  10  -8   0    1.38    0.24
 -10  -8   0    1.40    0.14
  10  -8   0    1.49    0.16
  10  -8   0    1.30    0.18
  10  -8   0    1.69    0.24
  10  -8   0    1.66    0.15
 -10  -8   0    1.49    0.15
  10   8   0    1.27    0.21
  10   8   0    1.39    0.19
  10   8   0    1.13    0.19
   0  -9   0    0.07    0.04
   0  -9   0    0.03    0.04
   0  -9   0    0.06    0.04
   0  -9   0    0.08    0.03
   0  -9   0    0.05    0.14
   0   9   0    0.10    0.03
   0   9   0   -0.09    0.14
   0   9   0    0.20    0.04
   1  -9   0    3.35    0.12
   1  -9   0    3.37    0.10
   1  -9   0    3.35    0.32
  -1  -9   0    3.31    0.15
  -1  -9   0    3.45    0.13
  -1  -9   0    3.35    0.13
  -1  -9   0    3.51    0.13
  -1  -9   0    3.53    0.12
   1  -9   0    3.41    0.12
  -1  -9   0    3.51    0.34
   1   9   0    3.40    0.13
   1   9   0    3.75    0.35
  -1   9   0    3.47    0.10
  -1   9   0    3.60    0.15
  -1   9   0    3.62    0.34
   1   9   0    3.42    0.10
  -1   9   0    3.43    0.12
   2  -9   0   69.38    1.53
  -2  -9   0   69.90    1.54
  -2  -9   0   70.84    1.54
  -2  -9   0   71.33    1.56
  -2  -9   0   68.62    1.53
  -2  -9   0   75.42    1.89
   2  -9   0   69.54    1.52
  -2  -9   0   69.19    1.54
   2   9   0   67.24    1.54
   2   9   0   72.60    1.54
   2   9   0   67.69    1.54
  -2   9   0   69.85    1.52
   2   9   0   75.73    1.88
  -2   9   0   70.29    1.52
  -2   9   0   72.32    1.57
  -3  -9   0    0.30    0.05
  -3  -9   0    0.40    0.06
  -3  -9   0    0.43    0.06
   3  -9   0    0.32    0.05
  -3  -9   0    0.31    0.06
   3  -9   0    0.33    0.05
   3  -9   0    0.29    0.20
  -3  -9   0    0.25    0.20
  -3  -9   0    0.36    0.06
   3   9   0    0.40    0.06
   3   9   0    0.45    0.06
   3   9   0    0.39    0.08
  -3   9   0    0.29    0.04
   3   9   0    0.33    0.06
   3   9   0    0.21    0.19
  -3   9   0    0.43    0.09
   3   9   0    0.21    0.18
  -3   9   0    0.33    0.04
  -3   9   0    0.37    0.19
   4  -9   0    0.51    0.09
   4  -9   0    0.38    0.05
  -4  -9   0    0.42    0.09
  -4  -9   0    0.33    0.05
   4  -9   0    0.42    0.06
  -4  -9   0    0.51    0.08
  -4  -9   0    0.32    0.05
   4  -9   0    0.20    0.21
  -4  -9   0    0.38    0.06
  -4   9   0    0.43    0.09
  -4   9   0    0.48    0.05
   4   9   0    0.48    0.07
   4   9   0    0.45    0.24
   4   9   0    0.71    0.27
  -4   9   0    0.38    0.24
  -4   9   0    0.52    0.06
   4   9   0    0.28    0.06
   4   9   0    0.37    0.07
   4   9   0    0.46    0.09
  -5  -9   0   17.81    0.47
  -5  -9   0   19.14    0.48
   5  -9   0   19.57    0.50
  -5  -9   0   19.29    0.50
   5  -9   0   19.16    0.47
  -5  -9   0   19.11    0.46
   5  -9   0   19.21    0.46
  -5   9   0   18.98    0.43
   5   9   0   18.70    0.48
  -5   9   0   19.00    0.51
   5   9   0   18.64    0.50
   5   9   0   18.99    0.47
   5   9   0   18.91    0.88
   5   9   0   17.56    0.90
  -5   9   0   18.59    0.42
   5   9   0   18.84    0.47
   6  -9   0    0.62    0.11
   6  -9   0    0.71    0.08
  -6  -9   0    0.57    0.08
  -6  -9   0    0.43    0.07
   6  -9   0    0.49    0.08
  -6  -9   0    0.76    0.11
   6   9   0    0.68    0.38
  -6   9   0    0.92    0.08
   7  -9   0   44.58    1.05
   7  -9   0   44.97    1.02
  -7  -9   0   45.45    1.01
   7  -9   0   43.18    1.06
  -7  -9   0   44.10    1.02
   7  -9   0   42.91    1.00
  -7  -9   0   43.83    1.04
   7  -9   0   42.48    0.99
   7   9   0   40.41    1.59
  -7   9   0   42.82    0.96
   7   9   0   43.98    1.01
   7   9   0   43.82    1.02
   7   9   0   43.53    1.00
   7   9   0   43.36    1.05
   8  -9   0    4.33    0.21
   8  -9   0    4.65    0.26
  -8  -9   0    4.59    0.19
   8  -9   0    4.58    0.27
   8  -9   0    4.27    0.23
  -8  -9   0    4.18    0.23
  -8  -9   0    4.30    0.21
  -8  -9   0    4.53    0.26
   8  -9   0    4.40    0.22
   8   9   0    4.59    0.22
  -8   9   0    4.50    0.15
   8   9   0    4.30    0.21
   8   9   0    4.69    0.27
   8   9   0    4.57    0.23
  -9  -9   0    0.31    0.14
   9  -9   0    0.33    0.15
   9  -9   0    0.09    0.11
   9  -9   0    0.19    0.10
   9  -9   0    0.37    0.11
  -9  -9   0    0.22    0.12
   9  -9   0    0.20    0.13
  -9  -9   0    0.17    0.10
  -9  -9   0    0.25    0.10
   9   9   0    0.07    0.10
   9   9   0    0.23    0.11
   9   9   0    0.06    0.08
  -9   9   0    0.18    0.05
   9   9   0    0.10    0.14
   0 -10   0  285.58    6.60
   0  10   0  305.63    6.63
  -1 -10   0    0.19    0.05
  -1 -10   0    0.19    0.05
   1 -10   0    0.21    0.03
  -1 -10   0    0.31    0.19
   1 -10   0    0.12    0.15
   1 -10   0    0.15    0.05
  -1 -10   0    0.20    0.05
   1 -10   0    0.30    0.04
  -1 -10   0    0.25    0.04
  -1 -10   0    0.18    0.07
   1 -10   0    0.25    0.05
   1  10   0    0.21    0.05
  -1  10   0    0.19    0.03
  -1  10   0    0.20    0.18
  -1  10   0    0.20    0.04
  -1  10   0    0.16    0.06
   1  10   0    0.19    0.03
   1  10   0    0.32    0.17
   2 -10   0    0.25    0.04
  -2 -10   0    0.19    0.06
  -2 -10   0    0.16    0.20
  -2 -10   0    0.20    0.04
  -2 -10   0    0.17    0.05
   2 -10   0    0.17    0.03
   2 -10   0    0.25    0.18
  -2 -10   0    0.30    0.07
   2  10   0    0.18    0.05
  -2  10   0    0.14    0.04
   2  10   0    0.22    0.04
  -2  10   0    0.05    0.19
   2  10   0    0.09    0.18
   2  10   0    0.21    0.05
  -2  10   0    0.17    0.08
  -2  10   0    0.16    0.04
  -3 -10   0   31.38    0.70
  -3 -10   0   29.67    0.72
  -3 -10   0   29.47    1.06
   3 -10   0   30.02    0.67
   3 -10   0   28.55    1.00
  -3 -10   0   30.79    0.70
  -3 -10   0   30.82    0.69
   3 -10   0   30.27    0.68
  -3 -10   0   30.05    0.69
   3  10   0   30.49    0.70
  -3  10   0   29.54    0.73
   3  10   0   29.82    1.05
  -3  10   0   29.87    0.67
   3  10   0   30.71    0.70
   3  10   0   29.66    0.70
  -3  10   0   29.61    1.01
   3  10   0   28.90    1.06
  -3  10   0   30.31    0.67
   4 -10   0    9.95    0.27
   4 -10   0    8.71    0.57
  -4 -10   0   10.68    0.31
  -4 -10   0   10.21    0.28
  -4 -10   0   10.45    0.29
  -4 -10   0   10.24    0.28
   4 -10   0    9.83    0.31
   4 -10   0   10.42    0.27
  -4 -10   0   10.56    0.30
   4  10   0   10.08    0.29
   4  10   0    9.95    0.32
   4  10   0    8.06    0.64
   4  10   0   10.13    0.29
  -4  10   0   10.01    0.32
   4  10   0    9.46    0.29
  -4  10   0    9.97    0.61
   4  10   0    8.26    0.62
  -4  10   0   10.29    0.25
  -4  10   0   10.18    0.25
   5 -10   0    0.11    0.07
  -5 -10   0    0.01    0.05
   5 -10   0    0.04    0.06
  -5 -10   0   -0.04    0.06
  -5 -10   0    0.07    0.06
  -5 -10   0    0.07    0.08
   5 -10   0    0.03    0.06
  -5 -10   0    0.01    0.08
   5  10   0    0.07    0.06
  -5  10   0   -0.04    0.10
   5  10   0    0.07    0.07
  -5  10   0   -0.01    0.04
   5  10   0    0.06    0.06
  -5  10   0    0.07    0.04
   5  10   0   -0.03    0.08
   5  10   0    0.56    0.31
   5  10   0    0.23    0.31
   6 -10   0    0.08    0.07
  -6 -10   0    0.14    0.07
  -6 -10   0    0.08    0.10
  -6 -10   0   -0.04    0.08
   6 -10   0    0.11    0.10
   6 -10   0   -0.01    0.06
  -6 -10   0    0.05    0.06
  -6 -10   0    0.10    0.07
   6  10   0   -0.23    0.33
   6  10   0    0.07    0.07
   6  10   0    0.02    0.07
   6  10   0    0.03    0.07
  -6  10   0    0.03    0.11
   6  10   0    0.05    0.09
  -6  10   0    0.09    0.04
  -7 -10   0   20.97    0.53
  -7 -10   0   20.87    0.52
  -7 -10   0   20.09    0.54
   7 -10   0   20.38    0.56
  -7 -10   0   20.22    0.51
   7 -10   0   19.95    0.53
   7 -10   0   19.91    0.52
   7 -10   0   20.01    0.51
  -7 -10   0   19.83    0.56
   7  10   0   20.07    0.53
   7  10   0   20.86    0.57
  -7  10   0   20.06    0.47
   7  10   0   19.88    0.52
   7  10   0   20.83    0.54
   8 -10   0   -0.04    0.10
   8 -10   0   -0.15    0.08
  -8 -10   0   -0.05    0.08
  -8 -10   0   -0.04    0.07
   8 -10   0    0.00    0.12
  -8 -10   0    0.10    0.10
   8 -10   0    0.08    0.13
   8 -10   0    0.08    0.09
  -8 -10   0    0.15    0.11
  -8 -10   0    0.09    0.08
   8  10   0    0.08    0.11
   8  10   0    0.03    0.12
  -8  10   0    0.02    0.05
   8  10   0    0.06    0.10
   8  10   0   -0.09    0.08
   9 -10   0    9.98    0.33
   9 -10   0    9.60    0.43
   9 -10   0    9.68    0.34
  -9 -10   0    9.33    0.34
  -9 -10   0    9.30    0.41
  -9 -10   0    9.46    0.33
   9 -10   0    9.26    0.35
   9 -10   0    9.32    0.40
   9  10   0    9.82    0.38
   9  10   0    9.92    0.42
   9  10   0    9.55    0.36
  -9  10   0    9.53    0.24
   9  10   0    9.62    0.32
   0 -11   0    0.39    0.06
   0 -11   0    0.32    0.18
   0 -11   0    0.25    0.07
   0  11   0    0.31    0.20
   0  11   0    0.57    0.05
  -1 -11   0   69.53    1.82
   1 -11   0   64.88    1.44
   1 -11   0   63.72    1.44
  -1 -11   0   66.25    1.44
   1 -11   0   64.81    1.77
  -1 -11   0   66.70    1.44
   1 -11   0   64.96    1.43
  -1 -11   0   65.54    1.47
   1 -11   0   65.09    1.43
  -1 -11   0   64.63    1.44
  -1 -11   0   65.75    1.43
   1  11   0   65.66    1.41
  -1  11   0   67.48    1.79
   1  11   0   65.19    1.44
   1  11   0   67.69    1.81
  -1  11   0   63.96    1.41
  -1  11   0   63.90    1.43
  -1  11   0   65.25    1.47
  -2 -11   0    4.45    0.17
   2 -11   0    4.68    0.45
   2 -11   0    4.71    0.13
  -2 -11   0    4.93    0.17
  -2 -11   0    4.56    0.16
  -2 -11   0    4.67    0.20
  -2 -11   0    4.61    0.17
   2 -11   0    4.87    0.16
  -2 -11   0    4.65    0.48
  -2  11   0    4.42    0.20
  -2  11   0    4.89    0.16
   2  11   0    4.89    0.18
   2  11   0    4.63    0.46
   2  11   0    4.74    0.14
   2  11   0    4.57    0.17
   3 -11   0    3.60    0.45
  -3 -11   0    2.94    0.48
  -3 -11   0    3.45    0.15
  -3 -11   0    3.66    0.17
  -3 -11   0    3.58    0.15
  -3 -11   0    3.91    0.16
  -3 -11   0    3.65    0.18
   3 -11   0    3.72    0.13
   3 -11   0    3.54    0.14
   3  11   0    3.87    0.16
  -3  11   0    2.90    0.47
  -3  11   0    3.56    0.12
   3  11   0    3.81    0.16
   3  11   0    3.80    0.17
  -3  11   0    3.65    0.13
  -3  11   0    3.46    0.20
   3  11   0    3.42    0.47
   3  11   0    4.23    0.48
  -4 -11   0  172.09    3.61
  -4 -11   0  168.52    3.60
  -4 -11   0  164.72    3.60
   4 -11   0  163.92    3.58
  -4 -11   0  167.21    3.60
  -4 -11   0  157.84    3.62
   4 -11   0  165.08    3.59
  -4  11   0  171.30    3.64
   4  11   0  176.97    4.11
   4  11   0  176.01    4.13
  -4  11   0  163.90    3.57
   4  11   0  160.69    3.64
   4  11   0  170.60    3.61
   4  11   0  171.44    3.61
  -4  11   0  164.44    3.57
   4  11   0  164.54    3.60
  -5 -11   0   59.11    1.28
   5 -11   0   57.26    1.32
  -5 -11   0   58.34    1.29
  -5 -11   0   48.73    1.27
   5 -11   0   57.45    1.27
  -5 -11   0   57.84    1.30
   5 -11   0   57.45    1.28
  -5 -11   0   57.81    1.32
   5  11   0   59.30    1.30
  -5  11   0   61.34    1.34
   5  11   0   58.34    1.30
  -5  11   0   56.96    1.24
  -5  11   0   55.79    1.25
   5  11   0   56.57    1.82
   5  11   0   58.70    1.29
   6 -11   0    0.86    0.13
  -6 -11   0    0.62    0.08
   6 -11   0    0.46    0.08
  -6 -11   0    0.53    0.08
  -6 -11   0    0.60    0.12
   6 -11   0    0.64    0.09
  -6 -11   0    0.47    0.09
  -6 -11   0    0.53    0.08
   6  11   0    0.49    0.08
  -6  11   0    0.59    0.06
   6  11   0    0.41    0.11
   6  11   0    0.57    0.09
   6  11   0    0.49    0.10
  -6  11   0    0.64    0.06
  -6  11   0    0.48    0.12
  -7 -11   0    0.10    0.08
  -7 -11   0    0.07    0.10
   7 -11   0    0.10    0.08
   7 -11   0    0.08    0.09
   7 -11   0    0.06    0.10
  -7 -11   0    0.20    0.09
   7 -11   0    0.06    0.09
  -7 -11   0    0.02    0.07
  -7 -11   0    0.21    0.08
   7  11   0    0.06    0.08
   7  11   0    0.01    0.11
  -7  11   0    0.12    0.05
   7  11   0    0.01    0.08
   7  11   0    0.13    0.10
   8 -11   0   12.64    0.43
   8 -11   0   12.62    0.38
  -8 -11   0   11.98    0.41
  -8 -11   0   12.45    0.37
  -8 -11   0   11.80    0.42
   8 -11   0   12.50    0.46
  -8 -11   0   12.53    0.38
   8 -11   0   13.07    0.38
  -8 -11   0   12.14    0.36
   8 -11   0   12.11    0.38
   8  11   0   11.91    0.40
   8  11   0   12.28    0.40
   8  11   0   11.82    0.38
  -8  11   0   12.24    0.30
   8  11   0   12.53    0.44
   9 -11   0   24.17    0.73
   9 -11   0   23.70    0.63
   9 -11   0   24.44    0.63
  -9 -11   0   24.24    0.63
   9 -11   0   23.35    0.64
  -9 -11   0   28.16    0.84
   9  11   0   23.05    0.62
   9  11   0   23.88    0.71
   9  11   0   22.99    0.67
   9  11   0   22.45    0.67
   0 -12   0    2.53    0.13
   0 -12   0    1.86    0.30
   0 -12   0    2.48    0.13
   0 -12   0    2.27    0.17
   0 -12   0    2.47    0.12
   0 -12   0    2.30    0.12
   0  12   0    2.27    0.13
   0  12   0    1.87    0.31
   0  12   0    2.58    0.09
   0  12   0    2.36    0.17
  -1 -12   0    4.17    0.17
  -1 -12   0    4.30    0.17
  -1 -12   0    3.93    0.20
   1 -12   0    4.38    0.17
  -1 -12   0    4.14    0.16
   1 -12   0    4.03    0.16
  -1 -12   0    4.06    0.15
  -1 -12   0    3.76    0.46
   1 -12   0    4.24    0.44
   1 -12   0    4.18    0.15
   1  12   0    4.27    0.13
   1  12   0    4.12    0.48
  -1  12   0    4.06    0.12
  -1  12   0    4.08    0.47
   1  12   0    4.30    0.17
  -1  12   0    4.33    0.16
  -1  12   0    4.31    0.20
  -2 -12   0   31.03    0.71
  -2 -12   0   30.51    0.72
  -2 -12   0   31.03    0.75
   2 -12   0   30.75    0.70
  -2 -12   0   31.42    0.71
   2 -12   0   30.17    0.67
  -2 -12   0   30.91    0.72
   2 -12   0   30.56    1.07
  -2 -12   0   29.67    1.11
  -2  12   0   30.45    0.75
   2  12   0   30.74    1.11
   2  12   0   30.49    0.68
   2  12   0   30.85    0.72
  -2  12   0   30.64    0.70
  -3 -12   0    2.27    0.13
  -3 -12   0    1.98    0.15
   3 -12   0    1.93    0.12
  -3 -12   0    2.02    0.14
  -3 -12   0    2.08    0.12
   3 -12   0    2.13    0.10
  -3 -12   0    1.56    0.33
  -3 -12   0    1.58    0.16
   3  12   0    2.16    0.11
  -3  12   0    2.20    0.11
   3  12   0    2.14    0.38
  -3  12   0    1.98    0.19
   3  12   0    2.18    0.14
   3  12   0    2.18    0.14
  -4 -12   0   11.22    0.35
  -4 -12   0   11.69    0.32
  -4 -12   0   12.50    0.32
  -4 -12   0   10.62    0.33
  -4 -12   0   11.57    0.33
   4 -12   0   11.43    0.29
   4 -12   0   11.82    0.31
  -4  12   0   10.19    0.37
   4  12   0   10.07    0.32
   4  12   0   10.51    0.75
  -4  12   0   11.45    0.29
  -4  12   0   11.61    0.28
   4  12   0   11.71    0.34
   4  12   0   11.83    0.33
   5 -12   0    0.02    0.06
  -5 -12   0    0.06    0.08
  -5 -12   0   -0.07    0.06
  -5 -12   0   -0.02    0.09
  -5 -12   0    0.13    0.07
   5 -12   0   -0.03    0.06
  -5 -12   0    0.01    0.06
   5  12   0    0.03    0.10
   5  12   0   -0.01    0.07
  -5  12   0   -0.03    0.10
  -5  12   0   -0.01    0.05
  -5  12   0    0.02    0.05
   5  12   0    0.02    0.07
   5  12   0    0.00    0.08
  -6 -12   0   14.30    0.40
  -6 -12   0   14.24    0.43
   6 -12   0   13.61    0.38
  -6 -12   0   14.46    0.39
   6 -12   0   14.70    0.39
   6 -12   0   14.29    0.44
  -6 -12   0   14.25    0.39
  -6 -12   0   14.21    0.42
   6  12   0   13.59    0.40
  -6  12   0   13.86    0.33
  -6  12   0   13.84    0.34
   6  12   0   14.12    0.41
  -6  12   0   13.99    0.46
   6  12   0   14.43    0.45
   6  12   0   14.54    0.41
  -7 -12   0    4.99    0.27
   7 -12   0    5.66    0.24
  -7 -12   0    5.37    0.26
   7 -12   0    5.40    0.23
   7 -12   0    5.19    0.23
  -7 -12   0    5.73    0.24
   7 -12   0    5.32    0.29
  -7 -12   0    5.50    0.23
  -7 -12   0    5.74    0.23
   7  12   0    5.25    0.24
   7  12   0    5.54    0.25
  -7  12   0    5.38    0.16
   7  12   0    5.31    0.26
   7  12   0    5.33    0.29
  -8 -12   0    4.70    0.25
  -8 -12   0    5.15    0.25
   8 -12   0    4.82    0.34
   8 -12   0    4.74    0.25
   8 -12   0    4.78    0.31
  -8 -12   0    4.72    0.29
   8 -12   0    4.63    0.23
   8 -12   0    4.74    0.24
  -8 -12   0    5.04    0.29
   8  12   0    4.78    0.28
   8  12   0    4.59    0.29
   8  12   0    5.27    0.33
   8  12   0    4.44    0.24
  -8  12   0    4.60    0.15
   0 -13   0    0.24    0.06
   0 -13   0    0.30    0.10
   0 -13   0    0.20    0.07
   0 -13   0    0.21    0.06
   0 -13   0    0.21    0.06
   0  13   0    0.24    0.06
   0  13   0    0.27    0.04
   0  13   0    0.28    0.10
  -1 -13   0    7.58    0.24
   1 -13   0    7.69    0.24
  -1 -13   0    7.99    0.24
   1 -13   0    7.70    0.23
   1 -13   0    7.57    0.24
  -1 -13   0    7.50    0.24
  -1  13   0    7.60    0.28
   1  13   0    7.80    0.20
  -1  13   0    7.64    0.23
  -2 -13   0   13.72    0.36
  -2 -13   0   13.44    0.36
   2 -13   0   13.43    0.35
  -2 -13   0   13.43    0.37
  -2 -13   0   13.67    0.37
  -2 -13   0   13.85    0.40
   2 -13   0   13.39    0.31
   2  13   0   13.54    0.33
  -2  13   0   13.91    0.35
   2  13   0   13.62    0.37
  -2  13   0   13.78    0.41
  -3 -13   0    0.08    0.07
  -3 -13   0    0.09    0.06
   3 -13   0    0.11    0.04
  -3 -13   0    0.11    0.09
   3 -13   0    0.07    0.06
  -3 -13   0    0.10    0.06
  -3 -13   0    0.08    0.05
   3  13   0    0.01    0.07
  -3  13   0    0.12    0.06
   3  13   0    0.13    0.07
   3  13   0    0.11    0.05
  -3  13   0    0.07    0.10
  -4 -13   0   58.16    1.27
   4 -13   0   57.14    1.26
  -4 -13   0   56.67    1.27
  -4 -13   0   56.97    1.30
  -4 -13   0   55.55    1.26
  -4 -13   0   57.57    1.28
   4 -13   0   55.96    1.23
   4  13   0   52.14    1.88
  -4  13   0   58.22    1.32
   4  13   0   55.35    1.28
   4  13   0   55.36    1.27
  -4  13   0   55.94    1.24
   5 -13   0   16.07    0.41
   5 -13   0   16.26    0.43
  -5 -13   0   16.44    0.48
  -5 -13   0   16.09    0.44
  -5 -13   0   16.45    0.45
  -5 -13   0   16.75    0.44
  -5 -13   0   16.55    0.44
   5  13   0   16.52    0.45
  -5  13   0   16.31    0.39
   5  13   0   16.81    0.46
  -5  13   0   16.59    0.50
   5  13   0   16.37    0.45
  -6 -13   0    0.19    0.11
   6 -13   0    0.53    0.09
  -6 -13   0    0.56    0.12
  -6 -13   0    0.29    0.08
  -6 -13   0    0.37    0.08
   6 -13   0    0.43    0.09
  -6 -13   0    0.49    0.09
  -6  13   0    0.55    0.14
   6  13   0    0.50    0.14
   6  13   0    0.32    0.09
   6  13   0    0.27    0.11
   6  13   0    0.41    0.10
  -6  13   0    0.43    0.05
  -7 -13   0    0.50    0.10
  -7 -13   0    0.42    0.13
  -7 -13   0    0.28    0.12
  -7 -13   0    0.42    0.11
   7 -13   0    0.36    0.11
   7 -13   0    0.38    0.10
  -7 -13   0    0.48    0.10
   7 -13   0    0.48    0.10
   7  13   0    0.48    0.14
   7  13   0    0.37    0.11
   7  13   0    0.36    0.11
   7  13   0    0.33    0.10
  -8 -13   0    0.29    0.12
  -8 -13   0   -0.07    0.20
   8 -13   0    0.25    0.12
   8 -13   0    0.18    0.19
   8 -13   0    0.04    0.09
   8  13   0   -0.08    0.10
   8  13   0    0.17    0.13
   8  13   0    0.19    0.17
   8  13   0    0.19    0.14
   0 -14   0    2.49    0.20
   0 -14   0    2.63    0.14
   0 -14   0    2.50    0.15
   0 -14   0    2.41    0.14
   0 -14   0    2.43    0.15
   0  14   0    2.41    0.09
   0  14   0    2.57    0.15
   0  14   0    2.51    0.20
  -1 -14   0    1.67    0.13
  -1 -14   0    1.72    0.18
   1 -14   0    1.74    0.14
   1 -14   0    1.82    0.12
  -1 -14   0    1.61    0.13
  -1 -14   0    1.67    0.15
  -1 -14   0    1.73    0.14
   1 -14   0    1.59    0.14
   1  14   0    1.80    0.14
  -1  14   0    1.79    0.13
   1  14   0    1.78    0.08
  -1  14   0    1.52    0.14
  -2 -14   0    3.64    0.22
   2 -14   0    3.50    0.17
   2 -14   0    3.61    0.17
  -2 -14   0    3.65    0.18
  -2 -14   0    3.71    0.17
  -2 -14   0    3.84    0.18
  -2 -14   0    3.65    0.17
   2 -14   0    3.73    0.16
  -2  14   0    3.49    0.22
  -2  14   0    3.67    0.16
   2  14   0    3.58    0.13
   2  14   0    3.73    0.18
  -3 -14   0   13.92    0.42
  -3 -14   0   14.15    0.39
  -3 -14   0   15.08    0.40
   3 -14   0   15.11    0.38
  -3 -14   0   14.24    0.39
  -3 -14   0   14.39    0.38
   3 -14   0   14.03    0.34
   3  14   0   12.14    0.82
  -3  14   0   14.20    0.37
  -3  14   0   14.22    0.44
   3  14   0   14.56    0.40
   3  14   0   14.45    0.35
  -4 -14   0    0.51    0.09
  -4 -14   0    0.51    0.08
   4 -14   0    0.80    0.09
  -4 -14   0    0.65    0.09
   4 -14   0    0.73    0.07
  -4 -14   0    0.94    0.13
  -4 -14   0    0.77    0.10
   4  14   0    0.84    0.11
  -4  14   0    0.78    0.08
   4  14   0    0.49    0.40
   4  14   0    0.83    0.08
  -4  14   0    0.80    0.15
   4  14   0    0.69    0.09
  -5 -14   0    0.01    0.09
  -5 -14   0    0.07    0.10
   5 -14   0    0.03    0.08
   5 -14   0   -0.02    0.06
  -5 -14   0   -0.03    0.07
  -5 -14   0   -0.05    0.07
   5  14   0    0.01    0.08
   5  14   0    0.08    0.08
  -5  14   0    0.01    0.05
   5  14   0    0.05    0.07
  -5  14   0    0.03    0.12
  -6 -14   0   11.89    0.37
  -6 -14   0   12.28    0.39
  -6 -14   0   12.28    0.36
  -6 -14   0   12.27    0.36
   6 -14   0   11.65    0.34
  -6 -14   0   11.28    0.40
   6 -14   0   12.09    0.35
   6  14   0   11.70    0.37
   6  14   0   12.27    0.39
  -6  14   0   12.03    0.45
   6  14   0   12.20    0.39
  -6  14   0   11.66    0.30
   7 -14   0    0.21    0.10
  -7 -14   0   -0.02    0.09
  -7 -14   0    0.05    0.11
   7 -14   0   -0.18    0.09
  -7 -14   0    0.07    0.09
   7 -14   0   -0.11    0.10
  -7 -14   0   -0.05    0.13
  -7 -14   0   -0.01    0.12
  -7  14   0    0.07    0.16
   7  14   0    0.09    0.11
   7  14   0   -0.19    0.11
   7  14   0   -0.08    0.10
   7  14   0    0.10    0.16
   8 -14   0    1.55    0.17
  -8 -14   0    1.47    0.16
   8 -14   0    1.43    0.15
   8  14   0    1.69    0.20
   8  14   0    1.91    0.24
   0 -15   0    0.16    0.07
   0 -15   0    0.17    0.07
   0 -15   0    0.06    0.09
   0 -15   0    0.08    0.06
   0  15   0    0.16    0.10
   0  15   0    0.08    0.07
  -1 -15   0    3.46    0.18
  -1 -15   0    3.29    0.17
  -1 -15   0    3.44    0.18
   1 -15   0    3.41    0.18
   1 -15   0    3.53    0.17
  -1 -15   0    3.79    0.17
   1 -15   0    3.63    0.18
  -1 -15   0    3.55    0.22
  -1  15   0    3.72    0.17
   1  15   0    3.45    0.12
  -1  15   0    3.58    0.23
   1  15   0    3.36    0.22
   1  15   0    3.63    0.18
  -2 -15   0    8.58    0.28
  -2 -15   0    8.65    0.28
   2 -15   0    8.96    0.28
   2 -15   0    8.59    0.28
  -2 -15   0    8.51    0.29
  -2 -15   0    9.01    0.28
   2 -15   0    8.95    0.27
  -2 -15   0    8.86    0.32
  -2  15   0    9.17    0.27
   2  15   0    8.64    0.29
   2  15   0    8.55    0.23
  -2  15   0    9.05    0.33
  -3 -15   0    0.73    0.09
  -3 -15   0    0.89    0.09
  -3 -15   0    0.91    0.12
   3 -15   0    1.14    0.08
  -3 -15   0    0.80    0.09
  -3 -15   0    1.13    0.12
   3 -15   0    1.06    0.10
  -3  15   0    1.31    0.12
   3  15   0    1.18    0.10
   3  15   0    1.16    0.11
  -3  15   0    0.93    0.15
  -4 -15   0   10.94    0.35
  -4 -15   0   11.74    0.35
  -4 -15   0   11.86    0.37
  -4 -15   0   12.54    0.35
  -4 -15   0   12.32    0.40
   4 -15   0   11.85    0.34
   4 -15   0   11.69    0.30
   4  15   0   11.61    0.37
   4  15   0   11.78    0.32
  -4  15   0   11.97    0.32
  -4  15   0   11.56    0.42
   4  15   0   11.07    0.35
   5 -15   0   -0.04    0.08
  -5 -15   0    0.02    0.09
  -5 -15   0   -0.31    0.11
  -5 -15   0    0.04    0.08
   5 -15   0    0.00    0.06
  -5 -15   0    0.06    0.08
   5  15   0   -0.13    0.08
   5  15   0   -0.03    0.09
  -5  15   0   -0.04    0.06
   5  15   0   -0.10    0.06
  -5  15   0    0.06    0.13
  -6 -15   0    0.02    0.11
   6 -15   0    0.33    0.08
  -6 -15   0    0.31    0.11
  -6 -15   0    0.28    0.13
  -6 -15   0    0.37    0.10
   6 -15   0    0.23    0.10
  -6 -15   0    0.26    0.10
  -6  15   0    0.31    0.07
   6  15   0    0.37    0.13
   6  15   0    0.20    0.10
  -6  15   0    0.11    0.15
   6  15   0    0.45    0.14
  -7 -15   0   21.65    0.59
   7 -15   0   21.80    0.58
   7 -15   0   21.83    0.56
  -7 -15   0   23.61    0.70
  -7  15   0   21.46    0.69
   7  15   0   22.21    0.63
   7  15   0   22.07    0.63
   0 -16   0   34.36    0.89
   0 -16   0   35.48    0.83
   0 -16   0   36.02    0.84
   0 -16   0   35.31    0.84
   0  16   0   35.31    0.88
   0  16   0   36.24    0.84
  -1 -16   0    0.40    0.09
   1 -16   0    0.29    0.08
  -1 -16   0    0.34    0.08
   1 -16   0    0.49    0.11
   1 -16   0    0.29    0.09
  -1 -16   0    0.26    0.08
  -1 -16   0    0.44    0.11
   1 -16   0    0.22    0.07
   1  16   0    0.31    0.08
  -1  16   0    0.30    0.08
   1  16   0    0.38    0.04
   1  16   0    0.29    0.10
  -1  16   0    0.31    0.12
  -2 -16   0   -0.05    0.07
  -2 -16   0   -0.01    0.07
  -2 -16   0    0.07    0.10
  -2 -16   0   -0.01    0.09
   2 -16   0   -0.10    0.07
   2 -16   0    0.07    0.08
   2 -16   0   -0.04    0.06
  -2 -16   0    0.03    0.07
   2  16   0    0.02    0.05
  -2  16   0   -0.03    0.07
  -2  16   0   -0.02    0.11
   2  16   0   -0.02    0.07
  -3 -16   0    6.95    0.27
   3 -16   0    7.17    0.25
   3 -16   0    6.76    0.26
  -3 -16   0    6.74    0.30
  -3 -16   0    7.22    0.26
  -3 -16   0    6.80    0.25
  -3 -16   0    6.92    0.25
   3 -16   0    6.71    0.25
  -3  16   0    6.50    0.32
   3  16   0    6.07    0.25
  -3  16   0    7.13    0.24
   3  16   0    7.04    0.21
  -4 -16   0    0.07    0.11
   4 -16   0   -0.01    0.08
  -4 -16   0    0.01    0.07
  -4 -16   0   -0.02    0.09
  -4 -16   0    0.11    0.10
  -4 -16   0   -0.02    0.08
   4 -16   0   -0.06    0.05
   4  16   0   -0.07    0.08
   4  16   0    0.06    0.06
  -4  16   0   -0.06    0.06
  -4  16   0    0.02    0.13
   5 -16   0    3.90    0.16
  -5 -16   0    3.54    0.24
  -5 -16   0    3.96    0.24
   5 -16   0    4.19    0.21
  -5 -16   0    4.06    0.28
  -5 -16   0    4.11    0.22
  -5 -16   0    3.64    0.22
  -5  16   0    4.46    0.33
   5  16   0    4.46    0.25
  -5  16   0    4.19    0.18
   5  16   0    3.85    0.24
   5  16   0    4.19    0.19
   6 -16   0   -0.06    0.07
  -6 -16   0   -0.23    0.13
   6 -16   0    0.04    0.10
  -6 -16   0   -0.17    0.13
  -6 -16   0   -0.03    0.10
   6  16   0    0.04    0.08
  -6  16   0   -0.03    0.07
   6  16   0    0.06    0.13
  -6  16   0    0.01    0.17
   0 -17   0    0.04    0.09
   0 -17   0   -0.09    0.08
   0 -17   0    0.05    0.08
   0 -17   0    0.24    0.10
   0  17   0   -0.03    0.07
   0  17   0    0.03    0.12
   1 -17   0    0.75    0.11
  -1 -17   0    0.89    0.12
   1 -17   0    0.73    0.09
  -1 -17   0    0.74    0.11
   1 -17   0    0.78    0.10
  -1 -17   0    0.89    0.13
  -1 -17   0    0.79    0.10
   1 -17   0    0.97    0.14
   1  17   0    0.70    0.09
  -1  17   0    0.63    0.09
   1  17   0    0.80    0.15
  -1  17   0    0.77    0.14
  -2 -17   0    0.20    0.12
  -2 -17   0    0.13    0.08
   2 -17   0    0.18    0.08
  -2 -17   0    0.10    0.08
   2 -17   0    0.12    0.09
   2 -17   0    0.15    0.09
  -2 -17   0    0.23    0.09
  -2  17   0    0.17    0.08
   2  17   0    0.13    0.05
   2  17   0    0.12    0.08
  -2  17   0    0.29    0.12
   3 -17   0    0.59    0.11
  -3 -17   0    0.39    0.10
  -3 -17   0    0.40    0.12
  -3 -17   0    0.46    0.09
  -3 -17   0    0.36    0.10
   3 -17   0    0.62    0.10
   3 -17   0    0.52    0.11
  -3  17   0    0.53    0.16
  -3  17   0    0.66    0.10
   3  17   0    0.63    0.07
   3  17   0    0.57    0.12
  -4 -17   0   -0.10    0.09
   4 -17   0    0.05    0.04
   4 -17   0    0.04    0.09
   4 -17   0   -0.06    0.09
  -4 -17   0   -0.09    0.10
  -4 -17   0   -0.04    0.13
  -4 -17   0    0.02    0.10
  -4  17   0   -0.03    0.07
   4  17   0   -0.08    0.10
   4  17   0   -0.08    0.06
  -4  17   0   -0.20    0.16
  -5 -17   0    6.50    0.31
   5 -17   0    6.74    0.21
  -5 -17   0    6.71    0.35
  -5 -17   0    7.30    0.30
   5 -17   0    7.14    0.28
  -5  17   0    6.64    0.23
   5  17   0    6.84    0.24
  -5  17   0    6.58    0.39
   6 -17   0    0.19    0.11
   6  17   0    0.15    0.16
   6  17   0    0.03    0.09
  -6  17   0    0.21    0.20
   0 -18   0    1.15    0.15
   0 -18   0    1.46    0.13
   0 -18   0    1.08    0.13
   0 -18   0    1.14    0.12
   0  18   0    1.33    0.13
   0  18   0    1.26    0.16
  -1 -18   0    8.20    0.30
  -1 -18   0    8.31    0.29
   1 -18   0    8.23    0.29
   1 -18   0    8.17    0.31
   1 -18   0    7.58    0.29
  -1 -18   0    9.18    0.36
  -1 -18   0    7.95    0.30
   1 -18   0    8.64    0.37
   1  18   0    7.46    0.35
  -1  18   0    8.26    0.29
  -1  18   0    8.29    0.37
   1  18   0    8.39    0.31
  -2 -18   0    0.20    0.10
   2 -18   0    0.13    0.10
  -2 -18   0    0.14    0.10
   2 -18   0    0.37    0.11
  -2 -18   0    0.36    0.14
   2 -18   0    0.17    0.09
  -2 -18   0    0.17    0.09
  -2  18   0    0.19    0.09
   2  18   0    0.10    0.11
   2  18   0    0.22    0.05
   2  18   0    0.18    0.14
  -2  18   0    0.32    0.14
  -3 -18   0    2.49    0.25
   3 -18   0    2.54    0.19
   3 -18   0    2.45    0.21
  -3 -18   0    2.04    0.20
  -3 -18   0    2.19    0.21
  -3 -18   0    2.58    0.20
   3 -18   0    2.07    0.19
   3  18   0    1.85    0.16
  -3  18   0    2.32    0.22
  -3  18   0    2.45    0.18
   3  18   0    2.52    0.12
  -4 -18   0    1.15    0.13
   4 -18   0    1.56    0.15
   4 -18   0    1.85    0.20
   4 -18   0    1.55    0.14
  -4 -18   0    1.98    0.21
  -4 -18   0    1.53    0.20
  -4  18   0    1.64    0.17
   4  18   0    1.72    0.13
  -4  18   0    1.47    0.21
  -5 -18   0   12.63    0.51
  -5 -18   0    9.97    0.40
   5 -18   0   10.42    0.36
  -5  18   0   10.78    0.50
   5  18   0   10.74    0.32
  -5  18   0   10.68    0.32
   0 -19   0   -0.06    0.09
   0 -19   0    0.03    0.10
   0 -19   0    0.20    0.13
   0 -19   0   -0.04    0.10
   0  19   0   -0.19    0.15
   0  19   0    0.05    0.10
  -1 -19   0    5.79    0.26
   1 -19   0    5.60    0.27
  -1 -19   0    5.46    0.27
  -1 -19   0    5.94    0.34
   1 -19   0    5.92    0.26
  -1 -19   0    6.38    0.27
   1 -19   0    6.13    0.28
   1 -19   0    5.72    0.35
  -1  19   0    5.46    0.25
   1  19   0    5.32    0.28
   1  19   0    6.19    0.35
  -1  19   0    5.97    0.37
  -2 -19   0   -0.22    0.09
  -2 -19   0    0.01    0.09
   2 -19   0    0.19    0.11
   2 -19   0   -0.05    0.11
  -2 -19   0   -0.11    0.15
   2 -19   0    0.01    0.11
  -2  19   0   -0.07    0.17
   2  19   0    0.23    0.16
  -2  19   0   -0.06    0.09
   3 -19   0    2.01    0.17
   3 -19   0    2.45    0.22
   3 -19   0    2.36    0.23
  -3 -19   0    2.10    0.17
  -3 -19   0    1.92    0.16
  -3  19   0    2.30    0.18
  -3  19   0    2.12    0.26
   3  19   0    2.04    0.11
  -4 -19   0    0.20    0.13
   4 -19   0    0.09    0.12
   4 -19   0    0.32    0.11
  -4  19   0    0.29    0.10
   0 -20   0    5.16    0.26
   0  20   0    4.41    0.40
   0  20   0    4.48    0.34
  -1 -20   0    4.25    0.25
   1 -20   0    3.81    0.25
   1 -20   0    3.74    0.25
   1  20   0    3.97    0.39
  -1  20   0    3.83    0.42
  -1  20   0    3.43    0.24
  -2 -20   0   14.09    0.47
   2 -20   0   13.94    0.43
   2 -20   0   13.25    0.43
  -2  20   0   12.31    0.41
   2  20   0   14.05    0.60
  11   0  -1    0.02    0.19
  11   0  -1   -0.02    0.12
  11   0  -1   -0.18    0.17
  11   0  -1   -0.23    0.15
 -11   0   1    0.06    0.09
  10   0  -1    0.01    0.12
  10   0  -1   -0.12    0.11
  10   0  -1   -0.11    0.09
  10   0  -1   -0.04    0.09
  10   0  -1    0.01    0.13
 -10   0   1   -0.01    0.07
   9   0  -1   -0.11    0.07
  -9   0   1    0.04    0.06
   9   0  -1   -0.08    0.08
   9   0  -1    0.00    0.10
   9   0  -1    0.00    0.10
   9   0  -1    0.09    0.10
  -8   0   1   -0.03    0.05
  -8   0   1    0.00    0.03
   8   0  -1    0.01    0.09
   8   0  -1   -0.15    0.08
   8   0  -1   -0.05    0.06
   8   0  -1   -0.02    0.06
   7   0  -1    0.06    0.08
   7   0  -1   -0.10    0.05
   7   0  -1   -0.06    0.23
  -7   0   1    0.07    0.05
   7   0  -1   -0.12    0.07
  -7   0   1   -0.09    0.06
  -7   0   1    0.02    0.03
   7   0  -1    0.03    0.05
   6   0  -1    0.01    0.05
   6   0  -1    0.00    0.05
  -6   0   1    0.01    0.20
   6   0  -1    0.03    0.04
  -6   0   1   -0.02    0.04
  -6   0   1    0.02    0.05
   6   0  -1    0.00    0.03
   6   0  -1   -0.03    0.19
  -6   0   1    0.02    0.03
   5   0  -1   -0.05    0.05
   5   0  -1   -0.02    0.03
   5   0  -1   -0.04    0.17
  -5   0   1   -0.01    0.03
  -5   0   1   -0.03    0.02
   5   0  -1    0.05    0.03
  -5   0   1    0.10    0.16
  -5   0   1   -0.02    0.05
   5   0  -1    0.02    0.05
  -4   0   1   -0.03    0.05
  -4   0   1    0.02    0.03
  -4   0   1   -0.03    0.04
   4   0  -1   -0.02    0.14
  -4   0   1   -0.10    0.05
   4   0  -1   -0.01    0.05
   4   0  -1    0.00    0.04
  -4   0   1   -0.09    0.12
   4   0  -1    0.03    0.03
   4   0  -1   -0.03    0.05
  -3   0   1   -0.02    0.03
   3   0  -1   -0.04    0.02
   3   0  -1    0.01    0.09
  -3   0   1   -0.10    0.08
   3   0  -1    0.01    0.03
  -3   0   1    0.02    0.03
   3   0  -1    0.01    0.03
  -3   0   1    0.03    0.02
  -3   0   1    0.02    0.03
   3   0  -1    0.05    0.02
   2   0  -1    0.00    0.03
  -2   0   1    0.00    0.03
   2   0  -1    0.00    0.03
  -2   0   1    0.01    0.02
  -2   0   1   -0.04    0.06
  -2   0   1    0.04    0.02
   2   0  -1   -0.01    0.02
   2   0  -1   -0.05    0.07
  -2   0   1    0.01    0.03
   2   0  -1    0.01    0.02
   1   0  -1    0.02    0.01
   1   0  -1    0.02    0.04
   1   0  -1    0.00    0.01
  -1   0   1    0.01    0.01
  -1   0   1    0.02    0.01
   1   0  -1    0.01    0.01
  -1   0   1    0.01    0.01
  -1   0   1    0.00    0.01
   1   0  -1    0.02    0.01
  -1   0   1    0.01    0.01
  -1   0   1    0.01    0.03
   0   0  -1    0.00    0.01
   0   0   1    0.01    0.01
   0   0  -1   -0.01    0.00
   0   0   1    0.00    0.00
   0   0   1    0.00    0.00
  -1   0  -1    0.01    0.03
   1   0   1    0.01    0.02
   1   0   1    0.01    0.01
  -1   0  -1    0.01    0.01
   1   0   1    0.00    0.03
  -1   0  -1   -0.01    0.02
  -1   0  -1    0.00    0.01
   2   0   1    0.01    0.02
   2   0   1    0.00    0.01
   2   0   1    0.00    0.06
  -2   0  -1    0.00    0.02
  -2   0  -1    0.01    0.03
   2   0   1    0.02    0.02
  -2   0  -1    0.00    0.02
  -2   0  -1    0.01    0.06
   2   0   1    0.02    0.02
   3   0   1    0.01    0.03
  -3   0  -1    0.00    0.03
   3   0   1   -0.01    0.02
  -3   0  -1   -0.01    0.04
  -3   0  -1    0.05    0.08
   3   0   1    0.01    0.03
   3   0   1    0.01    0.09
  -3   0  -1   -0.04    0.02
   3   0   1   -0.02    0.02
   4   0   1    0.05    0.03
  -4   0  -1    0.04    0.10
  -4   0  -1   -0.01    0.03
   4   0   1   -0.01    0.04
   4   0   1   -0.02    0.05
  -4   0  -1   -0.07    0.05
  -4   0  -1    0.01    0.04
   4   0   1    0.03    0.02
   4   0   1   -0.07    0.13
  -5   0  -1    0.00    0.05
   5   0   1   -0.03    0.05
   5   0   1    0.02    0.02
   5   0   1    0.12    0.04
  -5   0  -1    0.06    0.04
  -5   0  -1   -0.12    0.14
   5   0   1    0.09    0.16
   5   0   1   -0.01    0.04
  -5   0  -1   -0.02    0.03
  -6   0  -1    0.00    0.05
   6   0   1   -0.04    0.03
   6   0   1    0.02    0.04
  -6   0  -1    0.05    0.18
   6   0   1    0.06    0.07
   6   0   1    0.01    0.04
   6   0   1    0.11    0.21
  -6   0  -1    0.05    0.04
  -7   0  -1    0.02    0.04
   7   0   1    0.02    0.06
   7   0   1    0.00    0.06
   7   0   1   -0.01    0.03
   7   0   1    0.04    0.08
  -7   0  -1    0.03    0.07
  -8   0  -1    0.02    0.07
   8   0   1   -0.09    0.09
  -8   0  -1    0.05    0.05
   8   0   1    0.05    0.10
   8   0   1   -0.03    0.07
   8   0   1   -0.05    0.07
   9   0   1   -0.05    0.08
   9   0   1   -0.06    0.09
   9   0   1   -0.18    0.10
   9   0   1   -0.03    0.08
  -9   0  -1    0.04    0.06
  10   0   1   -0.11    0.10
 -10   0  -1    0.09    0.07
  10   0   1    0.00    0.14
  10   0   1   -0.18    0.09
  10   0   1    0.21    0.13
  11  -1  -1    1.52    0.17
  11  -1  -1    1.51    0.18
  11  -1  -1    1.55    0.22
  11  -1  -1    1.36    0.22
  11   1  -1    1.16    0.16
 -11   1   1    1.78    0.17
  11   1  -1    1.73    0.29
  11   1  -1    1.74    0.19
  11   1  -1    1.61    0.21
  10  -1  -1    6.77    0.33
  10  -1  -1    7.02    0.32
 -10  -1   1    7.17    0.25
  10  -1  -1    6.50    0.27
  10  -1  -1    6.70    0.28
  10  -1  -1    6.74    0.32
  10   1  -1    7.06    0.32
  10   1  -1    6.49    0.31
  10   1  -1    6.61    0.28
  10   1  -1    6.51    0.33
  10   1  -1    7.21    0.28
 -10   1   1    7.06    0.24
   9  -1  -1    2.21    0.16
   9  -1  -1    2.55    0.21
   9  -1  -1    2.69    0.22
   9  -1  -1    2.42    0.17
  -9  -1   1    2.09    0.18
   9  -1  -1    2.40    0.21
  -9  -1   1    2.37    0.15
   9   1  -1    2.38    0.18
  -9   1   1    2.34    0.14
   9   1  -1    2.23    0.20
   9   1  -1    2.20    0.17
   9   1  -1    2.04    0.20
   8  -1  -1    9.70    0.32
   8  -1  -1    9.02    0.31
  -8  -1   1    9.16    0.30
  -8  -1   1    9.07    0.27
   8  -1  -1    8.97    0.28
   8  -1  -1    9.50    0.29
  -8  -1   1    9.27    0.23
   8   1  -1    8.68    0.31
   8   1  -1    9.60    0.29
  -8   1   1    9.27    0.26
   8   1  -1    9.45    0.29
   7  -1  -1   24.42    1.21
   7  -1  -1   25.52    0.61
  -7  -1   1   26.06    1.31
   7  -1  -1   26.24    0.64
   7  -1  -1   25.92    0.61
  -7  -1   1   25.31    0.60
   7  -1  -1   26.62    0.63
  -7  -1   1   25.60    0.57
   7   1  -1   26.44    0.64
  -7   1   1   25.66    0.60
   7   1  -1   25.28    0.58
   7   1  -1   25.55    0.61
   7   1  -1   25.86    0.61
  -7   1   1   25.12    0.56
   7   1  -1   25.16    1.03
  -6  -1   1    3.64    0.14
   6  -1  -1    3.28    0.42
   6  -1  -1    3.48    0.16
  -6  -1   1    3.24    0.16
  -6  -1   1    3.72    0.16
  -6  -1   1    3.69    0.11
  -6  -1   1    3.30    0.40
   6  -1  -1    3.71    0.15
   6  -1  -1    3.67    0.14
   6  -1  -1    3.84    0.17
  -6   1   1    3.71    0.43
   6   1  -1    3.71    0.12
   6   1  -1    3.87    0.43
   6   1  -1    3.74    0.16
  -6   1   1    3.62    0.10
   6   1  -1    3.61    0.14
  -6   1   1    3.63    0.13
   6   1  -1    3.43    0.15
  -5  -1   1    4.09    0.36
   5  -1  -1    3.99    0.14
   5  -1  -1    3.86    0.14
  -5  -1   1    3.95    0.15
   5  -1  -1    4.09    0.16
  -5  -1   1    3.82    0.16
  -5  -1   1    4.03    0.13
   5  -1  -1    4.24    0.37
  -5  -1   1    4.08    0.11
   5  -1  -1    4.07    0.15
   5   1  -1    3.86    0.12
  -5   1   1    4.04    0.10
   5   1  -1    3.91    0.14
   5   1  -1    4.12    0.15
   5   1  -1    3.66    0.36
   5   1  -1    3.92    0.15
  -5   1   1    3.85    0.13
  -5   1   1    3.92    0.14
  -5   1   1    3.77    0.35
   4  -1  -1  294.40    6.42
  -4  -1   1  293.44    6.41
  -4   1   1  285.40    6.40
   4   1  -1  285.76    6.42
   3  -1  -1  138.84    3.14
  -3  -1   1  135.00    3.13
  -3   1   1  140.48    3.14
   3   1  -1  138.60    3.14
   2  -1  -1   25.60    0.67
  -2  -1   1   23.45    0.54
   2  -1  -1   23.98    0.53
  -2  -1   1   26.73    0.67
  -2  -1   1   23.77    0.54
   2  -1  -1   23.98    0.54
   2  -1  -1   24.33    0.54
   2  -1  -1   24.29    0.54
  -2  -1   1   24.35    0.53
   2   1  -1   24.06    0.53
  -2   1   1   25.66    0.66
  -2   1   1   23.93    0.52
   2   1  -1   22.78    0.53
   2   1  -1   24.12    0.54
   2   1  -1   24.22    0.54
  -2   1   1   24.08    0.53
   2   1  -1   25.34    0.66
  -1  -1   1  106.05    2.32
   1  -1  -1  106.46    2.33
   1   1  -1  106.09    2.32
  -1   1   1  105.30    2.33
   0  -1   1    6.75    0.15
   1  -1   1    0.29    0.05
   1  -1   1    0.27    0.02
  -1  -1  -1    0.37    0.03
  -1  -1  -1    0.24    0.03
  -1  -1  -1    0.36    0.03
  -1  -1  -1    0.23    0.05
  -1  -1  -1    0.28    0.03
   1  -1   1    0.31    0.02
   1  -1   1    0.35    0.04
  -1   1  -1    0.29    0.05
   1   1   1    0.29    0.03
   1   1   1    0.32    0.03
   1   1   1    0.17    0.05
   1   1   1    0.29    0.03
   1   1   1    0.33    0.04
   1   1   1    0.28    0.06
   2  -1   1   55.11    1.22
   2  -1   1   49.87    1.12
   2  -1   1   50.90    1.10
  -2  -1  -1   47.92    1.12
   2   1   1   49.85    1.11
  -2   1  -1   49.57    1.10
  -2   1  -1   54.45    1.21
   2   1   1   49.31    1.12
   2   1   1   57.61    1.24
   3  -1   1    1.63    0.09
  -3  -1  -1    1.73    0.06
  -3  -1  -1    1.69    0.08
   3  -1   1    1.67    0.07
  -3  -1  -1    1.68    0.07
   3  -1   1    1.75    0.07
   3  -1   1    1.50    0.19
  -3  -1  -1    1.70    0.09
   3  -1   1    1.72    0.05
  -3   1  -1    1.71    0.08
   3   1   1    1.66    0.08
  -3   1  -1    1.79    0.06
  -3   1  -1    1.58    0.18
   3   1   1    1.64    0.19
   3   1   1    1.76    0.09
   3   1   1    1.75    0.07
   3   1   1    1.77    0.06
   4  -1   1  309.94    6.65
  -4  -1  -1  289.28    6.64
   4   1   1  298.86    6.65
  -4   1  -1  309.80    6.64
   5  -1   1   39.41    0.86
  -5  -1  -1   39.19    0.89
  -5  -1  -1   39.15    1.14
  -5  -1  -1   39.10    0.87
   5  -1   1   39.08    0.86
  -5  -1  -1   39.41    0.86
   5  -1   1   39.42    1.15
   5  -1   1   37.96    0.83
   5  -1   1   38.89    0.89
   5   1   1   40.02    1.17
  -5   1  -1   34.61    1.10
   5   1   1   38.99    0.86
  -5   1  -1   39.18    0.87
   5   1   1   38.67    0.84
  -5   1  -1   38.23    0.85
   5   1   1   38.70    0.86
   5   1   1   38.82    0.89
  -6  -1  -1    0.91    0.08
   6  -1   1    0.74    0.10
  -6  -1  -1    0.64    0.07
  -6  -1  -1    0.64    0.24
   6  -1   1    0.72    0.07
   6  -1   1    0.89    0.10
   6  -1   1    0.45    0.25
  -6  -1  -1    0.53    0.08
   6  -1   1    0.80    0.07
  -6   1  -1    0.49    0.21
   6   1   1    0.73    0.07
   6   1   1    0.84    0.10
   6   1   1    0.90    0.24
  -6   1  -1    0.77    0.08
   6   1   1    0.82    0.06
  -6   1  -1    0.71    0.07
   6   1   1    0.73    0.07
  -7  -1  -1   28.40    0.65
   7  -1   1   28.66    0.67
  -7  -1  -1   27.93    0.67
   7  -1   1   27.31    0.66
   7  -1   1   28.01    0.70
  -7  -1  -1   28.52    0.71
   7  -1   1   29.05    0.70
   7   1   1   29.33    0.67
   7   1   1   27.61    0.63
   7   1   1   28.52    0.70
   7   1   1   28.26    0.67
  -7   1  -1   28.85    0.65
  -8  -1  -1   15.94    0.39
   8  -1   1   15.81    0.46
  -8  -1  -1   15.93    0.42
   8  -1   1   14.92    0.45
   8  -1   1   15.61    0.41
   8   1   1   15.50    0.36
   8   1   1   15.29    0.41
   8   1   1   15.89    0.41
  -8   1  -1   15.11    0.38
   8   1   1   15.56    0.45
   9  -1   1   18.40    0.53
   9  -1   1   17.80    0.47
  -9  -1  -1   17.38    0.48
   9  -1   1   18.28    0.48
   9  -1   1   17.84    0.52
  -9  -1  -1   18.51    0.45
   9   1   1   17.50    0.47
   9   1   1   17.67    0.52
   9   1   1   17.98    0.52
   9   1   1   17.74    0.48
  -9   1  -1   17.78    0.44
 -10  -1  -1    9.47    0.29
  10  -1   1    9.68    0.39
  10  -1   1    9.96    0.39
  10  -1   1   10.03    0.33
  10  -1   1    9.87    0.34
  10   1   1    9.66    0.34
 -10   1  -1    9.84    0.28
  10   1   1    9.92    0.34
  10   1   1    9.14    0.39
  10   1   1   10.32    0.41
  11  -2  -1    1.84    0.22
  11  -2  -1    2.10    0.20
  11  -2  -1    2.05    0.19
 -11   2   1    1.76    0.16
  11   2  -1    1.94    0.20
  11   2  -1    2.03    0.18
  11   2  -1    1.68    0.22
 -10  -2   1    2.77    0.24
 -10  -2   1    2.52    0.17
  10  -2  -1    2.46    0.25
  10  -2  -1    2.69    0.24
  10  -2  -1    2.41    0.20
  10  -2  -1    2.65    0.20
  10  -2  -1    2.67    0.26
  10   2  -1    2.84    0.22
 -10   2   1    2.97    0.16
  10   2  -1    2.57    0.25
  10   2  -1    2.65    0.21
  10   2  -1    2.37    0.21
  10   2  -1    3.16    0.24
  -9  -2   1    0.30    0.09
  -9  -2   1    0.32    0.05
   9  -2  -1    0.41    0.11
   9  -2  -1    0.45    0.11
   9  -2  -1    0.26    0.11
  -9  -2   1    0.47    0.08
   9  -2  -1    0.32    0.08
   9  -2  -1    0.51    0.10
   9   2  -1    0.36    0.11
   9   2  -1    0.40    0.09
   9   2  -1    0.23    0.08
  -9   2   1    0.45    0.07
  -8  -2   1    6.39    0.25
   8  -2  -1    6.98    0.27
   8  -2  -1    6.82    0.27
  -8  -2   1    7.32    0.23
   8  -2  -1    7.28    0.24
   8  -2  -1    7.22    0.25
  -8  -2   1    6.94    0.19
   8   2  -1    6.77    0.27
   8   2  -1    7.20    0.24
   8   2  -1    6.70    0.25
  -8   2   1    6.79    0.21
   8   2  -1    6.60    0.20
   7  -2  -1    1.09    0.11
  -7  -2   1    1.16    0.12
   7  -2  -1    0.96    0.11
   7  -2  -1    1.15    0.12
   7  -2  -1    0.72    0.08
  -7  -2   1    0.95    0.10
  -7  -2   1    0.94    0.08
   7  -2  -1    1.30    0.12
  -7  -2   1    1.05    0.08
   7   2  -1    0.91    0.09
   7   2  -1    0.91    0.09
  -7   2   1    0.89    0.10
   7   2  -1    1.13    0.12
   7   2  -1    0.91    0.10
   7   2  -1    1.23    0.32
  -7   2   1    0.94    0.05
  -6  -2   1    0.62    0.06
  -6  -2   1    0.74    0.07
  -6  -2   1    0.67    0.24
   6  -2  -1    0.56    0.08
   6  -2  -1    0.52    0.24
  -6  -2   1    0.80    0.09
   6  -2  -1    0.66    0.07
   6  -2  -1    0.48    0.06
  -6  -2   1    0.51    0.07
   6  -2  -1    0.83    0.09
   6   2  -1    0.51    0.23
   6   2  -1    0.84    0.08
   6   2  -1    0.68    0.07
  -6   2   1    0.69    0.04
  -6   2   1    0.73    0.08
   6   2  -1    0.75    0.07
  -6   2   1    0.76    0.24
   6   2  -1    0.53    0.08
  -5  -2   1   85.53    1.84
  -5  -2   1   85.03    1.86
   5  -2  -1   84.04    1.85
   5  -2  -1   87.76    2.18
   5  -2  -1   86.19    1.87
  -5  -2   1   90.01    2.19
  -5  -2   1   84.95    1.87
   5  -2  -1   82.74    1.86
   5  -2  -1   84.68    1.88
  -5  -2   1   84.40    1.85
  -5   2   1   93.41    2.19
   5   2  -1   83.28    1.87
   5   2  -1   89.23    2.20
  -5   2   1   84.91    1.85
   5   2  -1   82.89    1.86
   5   2  -1   84.68    1.86
   5   2  -1   86.11    1.84
   4  -2  -1   48.80    1.08
  -4  -2   1   49.64    1.07
  -4  -2   1   47.21    1.06
  -4  -2   1   47.46    1.08
  -4  -2   1   48.43    1.05
   4  -2  -1   47.42    1.06
  -4  -2   1   50.11    1.33
   4  -2  -1   48.75    1.07
   4  -2  -1   49.57    1.08
   4  -2  -1   50.11    1.32
   4   2  -1   49.41    1.06
   4   2  -1   47.73    1.07
   4   2  -1   48.25    1.07
  -4   2   1   47.48    1.04
   4   2  -1   51.44    1.34
  -4   2   1   48.24    1.06
   4   2  -1   47.39    1.08
  -4   2   1   50.31    1.31
  -3  -2   1  162.72    3.69
   3  -2  -1  164.10    3.69
  -3   2   1  162.95    3.68
   3   2  -1  165.51    3.70
   2  -2  -1  130.23    2.89
  -2  -2   1  127.17    2.89
  -2   2   1  130.97    2.89
   2   2  -1  127.56    2.89
  -1  -2   1   14.60    0.33
  -1  -2   1   14.07    0.33
   1  -2  -1   14.34    0.32
   1  -2  -1   14.37    0.33
  -1  -2   1   14.52    0.32
   1  -2  -1   14.60    0.33
  -1  -2   1   15.22    0.41
  -1   2   1   15.63    0.43
   1   2  -1   16.30    0.42
   1   2  -1   14.52    0.33
  -1   2   1   14.35    0.32
   1   2  -1   15.58    0.42
   1   2  -1   14.67    0.32
  -1   2   1   14.50    0.33
  -1   2   1   14.99    0.33
   1   2  -1   14.24    0.33
   0  -2  -1  129.62    2.67
   0  -2   1  105.02    2.64
   0   2   1  127.61    2.67
   0   2  -1  126.06    2.63
  -1  -2  -1    4.16    0.11
   1  -2   1    4.40    0.10
  -1  -2  -1    4.41    0.12
   1  -2   1    4.24    0.15
  -1  -2  -1    4.30    0.11
  -1  -2  -1    4.48    0.19
  -1  -2  -1    4.31    0.11
   1  -2   1    4.34    0.12
  -1  -2  -1    4.29    0.11
   1  -2   1    4.37    0.10
   1   2   1    4.41    0.11
  -1   2  -1    4.52    0.10
  -1   2  -1    4.55    0.16
   1   2   1    4.34    0.11
  -1   2  -1    4.34    0.12
   1   2   1    4.35    0.19
  -1   2  -1    4.07    0.10
   1   2   1    4.54    0.12
   2  -2   1  127.28    2.74
   2   2   1  121.96    2.78
   2   2   1  121.57    2.78
  -2   2  -1  124.61    2.74
  -3  -2  -1    9.09    0.23
  -3  -2  -1    9.25    0.22
   3  -2   1    8.96    0.22
   3  -2   1    9.00    0.24
  -3  -2  -1    8.99    0.38
   3  -2   1    8.60    0.36
   3  -2   1    9.06    0.21
   3  -2   1    9.13    0.24
  -3  -2  -1    8.87    0.21
  -3  -2  -1    9.23    0.24
  -3   2  -1    8.94    0.36
   3   2   1    9.23    0.39
   3   2   1    8.35    0.38
   3   2   1    8.88    0.22
   3   2   1    9.09    0.21
   3   2   1    9.27    0.22
  -3   2  -1    9.14    0.21
  -4  -2  -1    7.53    0.21
   4  -2   1    7.22    0.23
  -4  -2  -1    7.32    0.40
  -4  -2  -1    7.49    0.22
   4  -2   1    7.55    0.19
   4  -2   1    7.47    0.38
   4  -2   1    7.35    0.22
  -4  -2  -1    7.51    0.18
   4  -2   1    7.43    0.20
  -4  -2  -1    7.64    0.20
  -4   2  -1    7.60    0.38
   4   2   1    7.53    0.20
  -4   2  -1    7.46    0.18
   4   2   1    7.28    0.20
   4   2   1    7.63    0.19
   4   2   1    7.30    0.40
   4   2   1    7.44    0.22
  -5  -2  -1    0.36    0.05
   5  -2   1    0.33    0.05
   5  -2   1    0.20    0.06
  -5  -2  -1    0.28    0.05
   5  -2   1    0.27    0.07
   5  -2   1    0.35    0.17
  -5  -2  -1    0.43    0.07
  -5  -2  -1    0.45    0.20
  -5  -2  -1    0.32    0.03
   5  -2   1    0.30    0.05
  -5   2  -1    0.33    0.04
   5   2   1    0.62    0.19
  -5   2  -1    0.43    0.19
   5   2   1    0.44    0.05
   5   2   1    0.27    0.06
   5   2   1    0.35    0.04
   5   2   1    0.37    0.05
   6  -2   1   27.95    0.64
   6  -2   1   28.30    0.68
  -6  -2  -1   28.19    0.68
   6  -2   1   27.76    0.64
  -6  -2  -1   27.42    0.64
  -6  -2  -1   28.71    0.65
  -6  -2  -1   27.44    0.99
   6  -2   1   27.44    0.97
   6  -2   1   28.02    0.68
  -6   2  -1   27.95    0.96
   6   2   1   27.61    0.67
   6   2   1   27.81    0.62
   6   2   1   26.94    1.00
   6   2   1   28.07    0.64
  -6   2  -1   27.79    0.62
   6   2   1   28.27    0.65
   7  -2   1   -0.04    0.06
   7  -2   1    0.10    0.06
  -7  -2  -1    0.06    0.05
   7  -2   1   -0.01    0.07
  -7  -2  -1   -0.03    0.07
   7  -2   1   -0.04    0.08
  -7  -2  -1    0.03    0.09
  -7   2  -1    0.03    0.04
   7   2   1    0.05    0.06
   7   2   1   -0.01    0.04
   7   2   1   -0.07    0.07
   7   2   1    0.03    0.06
  -8  -2  -1    0.16    0.10
   8  -2   1    0.11    0.07
  -8  -2  -1    0.11    0.06
   8  -2   1    0.09    0.09
   8  -2   1    0.06    0.10
   8  -2   1    0.10    0.07
  -8  -2  -1    0.18    0.08
   8   2   1    0.24    0.07
   8   2   1    0.19    0.05
   8   2   1    0.10    0.07
  -8   2  -1    0.18    0.06
   8   2   1    0.17    0.09
   9  -2   1    1.60    0.16
   9  -2   1    1.42    0.16
  -9  -2  -1    1.30    0.13
   9  -2   1    1.51    0.16
   9  -2   1    1.72    0.21
  -9  -2  -1    1.54    0.13
   9   2   1    1.66    0.11
   9   2   1    1.57    0.17
  -9   2  -1    1.60    0.12
   9   2   1    1.74    0.16
   9   2   1    1.28    0.15
 -10  -2  -1    3.00    0.17
  10  -2   1    3.08    0.21
  10  -2   1    2.62    0.27
  10  -2   1    3.24    0.28
  10  -2   1    2.94    0.22
  10  -2   1    2.95    0.28
 -10  -2  -1    2.67    0.24
  10   2   1    2.83    0.26
  10   2   1    2.82    0.22
  10   2   1    2.60    0.21
 -10   2  -1    2.66    0.14
  10   2   1    2.29    0.28
 -11  -3   1   12.11    0.37
  11  -3  -1   12.88    0.50
  11  -3  -1   12.98    0.44
  11  -3  -1   12.44    0.46
  11   3  -1   12.06    0.46
  11   3  -1   14.99    0.62
 -11   3   1   12.94    0.36
  11   3  -1   12.53    0.50
  10  -3  -1   13.37    0.45
  10  -3  -1   13.30    0.41
 -10  -3   1   13.31    0.44
  10  -3  -1   13.60    0.47
  10  -3  -1   14.31    0.41
 -10  -3   1   14.04    0.39
  10  -3  -1   14.35    0.47
  10   3  -1   14.26    0.43
 -10   3   1   13.51    0.37
  10   3  -1   14.20    0.42
  10   3  -1   13.77    0.46
  -9  -3   1    2.56    0.16
   9  -3  -1    2.94    0.22
   9  -3  -1    2.59    0.18
  -9  -3   1    2.45    0.12
  -9  -3   1    2.44    0.19
   9  -3  -1    2.57    0.22
   9  -3  -1    2.48    0.21
   9  -3  -1    2.70    0.18
   9   3  -1    2.65    0.14
   9   3  -1    2.70    0.22
   9   3  -1    2.60    0.18
   9   3  -1    2.79    0.19
  -9   3   1    2.47    0.14
   8  -3  -1    2.48    0.20
  -8  -3   1    2.79    0.15
  -8  -3   1    2.81    0.20
   8  -3  -1    2.36    0.19
   8  -3  -1    2.42    0.17
  -8  -3   1    2.45    0.18
   8  -3  -1    2.69    0.16
   8  -3  -1    2.57    0.19
  -8  -3   1    2.70    0.11
   8   3  -1    2.90    0.20
   8   3  -1    2.62    0.16
  -8   3   1    2.62    0.13
   8   3  -1    2.56    0.13
   8   3  -1    2.55    0.17
   7  -3  -1    5.42    0.23
   7  -3  -1    5.69    0.21
  -7  -3   1    5.74    0.23
   7  -3  -1    5.79    0.20
  -7  -3   1    5.83    0.17
  -7  -3   1    5.93    0.20
   7  -3  -1    5.62    0.23
  -7  -3   1    5.78    0.22
   7  -3  -1    5.98    0.23
   7   3  -1    5.95    0.18
  -7   3   1    5.67    0.18
   7   3  -1    5.76    0.21
   7   3  -1    5.19    0.64
   7   3  -1    5.43    0.20
   7   3  -1    5.75    0.23
   6  -3  -1    3.01    0.13
  -6  -3   1    2.91    0.13
   6  -3  -1    3.20    0.16
  -6  -3   1    3.13    0.11
  -6  -3   1    2.73    0.42
  -6  -3   1    3.08    0.15
  -6  -3   1    3.15    0.16
   6  -3  -1    3.14    0.16
   6  -3  -1    2.86    0.14
   6  -3  -1    3.18    0.16
   6  -3  -1    3.22    0.43
  -6   3   1    3.07    0.12
  -6   3   1    2.79    0.40
   6   3  -1    3.28    0.14
   6   3  -1    3.18    0.16
   6   3  -1    3.11    0.12
   6   3  -1    3.32    0.44
   6   3  -1    2.80    0.14
   5  -3  -1    3.88    0.14
  -5  -3   1    4.09    0.12
   5  -3  -1    3.83    0.15
   5  -3  -1    4.04    0.38
  -5  -3   1    3.82    0.15
   5  -3  -1    3.85    0.16
  -5  -3   1    3.82    0.16
   5  -3  -1    3.98    0.16
  -5  -3   1    3.96    0.14
  -5  -3   1    4.05    0.38
   5  -3  -1    4.09    0.16
   5   3  -1    3.33    0.36
   5   3  -1    3.99    0.13
   5   3  -1    3.81    0.15
  -5   3   1    3.98    0.38
   5   3  -1    4.21    0.14
  -5   3   1    3.84    0.13
  -5   3   1    4.06    0.10
   5   3  -1    4.08    0.16
  -4  -3   1    7.46    0.42
   4  -3  -1    7.32    0.22
   4  -3  -1    7.63    0.41
  -4  -3   1    7.58    0.22
   4  -3  -1    7.71    0.23
   4  -3  -1    7.65    0.22
  -4  -3   1    8.21    0.21
   4  -3  -1    7.48    0.20
  -4  -3   1    7.60    0.21
   4  -3  -1    7.74    0.21
  -4  -3   1    7.71    0.20
   4   3  -1    7.47    0.21
   4   3  -1    7.51    0.43
   4   3  -1    7.74    0.21
   4   3  -1    7.65    0.20
  -4   3   1    7.53    0.20
  -4   3   1    7.68    0.18
  -4   3   1    7.36    0.41
   4   3  -1    7.51    0.22
  -3  -3   1    1.65    0.09
   3  -3  -1    1.89    0.10
  -3  -3   1    1.73    0.08
   3  -3  -1    1.50    0.07
   3  -3  -1    1.76    0.22
  -3  -3   1    2.02    0.08
  -3  -3   1    1.44    0.21
  -3  -3   1    1.73    0.09
   3  -3  -1    1.88    0.09
   3   3  -1    1.73    0.22
  -3   3   1    1.67    0.07
   3   3  -1    1.68    0.09
   3   3  -1    1.74    0.09
  -3   3   1    1.65    0.10
   3   3  -1    1.74    0.08
   3   3  -1    1.72    0.08
  -3   3   1    1.66    0.21
   2  -3  -1  102.21    2.33
  -2  -3   1   98.78    2.33
  -2   3   1  100.54    2.33
   2   3  -1  104.60    2.35
   2   3  -1  103.97    2.34
   1  -3  -1  126.54    2.80
  -1  -3   1  127.22    2.79
   1   3  -1  123.46    2.79
  -1   3   1  125.14    2.80
   1   3  -1  128.08    2.80
   0  -3  -1  204.76    4.50
   0  -3   1  208.07    4.47
   0   3   1  209.05    4.50
  -1  -3  -1  246.18    5.36
   1   3   1  248.43    5.36
  -1   3  -1  245.90    5.30
   2  -3   1  687.39   14.65
  -2  -3  -1  644.61   14.70
  -2   3  -1  686.57   14.78
   2   3   1  661.43   14.94
   2   3   1  691.58   14.84
   3  -3   1   38.48    1.00
  -3  -3  -1   36.38    0.85
   3  -3   1   38.35    0.86
  -3  -3  -1   37.61    0.83
  -3  -3  -1   37.74    0.84
   3  -3   1   37.31    0.83
   3  -3   1   37.43    0.83
  -3  -3  -1   37.68    0.83
   3   3   1   40.57    1.06
  -3   3  -1   40.30    1.01
  -3   3  -1   37.68    0.82
   3   3   1   37.90    0.85
   3   3   1   37.06    0.84
   3   3   1   37.31    0.84
   3   3   1   40.41    1.05
   3   3   1   38.30    0.83
  -4  -3  -1  201.96    4.54
   4  -3   1  198.21    4.49
   4   3   1  197.97    4.54
  -4   3  -1  198.30    4.48
   4   3   1  203.47    4.54
   5  -3   1    8.54    0.49
  -5  -3  -1    8.88    0.27
   5  -3   1    9.07    0.27
  -5  -3  -1    9.18    0.25
  -5  -3  -1    8.98    0.51
  -5  -3  -1    9.13    0.23
   5  -3   1    9.15    0.24
   5  -3   1    9.24    0.24
   5  -3   1    8.90    0.27
  -5  -3  -1    9.62    0.24
   5   3   1    9.18    0.27
   5   3   1    9.36    0.25
   5   3   1    9.41    0.23
   5   3   1    8.96    0.52
   5   3   1    9.30    0.52
  -5   3  -1    8.80    0.47
   5   3   1    9.36    0.25
  -5   3  -1    9.28    0.22
   6  -3   1    3.98    0.19
   6  -3   1    4.02    0.16
  -6  -3  -1    4.00    0.13
  -6  -3  -1    4.14    0.15
   6  -3   1    4.07    0.20
  -6  -3  -1    4.23    0.44
   6  -3   1    3.98    0.15
   6  -3   1    3.98    0.44
  -6  -3  -1    4.05    0.19
  -6  -3  -1    4.09    0.17
   6   3   1    3.56    0.45
  -6   3  -1    3.62    0.44
  -6   3  -1    4.19    0.13
   6   3   1    3.94    0.16
   6   3   1    4.01    0.16
   6   3   1    4.10    0.14
   6   3   1    3.88    0.46
   6   3   1    3.93    0.18
  -7  -3  -1    3.98    0.16
   7  -3   1    3.87    0.21
   7  -3   1    4.06    0.16
   7  -3   1    3.98    0.17
  -7  -3  -1    3.82    0.18
  -7  -3  -1    4.02    0.21
   7  -3   1    3.96    0.21
  -7   3  -1    3.79    0.13
   7   3   1    3.78    0.14
   7   3   1    3.80    0.58
   7   3   1    3.97    0.20
   7   3   1    3.78    0.17
   7   3   1    4.05    0.17
   8  -3   1    6.97    0.29
   8  -3   1    6.81    0.24
  -8  -3  -1    7.21    0.23
   8  -3   1    6.94    0.28
   8  -3   1    5.91    0.23
  -8  -3  -1    7.03    0.29
  -8  -3  -1    6.65    0.26
   8   3   1    6.99    0.28
   8   3   1    6.99    0.21
  -8   3  -1    7.14    0.20
   8   3   1    7.13    0.24
   8   3   1    7.10    0.24
  -9  -3  -1   10.85    0.39
  -9  -3  -1   10.94    0.32
   9  -3   1   10.85    0.33
  -9  -3  -1   11.34    0.36
   9  -3   1   10.71    0.34
   9  -3   1   11.85    0.40
   9  -3   1   10.56    0.38
   9   3   1   11.24    0.39
   9   3   1   11.08    0.30
   9   3   1   11.08    0.35
  -9   3  -1   11.13    0.29
   9   3   1   11.20    0.34
 -10  -3  -1    0.14    0.14
  10  -3   1    0.09    0.10
 -10  -3  -1    0.17    0.08
  10  -3   1    0.42    0.14
  10  -3   1    0.09    0.13
  10  -3   1    0.25    0.10
  10  -3   1    0.44    0.16
  10   3   1    0.24    0.10
 -10   3  -1    0.25    0.06
  10   3   1    0.19    0.07
  10   3   1    0.16    0.16
  10   3   1    0.15    0.11
  10  -4  -1   -0.20    0.13
  10  -4  -1    0.20    0.12
  10  -4  -1   -0.11    0.14
  10  -4  -1   -0.01    0.10
 -10  -4   1    0.12    0.13
  10  -4  -1    0.04    0.09
 -10  -4   1    0.07    0.08
  10   4  -1    0.02    0.11
  10   4  -1    0.08    0.07
 -10   4   1   -0.10    0.06
  10   4  -1   -0.17    0.14
  10   4  -1   -0.08    0.09
  -9  -4   1    0.64    0.09
   9  -4  -1    0.83    0.11
  -9  -4   1    0.71    0.07
   9  -4  -1    0.77    0.13
   9  -4  -1    0.91    0.14
  -9  -4   1    0.90    0.14
  -9  -4   1    0.82    0.12
   9  -4  -1    0.58    0.12
   9  -4  -1    0.89    0.11
  -9   4   1    0.70    0.08
   9   4  -1    0.80    0.12
   9   4  -1    0.70    0.13
   9   4  -1    0.86    0.09
   9   4  -1    0.68    0.11
   8  -4  -1   30.32    0.76
   8  -4  -1   30.81    0.73
  -8  -4   1   29.94    0.72
   8  -4  -1   30.44    0.76
   8  -4  -1   31.11    0.72
  -8  -4   1   29.81    0.69
  -8  -4   1   30.56    0.74
   8  -4  -1   30.53    0.75
  -8  -4   1   30.33    0.76
   8   4  -1   30.02    0.70
  -8   4   1   29.72    0.70
   8   4  -1   30.60    0.73
   8   4  -1   30.86    0.73
   8   4  -1   29.97    0.75
  -7  -4   1   20.88    0.50
  -7  -4   1   21.92    0.54
   7  -4  -1   21.99    0.52
   7  -4  -1   21.57    0.56
  -7  -4   1   21.19    0.56
   7  -4  -1   20.90    0.53
   7  -4  -1   21.71    0.55
  -7  -4   1   22.00    0.52
   7  -4  -1   19.91    0.55
   7   4  -1   21.31    0.53
   7   4  -1   21.47    0.51
   7   4  -1   21.44    0.55
   7   4  -1   22.06    1.00
  -7   4   1   21.85    0.50
   7   4  -1   21.71    0.53
   6  -4  -1    3.58    0.16
   6  -4  -1    3.76    0.18
  -6  -4   1    3.98    0.17
  -6  -4   1    3.71    0.13
   6  -4  -1    3.83    0.18
  -6  -4   1    3.70    0.15
   6  -4  -1    3.85    0.18
  -6  -4   1    4.10    0.18
   6  -4  -1    3.74    0.15
   6  -4  -1    3.41    0.45
  -6  -4   1    3.89    0.44
   6   4  -1    4.07    0.48
   6   4  -1    3.62    0.16
   6   4  -1    3.62    0.15
   6   4  -1    3.72    0.14
  -6   4   1    3.85    0.13
  -6   4   1    3.71    0.45
   6   4  -1    3.97    0.18
   5  -4  -1   13.45    0.33
   5  -4  -1   13.12    0.36
   5  -4  -1   13.21    0.61
   5  -4  -1   13.04    0.33
  -5  -4   1   13.36    0.35
  -5  -4   1   13.38    0.33
  -5  -4   1   12.77    0.34
   5  -4  -1   13.74    0.35
   5  -4  -1   13.17    0.35
  -5  -4   1   12.55    0.61
  -5  -4   1   13.33    0.32
   5   4  -1   12.69    0.62
   5   4  -1   13.23    0.33
   5   4  -1   13.19    0.32
  -5   4   1   12.29    0.59
   5   4  -1   12.84    0.33
  -5   4   1   12.93    0.31
   5   4  -1   13.39    0.35
  -4  -4   1   65.61    1.45
  -4  -4   1   64.30    1.46
   4  -4  -1   66.98    1.46
   4  -4  -1   64.70    1.45
   4  -4  -1   67.70    1.47
  -4  -4   1   70.06    1.75
   4  -4  -1   67.92    1.45
   4  -4  -1   72.14    1.74
  -4  -4   1   64.69    1.46
  -4  -4   1   64.74    1.44
   4   4  -1   69.70    1.75
  -4   4   1   66.53    1.47
   4   4  -1   65.66    1.45
   4   4  -1   65.96    1.46
  -4   4   1   64.95    1.44
   4   4  -1   66.29    1.45
   4   4  -1   68.95    1.75
   4   4  -1   65.01    1.46
  -4   4   1   70.91    1.74
  -3  -4   1   66.68    1.45
   3  -4  -1   66.08    1.44
   3  -4  -1   70.51    1.67
  -3  -4   1   65.54    1.44
   3  -4  -1   67.10    1.45
   3  -4  -1   67.06    1.45
  -3  -4   1   70.14    1.69
  -3  -4   1   66.79    1.45
  -3  -4   1   65.37    1.44
   3   4  -1   64.63    1.45
   3   4  -1   65.68    1.44
  -3   4   1   62.11    1.65
  -3   4   1   67.10    1.45
   3   4  -1   70.31    1.68
   3   4  -1   71.16    1.69
   3   4  -1   66.15    1.44
  -3   4   1   64.33    1.43
   3   4  -1   65.20    1.44
   2  -4  -1  196.71    4.34
   2   4  -1  196.47    4.36
   2   4  -1  196.68    4.35
  -2   4   1  194.47    4.34
   1  -4  -1  212.71    4.66
  -1  -4   1  205.73    4.65
  -1   4   1  219.61    4.67
   1   4  -1  212.90    4.65
   0  -4  -1   44.10    0.97
   0  -4   1   50.09    1.08
   0  -4   1   44.85    0.97
   0  -4   1   43.78    0.97
   0  -4  -1   42.28    0.97
   0  -4  -1   47.69    1.11
   0  -4  -1   43.33    0.96
   0   4   1   49.03    1.12
   0   4   1   44.11    0.96
   0   4   1   42.79    0.97
   0   4   1   43.27    0.97
  -1  -4  -1  295.76    6.46
   1  -4   1  301.31    6.41
  -1   4  -1  297.11    6.41
   1   4   1  296.10    6.46
  -2  -4  -1  275.92    6.11
   2  -4   1  277.93    6.04
   2   4   1  278.50    6.11
  -2   4  -1  282.92    6.05
   3  -4   1   33.30    0.74
   3  -4   1   34.31    0.92
  -3  -4  -1   33.69    0.75
  -3  -4  -1   32.82    0.76
  -3  -4  -1   34.48    0.75
  -3  -4  -1   32.80    0.74
   3  -4   1   33.80    0.77
   3   4   1   34.12    0.98
   3   4   1   33.61    0.75
   3   4   1   33.42    0.75
   3   4   1   32.99    0.74
   3   4   1   33.66    0.76
  -3   4  -1   33.12    0.73
   3   4   1   34.34    0.97
  -3   4  -1   34.31    0.77
  -3   4  -1   34.70    0.92
  -4  -4  -1   24.87    0.56
  -4  -4  -1   25.29    0.58
   4  -4   1   24.33    0.58
   4  -4   1   23.93    0.55
   4  -4   1   24.01    0.77
   4  -4   1   24.12    0.55
  -4  -4  -1   24.71    0.55
  -4  -4  -1   24.19    0.55
   4  -4   1   23.77    0.58
   4   4   1   24.81    0.83
   4   4   1   24.37    0.56
  -4   4  -1   24.35    0.54
   4   4   1   23.34    0.81
  -4   4  -1   24.47    0.77
   4   4   1   24.62    0.56
   4   4   1   24.33    0.55
   4   4   1   24.48    0.58
   5  -4   1    7.36    0.20
   5  -4   1    6.60    0.43
  -5  -4  -1    6.91    0.20
  -5  -4  -1    6.75    0.23
  -5  -4  -1    6.88    0.19
   5  -4   1    7.03    0.23
  -5  -4  -1    6.90    0.21
   5  -4   1    7.03    0.20
   5  -4   1    6.70    0.23
   5   4   1    7.32    0.23
   5   4   1    6.94    0.49
  -5   4  -1    7.73    0.46
   5   4   1    6.96    0.21
   5   4   1    7.05    0.21
  -5   4  -1    7.19    0.18
   5   4   1    7.07    0.48
   5   4   1    7.16    0.19
  -6  -4  -1    5.38    0.22
  -6  -4  -1    5.38    0.19
  -6  -4  -1    5.41    0.18
   6  -4   1    3.87    0.45
   6  -4   1    5.38    0.18
   6  -4   1    5.03    0.22
  -6  -4  -1    5.04    0.16
   6  -4   1    5.26    0.22
   6  -4   1    5.44    0.18
   6   4   1    5.34    0.19
   6   4   1    6.20    0.53
   6   4   1    4.62    0.50
  -6   4  -1    5.30    0.15
   6   4   1    5.32    0.18
   6   4   1    5.42    0.17
  -6   4  -1    5.22    0.47
   6   4   1    5.46    0.22
  -7  -4  -1   66.75    1.48
   7  -4   1   64.77    1.43
   7  -4   1   63.20    1.43
  -7  -4  -1   64.07    1.45
   7  -4   1   67.10    1.48
  -7  -4  -1   66.70    1.43
   7   4   1   61.99    1.91
   7   4   1   59.82    1.44
   7   4   1   66.07    1.44
  -7   4  -1   64.66    1.40
   7   4   1   64.65    1.42
   7   4   1   66.91    1.47
   8  -4   1    8.05    0.31
  -8  -4  -1    8.01    0.25
   8  -4   1    8.34    0.31
   8  -4   1    8.07    0.26
  -8  -4  -1    7.86    0.28
  -8  -4  -1    7.90    0.31
   8   4   1    8.12    0.23
   8   4   1    8.13    0.27
   8   4   1    7.97    0.31
   8   4   1    7.65    0.27
  -8   4  -1    7.90    0.22
   9  -4   1    4.45    0.21
  -9  -4  -1    4.46    0.19
  -9  -4  -1    4.26    0.27
   9  -4   1    4.39    0.21
   9  -4   1    4.02    0.26
  -9  -4  -1    4.09    0.23
   9  -4   1    4.41    0.25
   9  -4   1    4.32    0.26
   9   4   1    4.12    0.17
   9   4   1    4.12    0.27
   9   4   1    4.54    0.22
  -9   4  -1    4.22    0.15
   9   4   1    4.23    0.22
  10  -4   1    4.03    0.30
 -10  -4  -1    4.10    0.19
  10  -4   1    4.06    0.23
  10  -4   1    4.09    0.23
  10  -4   1    3.82    0.30
  10  -4   1    4.17    0.31
  10   4   1    4.15    0.32
  10   4   1    3.87    0.24
  10   4   1    3.66    0.17
 -10   4  -1    3.93    0.15
  10   4   1    3.72    0.25
 -10  -5   1    1.18    0.18
  10  -5  -1    1.32    0.18
  10  -5  -1    1.03    0.12
  10  -5  -1    1.14    0.14
  10  -5  -1    1.25    0.17
  10  -5  -1    1.38    0.17
 -10  -5   1    1.40    0.12
 -10  -5   1    1.55    0.18
  10   5  -1    1.04    0.13
  10   5  -1    1.05    0.13
  10   5  -1    1.19    0.12
  10   5  -1    1.46    0.18
 -10   5   1    1.25    0.12
  -9  -5   1   13.53    0.35
   9  -5  -1   12.99    0.43
  -9  -5   1   13.59    0.38
   9  -5  -1   13.86    0.39
   9  -5  -1   13.97    0.44
   9  -5  -1   13.60    0.43
  -9  -5   1   13.13    0.41
  -9  -5   1   13.52    0.44
   9  -5  -1   14.12    0.40
   9   5  -1   13.61    0.40
   9   5  -1   14.18    0.44
   9   5  -1   13.41    0.37
  -9   5   1   14.09    0.35
   9   5  -1   13.07    0.40
   8  -5  -1   11.09    0.37
  -8  -5   1   10.96    0.29
  -8  -5   1   11.61    0.33
   8  -5  -1   11.09    0.36
   8  -5  -1   11.05    0.36
  -8  -5   1   11.05    0.37
  -8  -5   1   11.31    0.35
   8  -5  -1   10.90    0.33
   8  -5  -1   11.20    0.33
   8   5  -1   11.22    0.34
   8   5  -1   11.37    0.37
   8   5  -1   11.38    0.33
   8   5  -1   11.45    0.31
  -8   5   1   11.09    0.30
  -7  -5   1    1.20    0.12
   7  -5  -1    0.91    0.11
  -7  -5   1    0.83    0.11
   7  -5  -1    0.99    0.09
  -7  -5   1    1.00    0.10
   7  -5  -1    1.24    0.13
  -7  -5   1    0.95    0.09
   7  -5  -1    1.14    0.12
   7  -5  -1    0.80    0.11
   7   5  -1    1.09    0.10
  -7   5   1    1.07    0.10
   7   5  -1    1.10    0.12
   7   5  -1    1.12    0.11
   7   5  -1    1.06    0.36
   7   5  -1    1.29    0.14
   6  -5  -1    1.29    0.13
   6  -5  -1    0.99    0.11
   6  -5  -1    0.77    0.28
  -6  -5   1    1.18    0.13
   6  -5  -1    1.10    0.10
  -6  -5   1    1.06    0.09
   6  -5  -1    1.16    0.14
  -6  -5   1    1.10    0.10
  -6  -5   1    0.86    0.27
  -6  -5   1    1.02    0.11
   6  -5  -1    1.24    0.12
   6   5  -1    0.82    0.28
   6   5  -1    1.21    0.10
   6   5  -1    1.12    0.09
  -6   5   1    1.38    0.28
   6   5  -1    1.36    0.32
   6   5  -1    1.28    0.13
  -6   5   1    1.09    0.09
   5  -5  -1   22.18    0.53
  -5  -5   1   22.60    0.52
   5  -5  -1   21.01    0.82
  -5  -5   1   23.46    0.86
  -5  -5   1   21.71    0.51
   5  -5  -1   22.62    0.52
   5  -5  -1   22.21    0.54
   5  -5  -1   22.25    0.53
  -5  -5   1   22.46    0.54
  -5  -5   1   22.19    0.53
   5   5  -1   22.15    0.86
   5   5  -1   23.09    0.86
   5   5  -1   22.73    0.53
  -5   5   1   20.60    0.80
  -5   5   1   22.22    0.51
   5   5  -1   21.92    0.54
   5   5  -1   22.27    0.52
   5   5  -1   22.33    0.52
   4  -5  -1  111.57    2.39
   4  -5  -1  115.99    2.68
  -4  -5   1  112.10    2.39
  -4  -5   1  112.03    2.39
  -4  -5   1  108.86    2.40
   4  -5  -1  105.83    2.38
   4  -5  -1  111.38    2.40
  -4   5   1  108.70    2.40
   4   5  -1  109.84    2.40
   4   5  -1  107.25    2.38
  -4   5   1  113.20    2.67
   4   5  -1  115.78    2.72
   4   5  -1  115.98    2.71
   4   5  -1  107.24    2.38
   4   5  -1  109.29    2.39
   3  -5  -1    1.48    0.23
   3  -5  -1    1.20    0.08
  -3  -5   1    1.22    0.08
  -3  -5   1    1.28    0.09
   3  -5  -1    1.22    0.11
   3  -5  -1    1.40    0.09
  -3  -5   1    1.29    0.09
  -3  -5   1    1.41    0.10
   3   5  -1    1.27    0.08
  -3   5   1    1.32    0.06
   3   5  -1    1.39    0.21
   3   5  -1    1.11    0.10
  -3   5   1    1.21    0.11
  -3   5   1    1.26    0.07
   3   5  -1    1.27    0.08
   3   5  -1    1.31    0.09
   3   5  -1    1.19    0.20
  -2  -5   1   40.16    0.90
  -2  -5   1   40.09    0.90
   2  -5  -1   42.05    0.91
  -2  -5   1   40.31    0.90
   2  -5  -1   40.36    0.89
  -2  -5   1   42.14    1.11
   2  -5  -1   41.73    1.09
  -2  -5   1   39.29    0.90
   2  -5  -1   39.71    0.89
   2   5  -1   42.23    0.90
   2   5  -1   40.60    0.90
  -2   5   1   42.10    0.90
  -2   5   1   40.59    0.91
   2   5  -1   42.06    1.10
  -2   5   1   39.85    0.88
   2   5  -1   39.77    0.91
  -2   5   1   42.79    1.10
   2   5  -1   43.91    1.11
  -2   5   1   40.88    0.89
  -1  -5   1  404.23    9.47
   1  -5  -1  469.95    9.51
  -1   5   1  476.90    9.52
   1   5  -1  410.37    9.47
   0  -5  -1   23.47    0.54
   0  -5   1   26.25    0.68
   0  -5   1   24.63    0.54
   0  -5   1   23.44    0.54
   0  -5   1   23.70    0.53
   0  -5   1   24.19    0.54
   0  -5  -1   23.07    0.54
   0  -5  -1   23.79    0.53
   0  -5  -1   26.78    0.71
   0   5  -1   24.10    0.55
   0   5   1   25.19    0.70
   0   5   1   24.30    0.54
   0   5   1   24.49    0.53
   0   5  -1   24.63    0.54
   0   5   1   23.71    0.54
  -1  -5  -1    4.08    0.12
  -1  -5  -1    4.08    0.12
  -1  -5  -1    3.82    0.13
  -1  -5  -1    4.48    0.26
   1  -5   1    4.23    0.11
   1  -5   1    4.05    0.22
   1  -5   1    4.01    0.11
   1  -5   1    4.10    0.13
   1  -5   1    4.07    0.10
   1   5   1    4.18    0.26
   1   5   1    4.16    0.12
   1   5   1    3.93    0.14
  -1   5  -1    4.17    0.11
   1   5   1    4.14    0.12
  -1   5  -1    4.14    0.22
   1   5   1    3.79    0.12
  -2  -5  -1   10.40    0.25
  -2  -5  -1   10.83    0.44
   2  -5   1   10.15    0.27
  -2  -5  -1   10.44    0.25
   2  -5   1   10.14    0.24
  -2  -5  -1   10.14    0.25
   2  -5   1   10.19    0.24
   2  -5   1    9.66    0.37
   2  -5   1   10.65    0.23
  -2   5  -1    9.93    0.27
   2   5   1   10.20    0.25
  -2   5  -1   10.21    0.23
  -2   5  -1   10.30    0.39
  -2   5  -1    9.97    0.23
   2   5   1   10.19    0.27
   2   5   1   10.19    0.25
   2   5   1   10.27    0.25
   2   5   1   10.17    0.43
  -3  -5  -1   89.73    1.99
   3  -5   1   90.38    1.99
  -3  -5  -1   89.27    1.97
   3  -5   1   93.34    2.16
  -3  -5  -1   90.26    1.97
   3   5   1   89.91    1.99
   3   5   1   98.90    2.25
   3   5   1   96.38    2.25
   3   5   1   89.33    1.97
   3   5   1   89.75    1.97
   3   5   1   88.69    1.97
  -3   5  -1   88.93    1.99
  -3   5  -1   98.01    2.18
   4  -5   1    3.70    0.12
   4  -5   1    3.93    0.13
   4  -5   1    3.87    0.17
  -4  -5  -1    3.80    0.14
  -4  -5  -1    3.92    0.13
   4  -5   1    3.73    0.31
  -4  -5  -1    3.76    0.15
  -4  -5  -1    3.68    0.13
  -4   5  -1    3.87    0.32
   4   5   1    3.88    0.13
  -4   5  -1    3.87    0.11
   4   5   1    3.72    0.14
   4   5   1    4.02    0.36
   4   5   1    3.89    0.14
   4   5   1    3.69    0.16
   4   5   1    3.31    0.35
   5  -5   1   11.30    0.28
   5  -5   1   10.97    0.32
   5  -5   1   11.01    0.32
   5  -5   1   11.32    0.29
  -5  -5  -1   11.08    0.30
  -5  -5  -1   11.24    0.29
  -5  -5  -1   11.42    0.32
   5  -5   1   10.48    0.54
  -5  -5  -1   11.02    0.28
   5   5   1   11.26    0.32
   5   5   1   11.15    0.61
   5   5   1   11.47    0.28
   5   5   1   10.95    0.59
   5   5   1   10.97    0.29
  -5   5  -1   10.73    0.54
  -5   5  -1   11.40    0.26
   5   5   1   11.34    0.30
   6  -5   1   12.60    0.33
  -6  -5  -1   12.68    0.35
   6  -5   1   12.80    0.33
  -6  -5  -1   13.35    0.37
   6  -5   1   12.87    0.37
  -6  -5  -1   12.54    0.32
  -6  -5  -1   13.34    0.33
   6  -5   1   12.24    0.65
   6  -5   1   12.62    0.37
   6   5   1   13.23    0.34
   6   5   1   11.99    0.70
   6   5   1   12.68    0.32
   6   5   1   12.85    0.37
  -6   5  -1   12.37    0.66
   6   5   1   12.78    0.34
   6   5   1   11.96    0.69
  -6   5  -1   12.42    0.30
   7  -5   1    0.67    0.08
  -7  -5  -1    0.53    0.09
  -7  -5  -1    0.58    0.08
   7  -5   1    0.39    0.10
   7  -5   1    0.60    0.08
  -7  -5  -1    0.54    0.11
   7  -5   1    0.56    0.11
   7   5   1    0.47    0.08
   7   5   1    0.54    0.07
   7   5   1   -0.04    0.33
   7   5   1    0.36    0.07
  -7   5  -1    0.60    0.05
   7   5   1    0.53    0.10
   8  -5   1    5.31    0.21
   8  -5   1    5.21    0.27
  -8  -5  -1    5.60    0.26
   8  -5   1    5.62    0.21
   8  -5   1    5.63    0.27
  -8  -5  -1    5.57    0.23
  -8  -5  -1    5.45    0.21
   8  -5   1    5.30    0.25
  -8   5  -1    5.66    0.17
   8   5   1    5.62    0.27
   8   5   1    5.64    0.23
   8   5   1    5.72    0.20
   8   5   1    5.46    0.22
   9  -5   1   20.69    0.55
  -9  -5  -1   21.36    0.61
  -9  -5  -1   21.38    0.54
   9  -5   1   21.22    0.61
   9  -5   1   22.40    0.55
   9  -5   1   20.65    0.60
   9  -5   1   21.47    0.59
  -9  -5  -1   20.59    0.57
   9   5   1   21.52    0.56
   9   5   1   21.36    0.61
   9   5   1   22.15    0.56
   9   5   1   21.03    0.52
  -9   5  -1   21.00    0.49
  10  -5   1    2.16    0.21
  10  -5   1    2.13    0.22
  10  -5   1    2.04    0.21
 -10  -5  -1    1.94    0.16
 -10  -5  -1    1.89    0.18
  10  -5   1    2.08    0.20
  10  -5   1    2.09    0.21
 -10   5  -1    2.05    0.11
  10   5   1    2.12    0.23
  10   5   1    2.15    0.18
  10   5   1    1.88    0.16
  10   5   1    2.01    0.21
 -10  -6   1    0.73    0.16
  10  -6  -1    0.79    0.17
  10  -6  -1    0.95    0.16
  10  -6  -1    0.92    0.13
  10  -6  -1    0.95    0.16
  10  -6  -1    0.99    0.13
 -10  -6   1    0.90    0.12
  10   6  -1    1.12    0.12
  10   6  -1    0.99    0.15
 -10   6   1    1.12    0.12
  10   6  -1    0.86    0.14
  10   6  -1    1.04    0.18
   9  -6  -1    5.15    0.24
   9  -6  -1    5.26    0.23
  -9  -6   1    4.99    0.22
  -9  -6   1    5.05    0.27
  -9  -6   1    5.49    0.26
  -9  -6   1    5.29    0.19
   9  -6  -1    5.52    0.28
   9  -6  -1    5.38    0.29
   9  -6  -1    4.86    0.26
  -9   6   1    5.26    0.18
   9   6  -1    5.15    0.24
   9   6  -1    4.87    0.28
   9   6  -1    4.97    0.24
   9   6  -1    4.30    0.20
  -8  -6   1   22.26    0.54
  -8  -6   1   21.32    0.55
   8  -6  -1   21.32    0.56
   8  -6  -1   21.25    0.58
   8  -6  -1   20.80    0.57
  -8  -6   1   21.57    0.51
   8  -6  -1   20.94    0.53
   8  -6  -1   21.54    0.54
  -8  -6   1   20.47    0.57
   8   6  -1   21.53    0.53
   8   6  -1   21.29    0.58
   8   6  -1   20.95    0.55
  -8   6   1   20.79    0.50
   8   6  -1   21.17    0.54
   7  -6  -1    5.01    0.24
  -7  -6   1    5.40    0.19
  -7  -6   1    5.96    0.23
   7  -6  -1    5.95    0.25
   7  -6  -1    5.82    0.21
   7  -6  -1    6.04    0.22
  -7  -6   1    5.80    0.21
  -7  -6   1    5.88    0.24
   7   6  -1    6.24    0.65
  -7   6   1    5.98    0.18
   7   6  -1    5.31    0.24
   7   6  -1    5.83    0.21
   7   6  -1    5.95    0.20
   7   6  -1    5.81    0.22
   6  -6  -1   13.46    0.36
  -6  -6   1   14.01    0.35
   6  -6  -1   13.80    0.40
   6  -6  -1   12.99    0.70
   6  -6  -1   13.98    0.39
  -6  -6   1   13.95    0.38
   6  -6  -1   13.75    0.38
   6  -6  -1   13.85    0.35
  -6  -6   1   13.97    0.38
  -6  -6   1   14.03    0.36
   6   6  -1   12.87    0.75
   6   6  -1   13.94    0.36
   6   6  -1   13.82    0.39
  -6   6   1   13.91    0.34
   6   6  -1   14.03    0.36
   6   6  -1   13.46    0.75
   6   6  -1   13.98    0.37
   5  -6  -1   12.34    0.62
  -5  -6   1   13.40    0.36
  -5  -6   1   12.95    0.35
  -5  -6   1   13.39    0.33
   5  -6  -1   13.67    0.34
   5  -6  -1   13.39    0.35
   5  -6  -1   13.32    0.36
   5  -6  -1   12.97    0.33
  -5  -6   1   13.34    0.34
   5   6  -1   13.44    0.34
  -5   6   1   13.13    0.32
   5   6  -1   13.56    0.34
  -5   6   1   13.08    0.29
   5   6  -1   12.22    0.66
   5   6  -1   13.02    0.34
   5   6  -1   13.04    0.36
   5   6  -1   13.43    0.67
  -5   6   1   13.91    0.37
   4  -6  -1   30.46    0.97
  -4  -6   1   31.46    0.70
   4  -6  -1   31.35    0.72
  -4  -6   1   29.82    0.69
   4  -6  -1   30.91    0.70
   4  -6  -1   30.82    0.69
  -4  -6   1   31.58    0.70
  -4  -6   1   31.55    0.71
  -4   6   1   30.95    0.72
   4   6  -1   30.19    1.00
   4   6  -1   31.29    0.70
  -4   6   1   29.94    0.66
   4   6  -1   30.43    0.71
  -4   6   1   29.77    0.68
   4   6  -1   30.04    0.99
   4   6  -1   30.63    0.70
   4   6  -1   30.99    0.70
   3  -6  -1   12.55    0.33
   3  -6  -1   12.05    0.52
  -3  -6   1   12.68    0.31
  -3  -6   1   12.86    0.32
   3  -6  -1   12.92    0.32
  -3  -6   1   13.43    0.33
   3  -6  -1   12.69    0.31
  -3  -6   1   13.48    0.32
   3   6  -1   12.56    0.33
  -3   6   1   13.08    0.55
  -3   6   1   13.17    0.34
   3   6  -1   13.01    0.54
   3   6  -1   12.76    0.32
   3   6  -1   13.79    0.56
  -3   6   1   12.85    0.30
   3   6  -1   12.86    0.32
  -3   6   1   13.63    0.29
  -2  -6   1   83.57    1.84
  -2  -6   1   93.47    2.10
  -2  -6   1   82.40    1.85
  -2  -6   1   83.79    1.84
  -2  -6   1   82.42    1.84
   2  -6  -1   91.68    2.08
   2   6  -1   89.71    2.08
  -2   6   1   83.04    1.84
   2   6  -1   93.30    2.10
   2   6  -1   84.54    1.86
  -2   6   1   84.36    1.86
   2   6  -1   86.07    1.85
  -2   6   1   82.55    1.83
   2   6  -1   82.94    1.84
  -2   6   1   89.34    2.08
   2   6  -1   79.49    1.84
   1  -6  -1   35.39    0.79
  -1  -6   1   35.67    0.80
  -1  -6   1   36.76    0.98
  -1  -6   1   35.13    0.81
   1  -6  -1   38.75    1.00
   1  -6  -1   35.90    0.80
  -1  -6   1   36.36    0.80
  -1  -6   1   36.95    0.80
   1   6  -1   35.82    0.80
  -1   6   1   35.94    0.79
   1   6  -1   36.05    0.80
  -1   6   1   35.02    0.79
   1   6  -1   36.11    0.80
   1   6  -1   39.08    1.00
  -1   6   1   37.16    1.00
  -1   6   1   36.32    0.79
  -1   6   1   38.14    0.82
   0  -6  -1    6.25    0.32
   0  -6   1    6.90    0.16
   0  -6  -1    6.18    0.17
   0  -6  -1    5.82    0.16
   0  -6   1    6.11    0.16
   0  -6  -1    5.61    0.16
   0  -6   1    5.97    0.16
   0  -6   1    6.44    0.15
   0   6  -1    5.75    0.18
   0   6   1    5.72    0.16
   0   6   1    6.08    0.16
   0   6   1    5.95    0.15
   0   6   1    6.23    0.33
   0   6  -1    5.94    0.16
   1  -6   1   23.56    0.52
  -1  -6  -1   24.30    0.54
  -1  -6  -1   24.62    0.54
   1  -6   1   23.93    0.53
   1  -6   1   24.19    0.69
  -1  -6  -1   23.43    0.54
  -1  -6  -1   23.39    0.56
  -1  -6  -1   25.51    0.75
   1  -6   1   24.40    0.53
  -1  -6  -1   23.84    0.54
  -1   6  -1   23.45    0.53
   1   6   1   23.37    0.53
   1   6   1   22.94    0.54
   1   6   1   24.50    0.54
  -1   6  -1   24.17    0.56
   1   6   1   24.05    0.74
  -1   6  -1   25.28    0.70
   2  -6   1   13.35    0.31
  -2  -6  -1   13.71    0.54
   2  -6   1   13.22    0.31
   2  -6   1   12.93    0.47
  -2  -6  -1   13.48    0.32
  -2  -6  -1   14.01    0.32
   2  -6   1   13.48    0.34
   2  -6   1   13.38    0.30
  -2  -6  -1   13.69    0.33
  -2  -6  -1   13.26    0.32
  -2  -6  -1   13.19    0.34
   2   6   1   13.40    0.32
   2   6   1   13.73    0.54
  -2   6  -1   13.23    0.30
  -2   6  -1   13.41    0.48
  -2   6  -1   13.29    0.30
  -2   6  -1   13.01    0.34
   2   6   1   12.45    0.34
   3  -6   1   26.94    0.60
  -3  -6  -1   27.51    0.88
   3  -6   1   27.30    0.61
   3  -6   1   26.99    0.80
   3  -6   1   27.48    0.64
  -3  -6  -1   27.38    0.61
  -3  -6  -1   27.24    0.63
  -3  -6  -1   27.55    0.62
  -3  -6  -1   26.96    0.61
  -3  -6  -1   26.09    0.61
  -3   6  -1   26.49    0.59
   3   6   1   29.26    0.89
  -3   6  -1   27.94    0.82
  -3   6  -1   27.00    0.64
   3   6   1   26.87    0.62
  -3   6  -1   26.33    0.59
   3   6   1   26.53    0.61
   3   6   1   27.14    0.62
   3   6   1   25.93    0.63
   3   6   1   26.71    0.87
   4  -6   1  140.21    2.99
   4  -6   1  139.51    3.01
   4  -6   1  142.99    3.24
  -4  -6  -1  130.90    2.98
  -4  -6  -1  138.29    2.99
  -4  -6  -1  139.63    2.99
  -4  -6  -1  139.79    3.01
   4   6   1  149.54    3.36
   4   6   1  133.69    2.99
  -4   6  -1  147.74    3.26
   4   6   1  130.10    2.99
  -4   6  -1  137.97    3.01
   4   6   1  135.16    3.01
   4   6   1  145.49    3.33
   5  -6   1   30.42    0.69
  -5  -6  -1   29.48    0.68
  -5  -6  -1   28.88    0.71
   5  -6   1   29.56    0.68
  -5  -6  -1   29.72    0.69
  -5  -6  -1   29.83    0.67
   5  -6   1   29.16    0.67
   5  -6   1   29.08    0.96
   5  -6   1   30.77    0.72
   5   6   1   29.41    0.68
  -5   6  -1   30.48    0.98
   5   6   1   29.78    1.05
   5   6   1   30.11    0.71
   5   6   1   30.51    0.69
  -5   6  -1   29.59    0.65
   5   6   1   29.11    1.04
   5   6   1   29.21    0.69
   6  -6   1    1.61    0.12
   6  -6   1    1.36    0.16
  -6  -6  -1    1.30    0.13
   6  -6   1    1.61    0.11
  -6  -6  -1    1.60    0.12
   6  -6   1    1.67    0.36
  -6  -6  -1    1.81    0.15
   6  -6   1    1.71    0.17
   6  -6   1    1.49    0.14
  -6  -6  -1    1.47    0.10
   6   6   1    1.56    0.13
   6   6   1    1.72    0.13
   6   6   1    1.77    0.35
  -6   6  -1    1.59    0.08
   6   6   1    1.66    0.16
   6   6   1    1.47    0.34
   7  -6   1  147.56    3.21
   7  -6   1  146.93    3.20
  -7  -6  -1  149.06    3.16
   7  -6   1  151.25    3.16
   7  -6   1  150.60    3.18
  -7  -6  -1  148.20    3.20
  -7  -6  -1  147.44    3.18
  -7  -6  -1  143.69    3.14
   7  -6   1  145.92    3.15
  -7   6  -1  140.74    3.12
   7   6   1  146.22    3.81
   7   6   1  144.20    3.20
   7   6   1  148.10    3.17
   7   6   1  144.18    3.17
   7   6   1  142.46    3.15
   8  -6   1    0.89    0.10
   8  -6   1    0.81    0.10
   8  -6   1    0.98    0.12
  -8  -6  -1    0.95    0.10
  -8  -6  -1    0.67    0.10
  -8  -6  -1    0.54    0.11
   8  -6   1    1.01    0.14
   8  -6   1    0.87    0.14
   8   6   1    0.77    0.10
   8   6   1    0.56    0.12
  -8   6  -1    0.81    0.08
   8   6   1    0.75    0.08
   8   6   1    0.70    0.09
  -9  -6  -1    3.31    0.18
  -9  -6  -1    3.26    0.25
   9  -6   1    3.00    0.26
   9  -6   1    2.91    0.23
   9  -6   1    3.18    0.26
  -9  -6  -1    3.08    0.19
  -9  -6  -1    2.92    0.23
   9  -6   1    3.29    0.19
   9  -6   1    3.01    0.19
   9   6   1    3.03    0.22
   9   6   1    3.66    0.22
   9   6   1    3.20    0.26
  -9   6  -1    3.18    0.12
   9   6   1    3.29    0.18
 -10  -6  -1   11.00    0.34
  10  -6   1   11.79    0.47
 -10  -6  -1   11.54    0.35
  10  -6   1   11.22    0.37
  10  -6   1   10.36    0.37
  10  -6   1   10.79    0.42
  10  -6   1   11.39    0.46
  10   6   1   11.51    0.40
  10   6   1   11.17    0.41
 -10   6  -1   11.69    0.30
  10   6   1   11.06    0.34
  10   6   1   11.15    0.46
  10  -7  -1   -0.03    0.10
  10  -7  -1   -0.01    0.12
 -10  -7   1   -0.03    0.15
  10  -7  -1   -0.13    0.17
  10  -7  -1    0.16    0.13
 -10  -7   1    0.25    0.11
  10  -7  -1    0.01    0.14
  10   7  -1    0.01    0.12
  10   7  -1   -0.05    0.14
  10   7  -1   -0.04    0.12
  10   7  -1   -0.07    0.09
 -10   7   1   -0.01    0.06
   9  -7  -1   15.84    0.45
   9  -7  -1   15.85    0.48
   9  -7  -1   16.10    0.45
  -9  -7   1   16.62    0.45
   9  -7  -1   16.03    0.50
  -9  -7   1   15.90    0.48
  -9  -7   1   16.79    0.42
   9  -7  -1   16.68    0.52
  -9  -7   1   15.71    0.50
  -9   7   1   16.12    0.40
   9   7  -1   16.93    0.51
   9   7  -1   16.13    0.44
   9   7  -1   16.14    0.46
   9   7  -1   16.76    0.47
   8  -7  -1    1.84    0.18
  -8  -7   1    1.59    0.15
   8  -7  -1    1.83    0.16
  -8  -7   1    1.78    0.13
   8  -7  -1    2.07    0.20
   8  -7  -1    1.96    0.17
  -8  -7   1    1.87    0.16
  -8  -7   1    1.75    0.17
   8  -7  -1    1.61    0.16
   8   7  -1    1.64    0.20
  -8   7   1    1.79    0.11
   8   7  -1    1.92    0.15
   8   7  -1    2.04    0.17
   8   7  -1    1.44    0.16
   7  -7  -1   48.12    1.15
   7  -7  -1   49.08    1.10
  -7  -7   1   50.35    1.11
   7  -7  -1   50.83    1.12
  -7  -7   1   48.51    1.09
  -7  -7   1   49.77    1.14
  -7  -7   1   48.91    1.12
   7  -7  -1   48.01    1.13
   7  -7  -1   48.71    1.11
   7   7  -1   47.63    1.14
  -7   7   1   47.61    1.07
   7   7  -1   48.17    1.11
   7   7  -1   46.60    1.63
   7   7  -1   49.01    1.10
   7   7  -1   48.96    1.11
  -6  -7   1   58.44    1.32
  -6  -7   1   60.14    1.35
   6  -7  -1   59.73    1.35
   6  -7  -1   57.73    1.32
  -6  -7   1   63.52    1.33
  -6  -7   1   60.95    1.34
   6  -7  -1   58.54    1.33
   6  -7  -1   60.81    1.34
   6   7  -1   60.68    1.36
   6   7  -1   60.59    1.33
   6   7  -1   58.15    1.80
   6   7  -1   60.97    1.33
  -6   7   1   57.56    1.30
   6   7  -1   59.91    1.34
   6   7  -1   59.33    1.79
  -5  -7   1    5.08    0.19
  -5  -7   1    5.25    0.18
   5  -7  -1    5.22    0.17
  -5  -7   1    5.20    0.20
   5  -7  -1    4.90    0.45
   5  -7  -1    5.18    0.18
  -5  -7   1    4.93    0.17
   5  -7  -1    5.10    0.21
  -5   7   1    4.88    0.21
   5   7  -1    4.73    0.47
   5   7  -1    4.86    0.50
  -5   7   1    5.17    0.15
  -5   7   1    5.25    0.13
   5   7  -1    5.33    0.18
   5   7  -1    4.75    0.18
   5   7  -1    5.17    0.20
   5   7  -1    5.14    0.18
   4  -7  -1    0.57    0.08
  -4  -7   1    0.38    0.06
   4  -7  -1    0.41    0.05
   4  -7  -1    0.43    0.05
  -4  -7   1    0.35    0.05
   4  -7  -1    0.25    0.17
  -4  -7   1    0.38    0.07
  -4  -7   1    0.29    0.05
   4   7  -1    0.40    0.07
   4   7  -1    0.34    0.20
  -4   7   1    0.62    0.08
   4   7  -1    0.26    0.05
   4   7  -1    0.26    0.05
   4   7  -1    0.20    0.05
   4   7  -1    0.11    0.20
  -4   7   1    0.37    0.04
  -4   7   1    0.06    0.18
  -4   7   1    0.36    0.03
   3  -7  -1    5.51    0.37
  -3  -7   1    5.37    0.17
   3  -7  -1    5.56    0.16
   3  -7  -1    5.49    0.16
   3  -7  -1    5.57    0.19
  -3  -7   1    5.17    0.16
  -3  -7   1    5.24    0.17
  -3  -7   1    5.62    0.18
  -3   7   1    5.48    0.14
   3   7  -1    5.57    0.17
   3   7  -1    5.69    0.17
   3   7  -1    5.43    0.17
  -3   7   1    5.29    0.38
  -3   7   1    5.28    0.20
   3   7  -1    5.34    0.19
  -3   7   1    5.87    0.15
   3   7  -1    6.03    0.40
   3   7  -1    5.50    0.39
  -2  -7   1   33.97    1.00
  -2  -7   1   33.76    0.75
   2  -7  -1   34.70    0.98
  -2  -7   1   34.31    0.75
  -2  -7   1   33.23    0.76
   2  -7  -1   32.46    0.74
   2  -7  -1   32.99    0.74
  -2   7   1   33.23    0.73
   2   7  -1   34.69    0.99
   2   7  -1   33.76    0.75
  -2   7   1   33.76    0.77
   2   7  -1   33.19    0.75
  -2   7   1   33.82    0.99
  -2   7   1   33.14    0.74
  -2   7   1   32.56    0.74
   2   7  -1   32.80    0.75
  -1  -7   1   13.79    0.33
   1  -7  -1   13.82    0.32
  -1  -7   1   14.04    0.33
   1  -7  -1   13.79    0.32
  -1  -7   1   14.13    0.33
   1  -7  -1   14.18    0.53
  -1  -7   1   13.50    0.35
  -1  -7   1   13.31    0.32
  -1  -7   1   13.46    0.52
  -1   7   1   13.02    0.53
   1   7  -1   13.97    0.33
  -1   7   1   14.01    0.32
  -1   7   1   13.71    0.35
   1   7  -1   13.47    0.33
   1   7  -1   13.71    0.53
   1   7  -1   13.59    0.33
  -1   7   1   13.77    0.32
  -1   7   1   13.98    0.32
   0  -7   1    2.78    0.24
   0  -7  -1    3.04    0.11
   0  -7  -1    2.94    0.10
   0  -7  -1    2.84    0.11
   0  -7   1    2.84    0.11
   0  -7   1    3.22    0.11
   0  -7   1    2.93    0.10
   0  -7   1    2.78    0.11
   0  -7  -1    2.85    0.11
   0  -7  -1    2.93    0.26
   0   7   1    2.72    0.27
   0   7  -1    2.75    0.13
   0   7  -1    2.97    0.11
   0   7   1    2.95    0.09
   0   7   1    2.89    0.10
   0   7   1    3.02    0.11
   1  -7   1   14.55    0.34
  -1  -7  -1   14.29    0.34
   1  -7   1   14.55    0.52
  -1  -7  -1   14.27    0.35
  -1  -7  -1   14.03    0.55
  -1  -7  -1   14.55    0.37
   1  -7   1   14.61    0.33
  -1  -7  -1   14.58    0.35
   1  -7   1   14.42    0.32
  -1  -7  -1   14.25    0.34
  -1   7  -1   15.12    0.53
   1   7   1   15.00    0.35
  -1   7  -1   14.75    0.37
   1   7   1   14.43    0.56
   1   7   1   14.39    0.33
  -1   7  -1   14.31    0.34
  -2  -7  -1  130.38    2.87
  -2  -7  -1  114.96    2.56
  -2  -7  -1  118.00    2.58
   2  -7   1  115.10    2.58
   2  -7   1  123.06    2.77
  -2  -7  -1  116.56    2.56
  -2   7  -1  117.00    2.58
   2   7   1  118.05    2.57
   2   7   1  112.10    2.58
  -2   7  -1  125.96    2.78
   2   7   1  118.51    2.57
   2   7   1  125.18    2.85
  -3  -7  -1    0.39    0.05
  -3  -7  -1    0.40    0.06
  -3  -7  -1    0.62    0.06
  -3  -7  -1    0.68    0.21
   3  -7   1    0.60    0.05
   3  -7   1    0.45    0.07
   3  -7   1    0.46    0.15
  -3  -7  -1    0.46    0.05
   3  -7   1    0.58    0.06
  -3  -7  -1    0.64    0.06
   3   7   1    0.51    0.19
  -3   7  -1    0.56    0.05
  -3   7  -1    0.58    0.05
   3   7   1    0.39    0.05
   3   7   1    0.31    0.06
   3   7   1    0.42    0.05
  -3   7  -1    0.59    0.17
  -3   7  -1    0.67    0.08
   3   7   1    0.72    0.20
   3   7   1    0.59    0.06
  -4  -7  -1    9.01    0.25
  -4  -7  -1    8.73    0.24
  -4  -7  -1    8.64    0.24
   4  -7   1    8.38    0.45
  -4  -7  -1    8.65    0.23
   4  -7   1    8.66    0.23
   4  -7   1    8.74    0.27
   4  -7   1    8.90    0.24
  -4  -7  -1    8.95    0.27
   4   7   1    8.38    0.24
   4   7   1    8.90    0.27
   4   7   1    8.40    0.52
   4   7   1    8.91    0.54
   4   7   1    8.72    0.24
  -4   7  -1    8.76    0.27
   4   7   1    8.34    0.25
  -4   7  -1    8.67    0.21
  -4   7  -1    8.87    0.20
  -4   7  -1    8.73    0.47
   5  -7   1   81.94    1.74
  -5  -7  -1   78.11    1.71
   5  -7   1   77.33    1.70
   5  -7   1   80.21    2.02
  -5  -7  -1   75.04    1.69
   5  -7   1   77.53    1.71
  -5  -7  -1   79.25    1.73
  -5  -7  -1   76.92    1.70
   5  -7   1   76.28    1.69
   5   7   1   77.23    1.71
   5   7   1   76.06    1.70
   5   7   1   77.45    1.73
   5   7   1   77.90    2.11
  -5   7  -1   75.61    1.67
   5   7   1   77.99    1.71
   5   7   1   81.74    2.15
  -5   7  -1   78.72    2.02
   6  -7   1    4.34    0.17
   6  -7   1    4.22    0.16
   6  -7   1    3.97    0.22
  -6  -7  -1    3.99    0.16
   6  -7   1    4.52    0.22
  -6  -7  -1    4.33    0.17
  -6  -7  -1    4.28    0.19
   6  -7   1    4.37    0.19
  -6  -7  -1    4.18    0.20
   6   7   1    4.32    0.18
   6   7   1    4.21    0.18
   6   7   1    4.11    0.21
   6   7   1    4.26    0.17
   6   7   1    4.72    0.55
  -6   7  -1    4.18    0.13
  -7  -7  -1    0.98    0.11
   7  -7   1    0.80    0.09
   7  -7   1    0.59    0.08
  -7  -7  -1    0.54    0.08
  -7  -7  -1    0.65    0.10
   7  -7   1    0.55    0.12
  -7  -7  -1    0.93    0.13
   7  -7   1    0.82    0.13
   7  -7   1    0.82    0.10
   7   7   1    0.63    0.08
   7   7   1    0.52    0.11
  -7   7  -1    0.69    0.07
   7   7   1    0.55    0.09
   7   7   1    0.60    0.09
  -8  -7  -1    0.13    0.09
  -8  -7  -1    0.13    0.10
   8  -7   1    0.00    0.11
   8  -7   1    0.19    0.12
   8  -7   1    0.13    0.10
   8  -7   1    0.23    0.08
  -8  -7  -1    0.08    0.08
   8  -7   1    0.12    0.08
  -8  -7  -1    0.21    0.07
   8   7   1    0.18    0.09
  -8   7  -1    0.15    0.04
   8   7   1    0.14    0.08
   8   7   1    0.19    0.12
   8   7   1    0.16    0.07
   9  -7   1    0.77    0.10
  -9  -7  -1    1.11    0.11
   9  -7   1    0.84    0.13
   9  -7   1    0.69    0.15
  -9  -7  -1    0.88    0.14
  -9  -7  -1    0.50    0.13
   9  -7   1    0.95    0.11
  -9  -7  -1    0.90    0.10
   9  -7   1    0.83    0.16
  -9   7  -1    0.94    0.08
   9   7   1    0.88    0.16
   9   7   1    0.93    0.13
   9   7   1    0.80    0.10
   9   7   1    0.82    0.12
 -10  -7  -1    0.00    0.10
  10  -7   1   -0.17    0.16
  10  -7   1   -0.03    0.12
  10  -7   1    0.01    0.14
 -10  -7  -1    0.06    0.09
  10  -7   1   -0.17    0.09
  10   7   1    0.12    0.17
  10   7   1   -0.07    0.13
  10   7   1   -0.18    0.16
  10   7   1    0.08    0.09
  10  -8  -1    5.57    0.30
  10  -8  -1    5.33    0.34
  10  -8  -1    5.29    0.32
  10  -8  -1    6.12    0.29
 -10  -8   1    6.10    0.28
  10  -8  -1    6.15    0.38
 -10   8   1    6.07    0.19
  10   8  -1    5.94    0.34
  10   8  -1    6.10    0.33
  10   8  -1    6.19    0.36
  -9  -8   1    9.25    0.32
   9  -8  -1    9.12    0.35
  -9  -8   1    9.54    0.29
   9  -8  -1    9.33    0.32
   9  -8  -1    9.26    0.33
  -9  -8   1    8.93    0.37
   9  -8  -1    9.30    0.39
  -9  -8   1    9.58    0.35
   9  -8  -1    9.92    0.37
   9   8  -1    9.44    0.33
   9   8  -1    9.12    0.30
  -9   8   1    9.39    0.26
   9   8  -1    9.69    0.34
   9   8  -1    9.50    0.38
   8  -8  -1   42.12    0.98
   8  -8  -1   42.49    1.00
  -8  -8   1   42.06    1.02
   8  -8  -1   42.65    0.98
  -8  -8   1   42.02    0.98
  -8  -8   1   42.43    0.96
   8  -8  -1   42.64    1.04
  -8  -8   1   41.03    1.00
   8  -8  -1   43.15    1.02
   8   8  -1   42.61    1.03
   8   8  -1   41.86    0.99
  -8   8   1   41.66    0.94
   8   8  -1   41.74    0.98
   8   8  -1   42.55    0.99
   7  -8  -1    8.55    0.27
   7  -8  -1    9.01    0.28
  -7  -8   1    8.81    0.26
  -7  -8   1    8.71    0.28
   7  -8  -1    8.62    0.32
  -7  -8   1    8.81    0.30
  -7  -8   1    8.28    0.30
   7  -8  -1    8.78    0.29
   7  -8  -1    8.30    0.31
   7   8  -1    8.92    0.28
   7   8  -1    8.88    0.32
  -7   8   1    8.69    0.24
   7   8  -1    8.79    0.29
   7   8  -1    8.73    0.78
   7   8  -1    8.87    0.28
   6  -8  -1   30.52    0.71
  -6  -8   1   30.42    0.73
  -6  -8   1   30.73    0.71
  -6  -8   1   31.85    0.74
   6  -8  -1   31.57    0.75
   6  -8  -1   30.16    0.72
  -6  -8   1   31.08    0.72
   6  -8  -1   31.18    0.73
   6   8  -1   28.80    1.19
   6   8  -1   30.06    0.72
   6   8  -1   30.15    0.72
   6   8  -1   29.48    1.16
   6   8  -1   30.14    0.75
  -6   8   1   30.46    0.69
   6   8  -1   30.60    0.72
  -5  -8   1  116.15    2.47
   5  -8  -1  114.77    2.48
   5  -8  -1  114.96    2.46
   5  -8  -1  111.34    2.45
  -5  -8   1  112.02    2.46
  -5  -8   1  113.78    2.48
  -5  -8   1  112.02    2.45
   5   8  -1  113.60    2.89
   5   8  -1  115.40    2.47
  -5   8   1  113.46    2.49
   5   8  -1  111.23    2.48
   5   8  -1  113.73    2.46
   5   8  -1  111.64    2.46
   5   8  -1  120.17    2.94
  -5   8   1  109.59    2.43
  -4  -8   1   11.84    0.30
  -4  -8   1   11.71    0.31
   4  -8  -1   10.95    0.56
   4  -8  -1   11.84    0.29
   4  -8  -1   11.18    0.32
  -4  -8   1   11.43    0.32
  -4  -8   1   11.22    0.30
   4  -8  -1   11.55    0.30
   4   8  -1   11.56    0.31
   4   8  -1   11.37    0.61
  -4   8   1   11.41    0.33
  -4   8   1   11.55    0.27
   4   8  -1   11.73    0.30
   4   8  -1   11.70    0.30
  -4   8   1   11.70    0.28
   4   8  -1   10.98    0.61
   4   8  -1   11.21    0.32
   3  -8  -1    0.31    0.19
  -3  -8   1    0.30    0.05
  -3  -8   1    0.28    0.06
   3  -8  -1    0.31    0.04
  -3  -8   1    0.20    0.05
   3  -8  -1    0.30    0.04
  -3  -8   1    0.37    0.05
   3   8  -1    0.35    0.05
  -3   8   1    0.39    0.04
   3   8  -1    0.24    0.18
   3   8  -1    0.32    0.06
  -3   8   1    0.34    0.19
   3   8  -1    0.50    0.06
   3   8  -1    0.42    0.07
  -3   8   1    0.41    0.04
   3   8  -1    0.24    0.18
  -3   8   1    0.32    0.07
  -2  -8   1  163.21    3.65
   2  -8  -1  158.74    3.61
  -2  -8   1  149.02    3.33
  -2  -8   1  147.99    3.34
   2   8  -1  163.34    3.63
  -2   8   1  163.56    3.64
  -2   8   1  145.14    3.35
   1  -8  -1   11.29    0.50
  -1  -8   1   11.20    0.28
   1  -8  -1   11.36    0.28
  -1  -8   1   11.37    0.28
  -1  -8   1   11.34    0.31
   1  -8  -1   11.38    0.27
  -1  -8   1   11.43    0.28
  -1  -8   1   11.30    0.28
  -1  -8   1   11.53    0.50
  -1   8   1   11.12    0.51
   1   8  -1   11.15    0.26
  -1   8   1   11.33    0.30
   1   8  -1   11.20    0.28
  -1   8   1   11.58    0.27
   1   8  -1   10.78    0.49
  -1   8   1   11.07    0.27
  -1   8   1   11.49    0.27
   0  -8  -1    1.41    0.08
   0  -8   1    1.54    0.08
   0  -8  -1    1.72    0.09
   0  -8  -1    1.43    0.08
   0  -8   1    1.46    0.08
   0  -8  -1    1.11    0.11
   0  -8   1    1.42    0.20
   0  -8   1    1.56    0.09
   0  -8   1    1.67    0.09
   0  -8  -1    1.21    0.19
   0  -8  -1    1.71    0.09
   0   8   1    1.56    0.07
   0   8  -1    1.48    0.09
   0   8  -1    1.64    0.12
   0   8   1    1.06    0.19
   0   8   1    1.64    0.09
   1  -8   1  108.03    2.37
  -1  -8  -1  118.81    2.69
  -1  -8  -1  106.69    2.38
  -1  -8  -1  109.11    2.39
  -1  -8  -1  108.72    2.39
   1  -8   1  117.14    2.62
  -1  -8  -1  106.01    2.41
  -1   8  -1  108.13    2.41
   1   8   1  109.29    2.39
   1   8   1  104.59    2.38
  -1   8  -1  119.77    2.64
   1   8   1  117.44    2.68
   2  -8   1   29.92    0.65
  -2  -8  -1   29.29    0.95
   2  -8   1   29.09    0.65
  -2  -8  -1   31.10    0.67
   2  -8   1   28.75    0.87
  -2  -8  -1   29.31    0.66
  -2  -8  -1   29.43    0.67
  -2  -8  -1   29.29    0.69
  -2  -8  -1   29.04    0.66
   2  -8   1   28.63    0.64
   2  -8   1   29.24    0.68
  -2   8  -1   29.54    0.65
   2   8   1   27.89    0.69
  -2   8  -1   30.20    0.89
   2   8   1   29.64    0.67
   2   8   1   29.08    0.94
   2   8   1   29.34    0.67
  -2   8  -1   28.80    0.69
   2   8   1   29.57    0.66
  -3  -8  -1    1.24    0.09
   3  -8   1    1.04    0.09
  -3  -8  -1    1.18    0.10
  -3  -8  -1    1.11    0.09
   3  -8   1    1.15    0.07
   3  -8   1    1.02    0.20
   3  -8   1    1.12    0.07
  -3  -8  -1    1.26    0.11
  -3  -8  -1    1.30    0.26
  -3  -8  -1    1.09    0.09
  -3   8  -1    1.21    0.12
  -3   8  -1    1.23    0.07
   3   8   1    1.10    0.12
   3   8   1    1.14    0.09
  -3   8  -1    1.09    0.21
   3   8   1    1.57    0.27
   3   8   1    1.13    0.09
  -3   8  -1    1.09    0.06
   3   8   1    0.94    0.24
   3   8   1    1.20    0.09
   4  -8   1   38.29    0.87
   4  -8   1   37.73    1.14
  -4  -8  -1   40.14    0.91
  -4  -8  -1   37.91    0.87
  -4  -8  -1   40.71    0.89
  -4  -8  -1   38.97    0.88
   4  -8   1   39.60    0.87
  -4  -8  -1   39.48    0.88
   4  -8   1   40.69    0.91
  -4   8  -1   40.55    1.18
  -4   8  -1   38.58    0.91
   4   8   1   38.89    0.89
   4   8   1   39.72    0.89
  -4   8  -1   38.39    0.85
   4   8   1   39.48    0.88
   4   8   1   38.17    1.24
  -4   8  -1   38.04    0.84
   4   8   1   38.93    1.26
   4   8   1   38.56    0.91
   5  -8   1  105.72    2.60
  -5  -8  -1  106.68    2.28
   5  -8   1  106.76    2.31
   5  -8   1  108.16    2.27
  -5  -8  -1  103.31    2.27
   5  -8   1  103.18    2.26
  -5  -8  -1  103.68    2.30
  -5  -8  -1  102.72    2.26
  -5  -8  -1  100.66    2.26
   5   8   1  104.51    2.27
  -5   8  -1  102.26    2.23
   5   8   1  104.41    2.28
   5   8   1  107.82    2.73
  -5   8  -1  106.80    2.63
  -5   8  -1  106.68    2.31
   5   8   1   99.63    2.30
   5   8   1  106.17    2.74
   5   8   1  105.55    2.28
   6  -8   1    1.68    0.15
   6  -8   1    1.55    0.13
   6  -8   1    1.65    0.15
  -6  -8  -1    1.98    0.13
  -6  -8  -1    1.57    0.12
  -6  -8  -1    1.74    0.15
   6  -8   1    1.98    0.13
  -6  -8  -1    1.84    0.17
  -6  -8  -1    1.94    0.14
   6   8   1    1.61    0.13
   6   8   1    1.20    0.11
   6   8   1    1.62    0.42
  -6   8  -1    1.82    0.08
   6   8   1    1.75    0.17
   6   8   1    1.70    0.13
  -7  -8  -1    1.78    0.13
   7  -8   1    1.80    0.20
   7  -8   1    1.68    0.14
  -7  -8  -1    1.85    0.15
  -7  -8  -1    2.00    0.13
   7  -8   1    1.66    0.16
   7  -8   1    1.50    0.17
   7  -8   1    1.83    0.15
  -7  -8  -1    2.13    0.17
  -7  -8  -1    2.03    0.18
   7   8   1    1.94    0.14
   7   8   1    1.72    0.15
   7   8   1    1.79    0.16
  -7   8  -1    1.74    0.09
   7   8   1    1.89    0.19
  -8  -8  -1    6.85    0.24
   8  -8   1    6.54    0.24
  -8  -8  -1    6.68    0.27
   8  -8   1    5.97    0.27
  -8  -8  -1    6.56    0.24
   8  -8   1    6.80    0.31
   8  -8   1    6.71    0.32
  -8  -8  -1    6.69    0.30
   8  -8   1    6.42    0.24
   8   8   1    6.44    0.26
  -8   8  -1    6.72    0.18
   8   8   1    6.24    0.26
   8   8   1    6.37    0.30
   8   8   1    6.42    0.24
  -9  -8  -1    1.33    0.16
   9  -8   1    0.99    0.17
  -9  -8  -1    1.44    0.19
   9  -8   1    1.21    0.12
   9  -8   1    1.26    0.15
   9  -8   1    1.23    0.13
   9  -8   1    1.09    0.18
  -9  -8  -1    1.33    0.12
  -9  -8  -1    1.43    0.12
   9   8   1    1.01    0.14
   9   8   1    1.14    0.13
  -9   8  -1    1.16    0.08
   9   8   1    1.13    0.17
   9   8   1    1.15    0.11
  10  -8   1   20.06    0.56
 -10  -8  -1   20.22    0.55
  10  -8   1   20.17    0.56
 -10  -8  -1   21.56    0.55
  10  -8   1   19.95    0.61
  10   8   1   21.16    0.68
  10  -9  -1    2.62    0.27
  10  -9  -1    2.28    0.21
  10  -9  -1    3.14    0.38
  10  -9  -1    2.42    0.24
  10   9  -1    2.56    0.32
   9  -9  -1    3.03    0.22
  -9  -9   1    3.17    0.25
  -9  -9   1    2.97    0.18
  -9  -9   1    3.25    0.21
   9  -9  -1    3.46    0.30
   9  -9  -1    3.30    0.26
   9  -9  -1    3.04    0.24
   9  -9  -1    3.22    0.23
  -9  -9   1    3.57    0.26
  -9   9   1    3.23    0.14
   9   9  -1    2.73    0.22
   9   9  -1    3.02    0.26
   9   9  -1    2.80    0.19
   9   9  -1    3.23    0.28
  -8  -9   1   59.41    1.33
   8  -9  -1   59.71    1.34
   8  -9  -1   59.68    1.35
  -8  -9   1   59.10    1.39
  -8  -9   1   58.95    1.37
  -8  -9   1   58.80    1.35
   8  -9  -1   60.00    1.39
   8  -9  -1   60.39    1.37
   8  -9  -1   60.73    1.40
  -8   9   1   57.47    1.30
   8   9  -1   60.11    1.36
   8   9  -1   59.32    1.36
   8   9  -1   59.75    1.39
   8   9  -1   58.41    1.34
  -7  -9   1    5.44    0.22
   7  -9  -1    5.15    0.20
   7  -9  -1    4.96    0.21
  -7  -9   1    5.14    0.24
  -7  -9   1    5.05    0.24
   7  -9  -1    5.15    0.25
   7  -9  -1    5.35    0.23
  -7  -9   1    4.32    0.19
   7   9  -1    5.05    0.25
   7   9  -1    5.08    0.22
   7   9  -1    5.20    0.22
   7   9  -1    5.25    0.21
  -7   9   1    5.23    0.17
  -6  -9   1   63.20    1.39
  -6  -9   1   64.75    1.43
   6  -9  -1   63.66    1.40
   6  -9  -1   66.20    1.41
  -6  -9   1   64.41    1.41
   6  -9  -1   61.80    1.43
  -6  -9   1   62.81    1.41
   6  -9  -1   64.12    1.41
   6   9  -1   60.33    1.89
   6   9  -1   61.90    1.40
   6   9  -1   62.11    1.44
   6   9  -1   63.34    1.41
   6   9  -1   62.52    1.41
  -6   9   1   59.99    1.37
  -6   9   1   64.50    1.44
   6   9  -1   60.43    1.91
  -5  -9   1    0.80    0.10
  -5  -9   1    0.96    0.10
  -5  -9   1    0.81    0.10
   5  -9  -1    0.75    0.09
   5  -9  -1    0.65    0.38
   5  -9  -1    0.62    0.07
   5  -9  -1    0.79    0.08
  -5  -9   1    0.59    0.07
   5   9  -1    0.66    0.08
   5   9  -1    0.17    0.31
  -5   9   1    0.77    0.10
   5   9  -1    0.65    0.07
  -5   9   1    0.76    0.06
   5   9  -1    0.64    0.31
  -5   9   1    0.78    0.06
   5   9  -1    0.75    0.08
   5   9  -1    0.86    0.11
  -4  -9   1   43.37    0.98
  -4  -9   1   44.18    0.99
  -4  -9   1   44.80    1.01
   4  -9  -1   43.42    0.98
   4  -9  -1   44.20    1.01
   4  -9  -1   43.64    1.32
   4  -9  -1   44.73    0.98
  -4  -9   1   44.78    0.99
   4   9  -1   43.66    1.38
  -4   9   1   43.36    0.95
   4   9  -1   43.05    1.36
  -4   9   1   44.04    0.96
   4   9  -1   42.27    1.01
   4   9  -1   44.16    0.99
  -4   9   1   43.84    1.02
   4   9  -1   43.73    0.99
   4   9  -1   44.90    0.99
  -3  -9   1   50.92    1.13
  -3  -9   1   52.21    1.50
  -3  -9   1   50.92    1.15
  -3  -9   1   51.33    1.14
   3  -9  -1   51.25    1.12
   3  -9  -1   49.93    1.12
  -3  -9   1   50.60    1.13
   3  -9  -1   51.84    1.45
   3   9  -1   51.14    1.13
   3   9  -1   50.66    1.13
  -3   9   1   51.66    1.16
  -3   9   1   50.23    1.45
   3   9  -1   49.11    1.47
  -3   9   1   51.43    1.11
   3   9  -1   52.26    1.48
   3   9  -1   52.11    1.14
  -3   9   1   51.90    1.11
   3   9  -1   49.97    1.16
   2  -9  -1    7.87    0.21
  -2  -9   1    7.73    0.21
   2  -9  -1    7.58    0.46
  -2  -9   1    8.04    0.22
  -2  -9   1    7.83    0.47
   2  -9  -1    7.86    0.20
  -2  -9   1    8.14    0.23
  -2  -9   1    8.21    0.22
  -2  -9   1    7.96    0.24
   2   9  -1    7.81    0.22
   2   9  -1    7.91    0.23
   2   9  -1    7.51    0.46
  -2   9   1    8.05    0.21
  -2   9   1    7.95    0.25
  -2   9   1    8.06    0.21
   2   9  -1    8.06    0.22
  -2   9   1    8.31    0.49
  -2   9   1    8.05    0.21
   1  -9  -1   13.38    0.32
  -1  -9   1   13.88    0.33
  -1  -9   1   13.15    0.33
  -1  -9   1   13.15    0.35
  -1  -9   1   13.76    0.33
  -1  -9   1   13.10    0.57
  -1  -9   1   13.29    0.32
   1  -9  -1   12.88    0.57
   1  -9  -1   13.13    0.30
   1   9  -1   12.63    0.56
  -1   9   1   13.23    0.32
  -1   9   1   13.34    0.31
  -1   9   1   13.07    0.31
   1   9  -1   13.06    0.30
  -1   9   1   12.55    0.35
   1   9  -1   12.85    0.33
  -1   9   1   12.92    0.57
   0  -9  -1    0.02    0.04
   0  -9   1   -0.01    0.03
   0  -9  -1    0.01    0.03
   0  -9   1   -0.08    0.12
   0  -9   1    0.01    0.04
   0  -9  -1    0.00    0.03
   0  -9   1    0.06    0.04
   0  -9  -1    0.26    0.16
   0  -9   1    0.03    0.03
   0  -9  -1    0.03    0.06
   0  -9  -1    0.00    0.04
   0   9   1    0.15    0.16
   0   9   1    0.03    0.04
   0   9  -1   -0.01    0.04
   0   9   1    0.01    0.03
   0   9  -1    0.13    0.15
   0   9  -1    0.01    0.05
   1  -9   1    0.00    0.03
  -1  -9  -1    0.01    0.03
  -1  -9  -1    0.09    0.14
   1  -9   1   -0.03    0.03
  -1  -9  -1    0.00    0.05
   1  -9   1    0.06    0.02
  -1  -9  -1    0.03    0.04
   1  -9   1   -0.13    0.13
  -1  -9  -1   -0.01    0.05
  -1  -9  -1    0.01    0.04
  -1   9  -1   -0.02    0.05
  -1   9  -1    0.00    0.03
   1   9   1    0.14    0.15
   1   9   1   -0.02    0.03
  -1   9  -1    0.15    0.14
   1   9   1   -0.01    0.04
  -2  -9  -1    2.43    0.11
   2  -9   1    2.46    0.08
  -2  -9  -1    2.50    0.35
   2  -9   1    2.09    0.29
   2  -9   1    2.33    0.10
  -2  -9  -1    2.61    0.14
  -2  -9  -1    2.24    0.12
   2  -9   1    2.49    0.09
  -2  -9  -1    2.60    0.11
   2   9   1    2.98    0.35
  -2   9  -1    2.43    0.15
  -2   9  -1    2.39    0.32
   2   9   1    2.50    0.12
   2   9   1    2.49    0.10
   2   9   1    2.38    0.12
  -2   9  -1    2.53    0.10
   3  -9   1   31.35    0.70
  -3  -9  -1   32.21    0.73
  -3  -9  -1   32.17    0.72
   3  -9   1   32.92    0.75
  -3  -9  -1   32.51    0.75
  -3  -9  -1   33.07    0.73
  -3  -9  -1   30.48    0.72
   3  -9   1   30.90    0.97
   3  -9   1   31.84    0.71
  -3  -9  -1   31.16    1.07
   3   9   1   32.53    0.73
  -3   9  -1   32.05    1.00
   3   9   1   31.75    0.76
  -3   9  -1   31.43    0.70
   3   9   1   31.10    0.72
   3   9   1   30.79    1.06
  -3   9  -1   31.21    0.70
  -3   9  -1   31.87    0.76
   3   9   1   31.82    0.73
   4  -9   1   31.12    0.73
  -4  -9  -1   30.45    0.69
   4  -9   1   30.03    0.68
  -4  -9  -1   30.23    0.72
   4  -9   1   28.51    0.97
  -4  -9  -1   31.32    0.71
   4  -9   1   29.86    0.68
  -4  -9  -1   30.26    0.70
  -4  -9  -1   30.06    0.69
   4   9   1   29.74    1.08
   4   9   1   29.63    0.70
   4   9   1   30.95    0.71
   4   9   1   30.72    0.74
   4   9   1   29.03    1.09
  -4   9  -1   29.55    0.66
  -4   9  -1   30.53    1.01
   4   9   1   30.74    0.70
  -4   9  -1   29.44    0.66
  -4   9  -1   29.90    0.73
  -5  -9  -1   73.18    1.75
   5  -9   1   67.99    1.77
   5  -9   1   83.43    1.75
   5  -9   1   82.55    1.74
  -5  -9  -1   78.25    1.74
  -5  -9  -1   81.42    1.75
  -5  -9  -1   71.70    1.75
   5   9   1   81.48    1.79
  -5   9  -1   80.22    1.71
  -5   9  -1   79.54    1.70
   5   9   1   83.60    1.76
   5   9   1   84.98    2.25
   5   9   1   80.78    1.76
   5   9   1   84.22    1.75
  -5   9  -1   83.23    1.79
   5   9   1   80.93    2.25
  -6  -9  -1   41.46    1.01
   6  -9   1   41.70    0.97
  -6  -9  -1   43.73    0.97
  -6  -9  -1   42.24    0.96
  -6  -9  -1   44.31    0.97
   6  -9   1   42.26    0.96
  -6  -9  -1   42.19    0.99
   6  -9   1   43.72    1.02
   6   9   1   38.28    1.44
   6   9   1   44.98    0.97
  -6   9  -1   41.61    0.92
   6   9   1   43.07    1.02
   6   9   1   41.86    0.98
   6   9   1   42.23    0.98
   7  -9   1   13.15    0.35
   7  -9   1   12.42    0.35
  -7  -9  -1   12.74    0.36
  -7  -9  -1   12.13    0.35
   7  -9   1   12.29    0.41
  -7  -9  -1   12.46    0.38
  -7  -9  -1   12.95    0.40
   7  -9   1   12.30    0.41
   7  -9   1   12.78    0.37
  -7   9  -1   12.14    0.29
   7   9   1   12.45    0.41
   7   9   1   12.57    0.36
   7   9   1   12.50    0.37
   7   9   1   12.85    0.37
  -8  -9  -1    1.85    0.16
  -8  -9  -1    2.00    0.19
  -8  -9  -1    1.81    0.16
   8  -9   1    1.83    0.16
   8  -9   1    2.02    0.19
   8  -9   1    1.64    0.19
  -8  -9  -1    1.83    0.18
   8  -9   1    1.89    0.19
   8  -9   1    1.79    0.17
   8   9   1    1.51    0.16
   8   9   1    1.98    0.16
   8   9   1    2.04    0.19
   8   9   1    1.92    0.18
  -8   9  -1    1.73    0.08
   9  -9   1    4.01    0.31
   9  -9   1    4.17    0.22
   9  -9   1    3.77    0.22
  -9  -9  -1    4.09    0.22
  -9  -9  -1    4.17    0.22
   9  -9   1    3.82    0.24
   9  -9   1    3.73    0.32
  -9  -9  -1    3.50    0.30
   9   9   1    4.07    0.32
   9   9   1    3.90    0.27
   9   9   1    3.96    0.25
   9   9   1    3.74    0.20
   9 -10  -1    4.48    0.26
  -9 -10   1    3.88    0.21
   9 -10  -1    4.62    0.30
  -9 -10   1    4.48    0.29
  -9 -10   1    4.14    0.32
   9 -10  -1    3.82    0.23
   9 -10  -1    4.62    0.25
  -9 -10   1    3.91    0.25
   9 -10  -1    4.25    0.32
   9  10  -1    3.64    0.22
   9  10  -1    4.19    0.28
  -9  10   1    4.08    0.16
   9  10  -1    4.01    0.28
   9  10  -1    4.49    0.31
  -8 -10   1   16.48    0.47
   8 -10  -1   17.69    0.54
   8 -10  -1   17.21    0.48
  -8 -10   1   17.14    0.50
  -8 -10   1   18.01    0.52
   8 -10  -1   16.88    0.51
  -8 -10   1   17.60    0.46
   8 -10  -1   17.51    0.47
   8 -10  -1   17.12    0.48
  -8  10   1   17.21    0.42
   8  10  -1   17.59    0.53
   8  10  -1   17.29    0.48
   8  10  -1   17.51    0.49
   8  10  -1   17.87    0.49
  -7 -10   1    0.04    0.06
  -7 -10   1    0.01    0.10
   7 -10  -1   -0.06    0.09
   7 -10  -1    0.03    0.08
   7 -10  -1    0.10    0.08
  -7 -10   1    0.20    0.08
   7 -10  -1    0.02    0.07
  -7 -10   1    0.05    0.08
   7  10  -1    0.17    0.09
   7  10  -1    0.12    0.07
  -7  10   1    0.05    0.05
   7  10  -1    0.09    0.08
   7  10  -1    0.02    0.10
   6 -10  -1    3.44    0.17
   6 -10  -1    3.55    0.20
  -6 -10   1    3.31    0.20
  -6 -10   1    2.59    0.16
   6 -10  -1    3.36    0.17
  -6 -10   1    3.45    0.17
  -6 -10   1    3.36    0.19
  -6  10   1    3.66    0.23
  -6  10   1    3.32    0.10
   6  10  -1    3.40    0.18
   6  10  -1    3.10    0.21
   6  10  -1    3.48    0.18
  -6  10   1    3.30    0.13
   6  10  -1    3.31    0.19
   5 -10  -1    9.55    0.28
  -5 -10   1    9.98    0.31
  -5 -10   1   10.21    0.29
  -5 -10   1    9.77    0.28
   5 -10  -1    9.92    0.28
  -5 -10   1   10.25    0.32
   5  10  -1   10.26    0.30
   5  10  -1    9.48    0.69
   5  10  -1   10.56    0.30
   5  10  -1    9.39    0.32
   5  10  -1    8.89    0.69
  -5  10   1    9.83    0.26
  -5  10   1    9.89    0.24
  -5  10   1    9.68    0.33
   5  10  -1    9.99    0.29
  -4 -10   1   38.73    0.87
  -4 -10   1   38.28    0.87
   4 -10  -1   37.80    1.22
  -4 -10   1   38.42    0.88
   4 -10  -1   38.26    0.86
   4 -10  -1   38.05    0.86
  -4 -10   1   38.91    0.89
  -4  10   1   38.08    0.85
  -4  10   1   37.51    0.84
   4  10  -1   38.31    0.87
   4  10  -1   37.71    0.91
   4  10  -1   37.02    1.28
   4  10  -1   37.47    1.26
   4  10  -1   39.01    0.88
   4  10  -1   38.26    0.88
  -4  10   1   38.72    0.91
  -3 -10   1    0.47    0.22
  -3 -10   1    0.44    0.06
   3 -10  -1    0.36    0.05
  -3 -10   1    0.53    0.07
  -3 -10   1    0.47    0.06
   3 -10  -1    0.51    0.21
  -3 -10   1    0.61    0.07
  -3 -10   1    0.43    0.07
   3 -10  -1    0.55    0.05
   3  10  -1    0.33    0.19
   3  10  -1    0.40    0.24
  -3  10   1    0.46    0.05
  -3  10   1    0.56    0.22
  -3  10   1    0.54    0.05
   3  10  -1    0.48    0.06
   3  10  -1    0.46    0.07
   3  10  -1    0.47    0.06
  -3  10   1    0.41    0.09
  -2 -10   1   22.97    0.88
  -2 -10   1   24.27    0.56
  -2 -10   1   24.09    0.56
  -2 -10   1   23.31    0.56
   2 -10  -1   23.67    0.55
  -2 -10   1   24.27    0.58
   2 -10  -1   23.75    0.86
  -2 -10   1   23.74    0.55
   2 -10  -1   24.15    0.54
  -2  10   1   23.84    0.54
   2  10  -1   23.35    0.87
  -2  10   1   23.77    0.54
  -2  10   1   24.16    0.88
  -2  10   1   24.53    0.59
   2  10  -1   22.99    0.56
  -2  10   1   24.88    0.55
   2  10  -1   23.97    0.56
   1 -10  -1    0.05    0.17
  -1 -10   1    0.12    0.06
  -1 -10   1    0.12    0.04
   1 -10  -1    0.18    0.03
  -1 -10   1    0.06    0.17
   1 -10  -1    0.18    0.04
  -1 -10   1    0.09    0.05
   1 -10  -1    0.02    0.05
  -1 -10   1    0.19    0.05
  -1 -10   1    0.17    0.04
  -1  10   1    0.15    0.18
   1  10  -1    0.10    0.04
   1  10  -1    0.09    0.17
  -1  10   1    0.17    0.04
  -1  10   1    0.17    0.07
   1  10  -1    0.15    0.03
  -1  10   1    0.20    0.04
  -1  10   1    0.19    0.04
   0 -10  -1   40.84    0.97
   0 -10   1   41.97    1.21
   0 -10  -1   42.56    0.93
   0 -10  -1   42.50    0.94
   0 -10   1   41.13    0.92
   0 -10   1   42.77    0.93
   0 -10  -1   40.71    0.93
   0 -10   1   42.46    0.93
   0 -10  -1   43.50    1.25
   0 -10  -1   42.21    0.94
   0 -10   1   41.36    0.94
   0  10   1   43.40    1.27
   0  10   1   41.07    0.93
   0  10  -1   40.97    1.22
   0  10  -1   42.98    0.96
   0  10  -1   41.35    0.93
   0  10   1   41.40    0.91
  -1 -10  -1    6.27    0.18
  -1 -10  -1    5.88    0.19
   1 -10   1    5.45    0.41
  -1 -10  -1    6.46    0.46
   1 -10   1    6.35    0.19
  -1 -10  -1    6.11    0.22
  -1 -10  -1    6.06    0.18
  -1 -10  -1    6.04    0.19
   1 -10   1    6.10    0.18
   1 -10   1    6.14    0.17
   1 -10   1    6.27    0.18
  -1  10  -1    6.29    0.18
   1  10   1    6.00    0.19
   1  10   1    6.11    0.17
  -1  10  -1    6.07    0.22
   1  10   1    6.14    0.45
  -2 -10  -1   21.39    0.50
   2 -10   1   21.57    0.48
   2 -10   1   20.79    0.47
  -2 -10  -1   21.46    0.53
  -2 -10  -1   21.90    0.50
  -2 -10  -1   21.43    0.51
  -2 -10  -1   21.66    0.51
   2 -10   1   20.91    0.49
  -2 -10  -1   20.50    0.83
   2 -10   1   20.45    0.76
   2  10   1   20.41    0.51
   2  10   1   21.02    0.50
  -2  10  -1   21.26    0.53
   2  10   1   20.59    0.83
  -2  10  -1   21.14    0.49
   2  10   1   21.24    0.49
  -2  10  -1   21.13    0.78
  -3 -10  -1    0.17    0.05
  -3 -10  -1    0.14    0.06
   3 -10   1    0.24    0.05
   3 -10   1    0.24    0.04
  -3 -10  -1    0.20    0.06
  -3 -10  -1    0.19    0.05
  -3 -10  -1    0.08    0.21
   3 -10   1    0.07    0.18
  -3 -10  -1    0.35    0.08
   3  10   1    0.09    0.21
  -3  10  -1    0.22    0.04
  -3  10  -1    0.29    0.20
   3  10   1    0.22    0.08
   3  10   1    0.20    0.06
   3  10   1    0.20    0.06
  -3  10  -1    0.18    0.09
   3  10   1    0.28    0.06
  -4 -10  -1   35.68    0.81
   4 -10   1   34.98    1.12
  -4 -10  -1   35.44    0.85
   4 -10   1   36.68    0.85
  -4 -10  -1   36.65    0.81
  -4 -10  -1   35.97    0.83
   4 -10   1   35.83    0.80
  -4 -10  -1   36.58    0.82
   4 -10   1   35.28    0.80
   4  10   1   35.80    0.82
   4  10   1   35.20    0.86
  -4  10  -1   34.86    0.78
   4  10   1   36.34    0.83
   4  10   1   35.35    1.24
   4  10   1   34.09    0.82
  -4  10  -1   35.61    1.18
  -4  10  -1   35.77    0.86
  -4  10  -1   35.38    0.78
   4  10   1   35.17    1.26
  -5 -10  -1    4.26    0.17
  -5 -10  -1    4.34    0.18
  -5 -10  -1    4.28    0.19
   5 -10   1    4.20    0.16
  -5 -10  -1    4.19    0.21
   5 -10   1    4.30    0.22
   5 -10   1    4.15    0.17
  -5 -10  -1    4.16    0.17
   5  10   1    4.21    0.19
  -5  10  -1    4.27    0.13
   5  10   1    4.02    0.22
  -5  10  -1    3.94    0.23
   5  10   1    3.25    0.18
   5  10   1    4.28    0.18
   5  10   1    4.58    0.58
   5  10   1    4.36    0.57
  -5  10  -1    4.42    0.12
   6 -10   1   14.99    0.45
   6 -10   1   14.97    0.39
  -6 -10  -1   15.43    0.40
   6 -10   1   15.03    0.40
  -6 -10  -1   15.39    0.45
   6 -10   1   15.11    0.41
  -6 -10  -1   15.76    0.40
  -6 -10  -1   15.20    0.41
  -6 -10  -1   15.48    0.43
   6  10   1   15.01    0.45
   6  10   1   15.45    0.42
   6  10   1   14.95    0.41
   6  10   1   15.22    0.41
   6  10   1   15.00    0.94
  -6  10  -1   14.94    0.35
   7 -10   1   46.92    1.11
   7 -10   1   47.70    1.09
   7 -10   1   49.13    1.09
  -7 -10  -1   47.12    1.14
   7 -10   1   48.98    1.16
   7 -10   1   47.56    1.15
  -7 -10  -1   48.25    1.12
  -7 -10  -1   48.39    1.09
  -7 -10  -1   47.94    1.10
  -7  10  -1   47.18    1.04
   7  10   1   47.81    1.11
   7  10   1   47.95    1.10
   7  10   1   48.19    1.12
   7  10   1   48.71    1.16
   8 -10   1   38.54    0.92
   8 -10   1   38.57    0.90
  -8 -10  -1   38.00    0.93
  -8 -10  -1   37.72    0.96
  -8 -10  -1   39.40    0.90
   8 -10   1   37.77    0.90
   8 -10   1   37.97    0.98
   8 -10   1   38.71    0.97
  -8 -10  -1   37.56    0.91
   8  10   1   38.75    0.93
   8  10   1   38.28    0.91
   8  10   1   37.84    0.92
   8  10   1   38.14    0.97
  -9 -10  -1    4.05    0.23
   9 -10   1    3.69    0.37
   9 -10   1    3.36    0.25
   9 -10   1    3.85    0.36
   9 -10   1    3.87    0.23
  -9 -10  -1    3.56    0.23
   9 -10   1    4.03    0.23
   9  10   1    3.91    0.29
   9  10   1    4.33    0.34
   9  10   1    3.63    0.28
   9  10   1    4.09    0.22
  -9 -11   1    2.17    0.28
  -9 -11   1    1.99    0.20
  -9 -11   1    2.41    0.23
   9 -11  -1    2.24    0.21
   9 -11  -1    1.98    0.17
   9 -11  -1    2.71    0.22
   9 -11  -1    2.25    0.18
   9 -11  -1    2.02    0.23
   9  11  -1    2.59    0.21
   9  11  -1    3.29    0.30
   9  11  -1    2.16    0.19
   9  11  -1    1.85    0.20
  -9  11   1    2.26    0.13
   8 -11  -1   12.77    0.40
   8 -11  -1   12.84    0.43
  -8 -11   1   12.89    0.44
  -8 -11   1   13.66    0.43
   8 -11  -1   13.58    0.39
  -8 -11   1   13.55    0.38
   8 -11  -1   13.35    0.40
  -8 -11   1   12.93    0.40
   8 -11  -1   13.14    0.47
  -8 -11   1   13.70    0.39
   8  11  -1   13.22    0.46
   8  11  -1   13.17    0.40
  -8  11   1   13.21    0.33
   8  11  -1   13.28    0.41
   8  11  -1   13.81    0.42
   7 -11  -1    1.81    0.17
  -7 -11   1    1.93    0.19
  -7 -11   1    1.88    0.17
   7 -11  -1    1.79    0.16
  -7 -11   1    1.81    0.15
   7 -11  -1    2.15    0.21
   7 -11  -1    1.89    0.18
  -7 -11   1    1.91    0.19
   7  11  -1    1.40    0.15
   7  11  -1    1.86    0.18
   7  11  -1    2.01    0.17
  -7  11   1    1.79    0.11
   7  11  -1    1.96    0.17
  -6 -11   1   15.59    0.43
   6 -11  -1   15.92    0.41
   6 -11  -1   15.42    0.41
  -6 -11   1   15.62    0.45
  -6 -11   1   15.04    0.42
  -6 -11   1   15.65    0.41
   6 -11  -1   15.46    0.45
  -6  11   1   15.36    0.35
  -6  11   1   15.03    0.37
   6  11  -1   14.82    0.42
   6  11  -1   15.38    0.46
   6  11  -1   15.30    0.42
   6  11  -1   15.84    0.43
  -6  11   1   15.12    0.46
   5 -11  -1   45.83    1.04
  -5 -11   1   46.44    1.08
  -5 -11   1   48.10    1.07
  -5 -11   1   47.20    1.06
   5 -11  -1   46.71    1.05
   5  11  -1   47.04    1.06
   5  11  -1   46.05    1.06
  -5  11   1   49.36    1.10
   5  11  -1   45.91    1.10
   5  11  -1   47.36    1.06
  -5  11   1   44.91    1.01
   5  11  -1   42.66    1.54
  -5  11   1   44.64    1.02
  -4 -11   1    1.15    0.12
   4 -11  -1    1.34    0.10
  -4 -11   1    1.20    0.14
  -4 -11   1    1.57    0.13
  -4 -11   1    1.53    0.14
  -4 -11   1    1.52    0.12
   4 -11  -1    1.20    0.12
   4  11  -1    1.33    0.13
  -4  11   1    1.77    0.18
   4  11  -1    0.87    0.30
  -4  11   1    1.44    0.09
   4  11  -1    1.38    0.13
  -4  11   1    1.36    0.09
   4  11  -1    0.96    0.29
   4  11  -1    1.52    0.13
  -3 -11   1   32.64    0.74
  -3 -11   1   32.13    0.75
  -3 -11   1   33.29    0.75
   3 -11  -1   30.86    1.09
   3 -11  -1   32.19    0.72
  -3 -11   1   32.32    0.77
   3 -11  -1   32.74    0.74
  -3 -11   1   32.46    0.74
  -3 -11   1   31.99    1.14
  -3  11   1   32.50    0.72
   3  11  -1   31.60    0.75
   3  11  -1   33.10    0.75
  -3  11   1   32.13    1.12
   3  11  -1   32.02    0.75
   3  11  -1   31.85    1.13
  -3  11   1   31.89    0.78
  -3  11   1   32.02    0.72
   3  11  -1   32.33    1.13
  -2 -11   1    0.26    0.05
  -2 -11   1    0.27    0.06
   2 -11  -1    0.34    0.04
   2 -11  -1    0.25    0.05
   2 -11  -1   -0.02    0.20
  -2 -11   1    0.27    0.06
  -2 -11   1    0.21    0.07
  -2 -11   1    0.19    0.05
  -2 -11   1    0.45    0.23
  -2  11   1    0.25    0.23
   2  11  -1    0.30    0.04
  -2  11   1    0.25    0.05
  -2  11   1    0.26    0.08
   2  11  -1    0.20    0.06
   2  11  -1    0.43    0.22
   2  11  -1    0.28    0.06
  -2  11   1    0.31    0.05
  -2  11   1    0.36    0.05
  -1 -11   1  144.03    3.19
  -1 -11   1  147.06    3.17
  -1 -11   1  145.75    3.16
  -1 -11   1  143.09    3.16
   1 -11  -1  144.36    3.17
  -1 -11   1  148.19    3.16
   1 -11  -1  143.40    3.16
   1 -11  -1  151.61    3.54
  -1 -11   1  152.32    3.53
  -1  11   1  151.42    3.55
   1  11  -1  146.24    3.17
   1  11  -1  155.94    3.55
  -1  11   1  145.28    3.19
  -1  11   1  144.30    3.16
   0 -11   1    0.06    0.18
   0 -11  -1   -0.06    0.18
   0 -11  -1    0.00    0.04
   0 -11   1    0.06    0.04
   0 -11   1    0.02    0.05
   0 -11   1   -0.04    0.05
   0 -11  -1    0.02    0.05
   0 -11  -1   -0.02    0.06
   0 -11   1   -0.01    0.04
   0 -11  -1    0.02    0.05
   0  11   1    0.02    0.03
   0  11   1    0.01    0.05
   0  11  -1    0.04    0.05
   0  11  -1    0.04    0.07
   0  11   1    0.03    0.20
   0  11  -1    0.13    0.20
  -1 -11  -1    1.28    0.28
  -1 -11  -1    1.21    0.10
   1 -11   1    1.20    0.10
   1 -11   1    1.28    0.09
   1 -11   1    1.44    0.26
   1 -11   1    1.12    0.10
  -1 -11  -1    1.40    0.11
  -1 -11  -1    1.26    0.11
  -1 -11  -1    1.15    0.13
  -1 -11  -1    1.34    0.10
   1 -11   1    1.36    0.09
   1  11   1    0.89    0.26
  -1  11  -1    1.24    0.10
   1  11   1    1.41    0.11
   1  11   1    1.20    0.08
  -1  11  -1    0.91    0.10
  -2 -11  -1   47.60    1.07
  -2 -11  -1   45.71    1.04
  -2 -11  -1   46.54    1.03
  -2 -11  -1   45.77    1.43
   2 -11   1   46.19    1.02
   2 -11   1   46.74    1.02
   2 -11   1   46.57    1.35
   2 -11   1   44.87    0.99
  -2 -11  -1   46.72    1.04
  -2 -11  -1   44.56    1.03
   2  11   1   45.69    1.04
  -2  11  -1   47.36    1.38
   2  11   1   46.80    1.02
   2  11   1   46.20    1.04
  -2  11  -1   45.24    1.02
  -2  11  -1   47.54    1.07
   2  11   1   45.75    1.42
   3 -11   1    0.65    0.06
  -3 -11  -1    0.49    0.08
  -3 -11  -1    0.65    0.07
  -3 -11  -1    0.58    0.06
   3 -11   1    0.65    0.24
  -3 -11  -1    0.79    0.08
  -3 -11  -1    0.30    0.26
  -3 -11  -1    0.65    0.07
   3 -11   1    1.01    0.07
   3  11   1    0.71    0.08
   3  11   1    0.95    0.09
   3  11   1    0.80    0.09
   3  11   1    0.33    0.25
  -3  11  -1    0.75    0.12
  -3  11  -1    0.82    0.27
  -3  11  -1    0.83    0.08
  -4 -11  -1    5.20    0.19
   4 -11   1    4.91    0.16
   4 -11   1    4.83    0.17
  -4 -11  -1    5.06    0.19
   4 -11   1    5.01    0.23
  -4 -11  -1    5.12    0.23
  -4 -11  -1    5.44    0.21
  -4 -11  -1    4.96    0.19
   4  11   1    5.15    0.20
  -4  11  -1    4.94    0.24
   4  11   1    4.53    0.57
   4  11   1    4.90    0.24
   4  11   1    4.81    0.20
   4  11   1    4.84    0.20
  -4  11  -1    5.07    0.15
   4  11   1    5.11    0.60
   5 -11   1    8.91    0.26
  -5 -11  -1    9.02    0.31
   5 -11   1    8.94    0.26
  -5 -11  -1    9.12    0.28
  -5 -11  -1    8.90    0.27
  -5 -11  -1    9.08    0.27
   5 -11   1    9.37    0.32
  -5 -11  -1    8.68    0.29
   5  11   1    8.04    0.74
   5  11   1    8.88    0.28
   5  11   1    8.75    0.29
  -5  11  -1    9.07    0.23
  -5  11  -1    9.32    0.33
   5  11   1    9.02    0.32
  -6 -11  -1   10.20    0.35
  -6 -11  -1   10.33    0.33
  -6 -11  -1   10.77    0.31
  -6 -11  -1   10.83    0.31
   6 -11   1   10.72    0.36
  -6 -11  -1   10.38    0.32
   6 -11   1   10.32    0.30
   6 -11   1    9.82    0.31
   6 -11   1   10.57    0.30
   6  11   1   10.60    0.37
   6  11   1    9.95    0.31
   6  11   1   10.31    0.33
   6  11   1   10.18    0.33
  -6  11  -1    9.74    0.37
  -7 -11  -1    0.03    0.11
  -7 -11  -1    0.04    0.09
   7 -11   1    0.19    0.12
   7 -11   1    0.02    0.09
  -7 -11  -1    0.20    0.08
  -7 -11  -1    0.04    0.08
   7 -11   1    0.01    0.08
   7 -11   1   -0.02    0.08
   7  11   1    0.07    0.09
   7  11   1    0.15    0.12
   7  11   1    0.16    0.10
   7  11   1    0.09    0.08
   8 -11   1    8.33    0.38
  -8 -11  -1    8.96    0.31
   8 -11   1    8.98    0.30
  -8 -11  -1    8.57    0.34
  -8 -11  -1    9.02    0.31
   8 -11   1    8.94    0.40
  -8 -11  -1    8.63    0.37
   8 -11   1    8.89    0.32
   8 -11   1    8.96    0.31
   8  11   1    8.86    0.35
   8  11   1    8.68    0.32
   8  11   1    8.86    0.31
   8  11   1    9.18    0.39
   9 -11   1    8.91    0.34
   9 -11   1   12.24    0.74
  -9 -11  -1    9.61    0.38
  -9 -11  -1    9.21    0.34
   9 -11   1    9.28    0.34
   9 -11   1    9.05    0.35
   9  11   1    9.94    0.45
   9  11   1    8.42    0.34
   9  11   1    9.25    0.42
   9  11   1   10.67    0.50
  -9 -12   1   -0.06    0.10
   9 -12  -1    0.05    0.12
  -9 -12   1    0.21    0.13
   9 -12  -1   -0.05    0.13
   9  12  -1   -0.07    0.16
   9  12  -1   -0.05    0.10
   9  12  -1    0.16    0.18
   8 -12  -1   -0.01    0.10
  -8 -12   1    0.01    0.09
   8 -12  -1   -0.05    0.08
   8 -12  -1    0.17    0.15
  -8 -12   1   -0.14    0.11
  -8 -12   1    0.17    0.12
  -8 -12   1   -0.05    0.11
  -8 -12   1   -0.07    0.09
   8 -12  -1   -0.05    0.15
   8 -12  -1    0.07    0.09
   8  12  -1    0.06    0.12
   8  12  -1    0.04    0.09
   8  12  -1   -0.13    0.11
   8  12  -1   -0.06    0.14
  -8  12   1   -0.03    0.06
  -7 -12   1    0.44    0.09
   7 -12  -1    0.39    0.11
   7 -12  -1    0.23    0.12
  -7 -12   1    0.38    0.08
   7 -12  -1    0.48    0.10
  -7 -12   1    0.36    0.10
  -7 -12   1    0.43    0.09
   7 -12  -1    0.35    0.10
  -7 -12   1    0.18    0.11
   7  12  -1    0.32    0.10
  -7  12   1    0.38    0.14
   7  12  -1    0.32    0.09
   7  12  -1    0.43    0.12
  -7  12   1    0.32    0.06
   7  12  -1    0.41    0.13
  -6 -12   1    0.56    0.11
  -6 -12   1    0.34    0.08
   6 -12  -1    0.47    0.09
  -6 -12   1    0.15    0.07
  -6 -12   1    0.38    0.12
   6 -12  -1    0.38    0.08
  -6 -12   1    0.17    0.07
   6  12  -1    0.30    0.09
  -6  12   1    0.35    0.06
   6  12  -1    0.23    0.08
   6  12  -1    0.24    0.11
  -6  12   1    0.34    0.12
   6  12  -1    0.30    0.09
  -6  12   1    0.38    0.05
  -5 -12   1    0.89    0.10
  -5 -12   1    0.76    0.10
  -5 -12   1    1.06    0.10
  -5 -12   1    0.78    0.09
  -5 -12   1    0.87    0.12
   5 -12  -1    0.83    0.09
   5 -12  -1    0.79    0.08
   5  12  -1    0.83    0.11
  -5  12   1    0.63    0.12
   5  12  -1    0.90    0.13
   5  12  -1    0.64    0.09
  -5  12   1    0.68    0.07
  -5  12   1    0.87    0.09
   5  12  -1    0.60    0.09
   4 -12  -1   17.12    0.44
  -4 -12   1   17.96    0.45
   4 -12  -1   16.87    0.42
  -4 -12   1   18.10    0.44
  -4 -12   1   17.69    0.46
  -4 -12   1   17.68    0.45
  -4 -12   1   17.11    0.48
   4  12  -1   17.87    0.46
   4  12  -1   17.14    0.45
  -4  12   1   17.71    0.42
   4  12  -1   16.77    0.89
  -4  12   1   17.31    0.42
  -4  12   1   17.83    0.50
   4  12  -1   17.36    0.46
   3 -12  -1    0.57    0.07
   3 -12  -1    0.51    0.06
  -3 -12   1    0.54    0.07
  -3 -12   1    0.51    0.08
  -3 -12   1    0.72    0.11
  -3 -12   1    0.63    0.08
  -3 -12   1    0.54    0.08
  -3 -12   1    0.50    0.27
   3  12  -1    0.69    0.34
   3  12  -1    0.37    0.07
  -3  12   1    0.56    0.06
   3  12  -1    0.46    0.24
   3  12  -1    0.38    0.07
  -3  12   1    0.47    0.06
  -3  12   1    0.45    0.11
  -2 -12   1   18.82    0.47
  -2 -12   1   18.91    0.47
  -2 -12   1   19.15    0.46
   2 -12  -1   19.35    0.46
   2 -12  -1   18.83    0.82
  -2 -12   1   19.48    0.85
  -2 -12   1   18.43    0.50
   2 -12  -1   18.78    0.43
  -2 -12   1   19.22    0.47
   2  12  -1   18.08    0.83
   2  12  -1   18.90    0.43
  -2  12   1   18.35    0.85
  -2  12   1   19.16    0.51
   2  12  -1   19.07    0.47
  -2  12   1   18.95    0.44
  -2  12   1   19.24    0.45
  -2  12   1   19.06    0.45
  -1 -12   1    2.19    0.13
   1 -12  -1    2.26    0.12
   1 -12  -1    2.10    0.13
  -1 -12   1    2.15    0.16
  -1 -12   1    2.27    0.12
  -1 -12   1    2.32    0.13
   1 -12  -1    1.64    0.28
  -1 -12   1    2.51    0.41
  -1 -12   1    2.29    0.13
   1 -12  -1    1.99    0.13
   1  12  -1    2.51    0.14
  -1  12   1    2.18    0.10
   1  12  -1    1.74    0.31
   1  12  -1    2.19    0.08
  -1  12   1    2.23    0.16
  -1  12   1    1.84    0.31
  -1  12   1    2.28    0.12
   0 -12  -1   27.65    1.02
   0 -12   1   28.54    0.66
   0 -12  -1   28.63    0.67
   0 -12   1   28.96    0.65
   0 -12   1   28.68    0.66
   0 -12  -1   28.53    0.66
   0 -12  -1   28.66    0.71
   0 -12   1   28.93    0.65
   0 -12   1   26.78    0.98
   0 -12  -1   28.08    0.65
   0  12   1   27.03    1.02
   0  12   1   28.27    0.63
   0  12  -1   28.97    0.69
   0  12   1   28.41    0.66
   0  12  -1   29.17    0.66
   0  12  -1   26.36    0.99
   1 -12   1   29.64    1.05
  -1 -12  -1   30.61    1.11
  -1 -12  -1   31.95    0.77
  -1 -12  -1   32.98    0.74
   1 -12   1   31.88    0.72
   1 -12   1   31.88    0.73
  -1 -12  -1   30.67    0.73
   1 -12   1   31.68    0.72
  -1 -12  -1   33.64    0.74
   1 -12   1   31.73    0.73
  -1 -12  -1   32.32    0.73
   1  12   1   29.88    1.11
   1  12   1   31.57    0.71
   1  12   1   31.54    0.73
  -1  12  -1   31.89    0.72
  -1  12  -1   31.48    0.77
   2 -12   1    0.32    0.03
  -2 -12  -1    0.27    0.07
  -2 -12  -1    0.29    0.08
  -2 -12  -1    0.30    0.07
  -2 -12  -1    0.28    0.06
   2 -12   1    0.89    0.27
  -2 -12  -1    0.35    0.06
   2 -12   1    0.33    0.05
  -2 -12  -1    0.77    0.28
   2  12   1    0.36    0.05
  -2  12  -1    0.18    0.39
   2  12   1    0.17    0.06
  -2  12  -1    0.32    0.06
  -2  12  -1    0.35    0.09
   2  12   1    0.41    0.28
  -3 -12  -1   16.16    0.41
   3 -12   1   15.95    0.37
  -3 -12  -1   16.55    0.42
  -3 -12  -1   16.15    0.42
  -3 -12  -1   14.64    0.83
  -3 -12  -1   15.68    0.41
   3 -12   1   16.09    0.40
  -3 -12  -1   16.16    0.45
  -3  12  -1   15.98    0.39
   3  12   1   16.12    0.42
   3  12   1   16.06    0.39
   3  12   1   16.06    0.42
  -3  12  -1   15.54    0.46
  -4 -12  -1   14.69    0.38
   4 -12   1   14.43    0.37
  -4 -12  -1   14.22    0.42
  -4 -12  -1   14.23    0.38
   4 -12   1   14.18    0.35
  -4 -12  -1   14.39    0.40
  -4 -12  -1   14.02    0.39
  -4 -12  -1   14.78    0.86
   4  12   1   14.16    0.86
  -4  12  -1   14.02    0.35
   4  12   1   14.11    0.39
  -4  12  -1   14.28    0.43
   4  12   1   14.12    0.39
   4  12   1   14.00    0.39
  -5 -12  -1   10.10    0.32
  -5 -12  -1   10.00    0.30
  -5 -12  -1    9.79    0.34
  -5 -12  -1   10.05    0.30
  -5 -12  -1   10.37    0.31
   5 -12   1   10.23    0.29
   5 -12   1   10.75    0.35
   5 -12   1   10.15    0.28
   5  12   1    9.95    0.36
  -5  12  -1    9.94    0.37
   5  12   1    9.79    0.32
  -5  12  -1    9.94    0.25
   5  12   1    9.89    0.31
   5  12   1   10.01    0.32
  -6 -12  -1    0.12    0.08
   6 -12   1    0.09    0.07
   6 -12   1    0.07    0.07
  -6 -12  -1    0.16    0.07
  -6 -12  -1    0.09    0.10
   6 -12   1    0.14    0.12
  -6 -12  -1    0.13    0.07
  -6 -12  -1    0.03    0.10
   6  12   1    0.15    0.09
   6  12   1    0.10    0.08
  -6  12  -1   -0.01    0.11
   6  12   1    0.14    0.08
   6  12   1    0.15    0.11
   7 -12   1    2.61    0.19
   7 -12   1    2.67    0.17
  -7 -12  -1    2.64    0.22
   7 -12   1    2.57    0.23
  -7 -12  -1    2.98    0.22
  -7 -12  -1    2.64    0.18
   7 -12   1    2.28    0.18
  -7 -12  -1    2.63    0.19
   7  12   1    2.58    0.21
   7  12   1    2.65    0.19
   7  12   1    2.69    0.26
   7  12   1    2.75    0.21
  -8 -12  -1   27.02    0.67
   8 -12   1   24.60    0.73
  -8 -12  -1   30.12    0.84
   8 -12   1   26.17    0.67
   8 -12   1   26.86    0.67
  -8 -12  -1   25.07    0.73
   8 -12   1   26.76    0.66
  -8 -12  -1   26.13    0.68
   8 -12   1   26.80    0.77
   8  12   1   25.58    0.67
   8  12   1   26.29    0.70
   8  12   1   25.99    0.75
   8  12   1   26.62    0.70
   8 -13  -1    2.10    0.21
  -8 -13   1    2.06    0.20
   8 -13  -1    1.84    0.16
  -8 -13   1    1.32    0.17
  -8 -13   1    1.70    0.18
  -8 -13   1    1.93    0.22
  -8  13   1    1.95    0.12
   8  13  -1    2.25    0.20
   8  13  -1    2.57    0.30
   8  13  -1    1.80    0.18
   8  13  -1    2.36    0.22
  -7 -13   1    3.51    0.22
  -7 -13   1    3.90    0.22
   7 -13  -1    4.13    0.22
  -7 -13   1    4.02    0.21
  -7 -13   1    3.46    0.25
  -7 -13   1    4.11    0.24
   7 -13  -1    3.72    0.23
   7 -13  -1    3.65    0.21
   7  13  -1    3.95    0.30
  -7  13   1    3.96    0.15
   7  13  -1    3.97    0.24
  -7  13   1    3.92    0.29
   7  13  -1    3.68    0.22
   7  13  -1    3.87    0.25
   6 -13  -1    0.57    0.10
  -6 -13   1    0.60    0.10
  -6 -13   1    0.64    0.11
  -6 -13   1    0.35    0.11
  -6 -13   1    0.64    0.10
   6 -13  -1    0.43    0.09
  -6 -13   1    0.59    0.09
   6  13  -1    0.50    0.12
   6  13  -1    0.51    0.10
  -6  13   1    0.57    0.14
   6  13  -1    0.73    0.11
  -6  13   1    0.49    0.06
  -6  13   1    0.65    0.07
   6  13  -1    0.46    0.10
  -5 -13   1   14.01    0.41
  -5 -13   1   14.09    0.39
   5 -13  -1   14.02    0.37
  -5 -13   1   14.79    0.39
  -5 -13   1   14.04    0.40
   5 -13  -1   14.64    0.39
  -5 -13   1   14.61    0.43
  -5  13   1   14.29    0.35
  -5  13   1   14.37    0.45
   5  13  -1   14.00    0.41
  -5  13   1   14.34    0.35
   5  13  -1   14.37    0.41
   5  13  -1   14.33    0.40
   4 -13  -1    7.31    0.24
  -4 -13   1    7.26    0.28
  -4 -13   1    7.65    0.25
  -4 -13   1    7.20    0.25
  -4 -13   1    7.41    0.24
   4 -13  -1    7.24    0.22
  -4 -13   1    7.74    0.27
   4  13  -1    7.58    0.26
   4  13  -1    7.13    0.69
   4  13  -1    7.57    0.26
  -4  13   1    7.31    0.22
   4  13  -1    7.49    0.26
  -4  13   1    7.64    0.31
  -4  13   1    7.37    0.21
   3 -13  -1    1.42    0.12
  -3 -13   1    1.39    0.12
  -3 -13   1    0.96    0.09
   3 -13  -1    1.23    0.09
  -3 -13   1    1.33    0.13
  -3 -13   1    1.32    0.14
  -3 -13   1    1.27    0.13
   3  13  -1    1.33    0.14
   3  13  -1    1.32    0.09
   3  13  -1    0.94    0.33
   3  13  -1    1.39    0.14
  -3  13   1    1.36    0.11
  -3  13   1    1.32    0.10
  -3  13   1    1.03    0.13
   2 -13  -1    4.08    0.19
   2 -13  -1    4.89    0.18
  -2 -13   1    4.77    0.19
  -2 -13   1    4.83    0.19
  -2 -13   1    4.82    0.19
   2 -13  -1    4.65    0.14
  -2 -13   1    4.80    0.18
  -2  13   1    4.80    0.17
  -2  13   1    4.62    0.23
   2  13  -1    4.73    0.19
   2  13  -1    4.68    0.14
  -1 -13   1   29.42    0.69
   1 -13  -1   28.97    0.69
  -1 -13   1   30.11    0.73
  -1 -13   1   30.01    0.69
   1 -13  -1   29.95    0.68
  -1 -13   1   28.24    0.68
   1 -13  -1   29.34    0.70
  -1 -13   1   29.04    0.69
   1  13  -1   29.49    0.69
  -1  13   1   29.28    0.72
  -1  13   1   28.86    0.68
  -1  13   1   29.28    0.65
   1  13  -1   29.62    0.72
   1  13  -1   28.90    0.64
   0 -13   1    0.86    0.09
   0 -13   1    0.74    0.07
   0 -13  -1    0.84    0.12
   0 -13   1    0.95    0.12
   0 -13  -1    1.06    0.36
   0 -13   1    0.64    0.07
   0 -13  -1    0.86    0.08
   0 -13   1    0.90    0.08
   0 -13  -1    0.76    0.08
   0 -13  -1    0.95    0.09
   0  13   1    0.67    0.09
   0  13   1    0.69    0.07
   0  13  -1    0.63    0.10
   0  13  -1    0.79    0.08
   0  13   1    0.96    0.08
   1 -13   1    2.98    0.14
   1 -13   1    2.86    0.13
   1 -13   1    2.87    0.15
  -1 -13  -1    2.79    0.44
  -1 -13  -1    2.75    0.14
  -1 -13  -1    2.77    0.18
   1 -13   1    3.06    0.15
  -1 -13  -1    2.91    0.16
  -1 -13  -1    2.84    0.15
  -1  13  -1    2.76    0.19
   1  13   1    3.25    0.15
  -1  13  -1    2.78    0.14
   1  13   1    2.78    0.11
  -2 -13  -1   12.28    0.33
   2 -13   1   11.97    0.32
   2 -13   1   12.04    0.32
  -2 -13  -1   12.04    0.34
  -2 -13  -1   11.89    0.37
  -2 -13  -1   12.48    0.33
  -2 -13  -1   12.76    0.35
   2  13   1   12.12    0.31
   2  13   1   11.84    0.34
  -2  13  -1   11.95    0.32
  -2  13  -1   11.45    0.38
  -3 -13  -1    2.66    0.19
  -3 -13  -1    2.06    0.16
  -3 -13  -1    2.77    0.16
  -3 -13  -1    2.64    0.15
   3 -13   1    2.73    0.14
   3 -13   1    2.60    0.10
  -3 -13  -1    2.74    0.15
  -3  13  -1    2.63    0.21
  -3  13  -1    2.56    0.13
   3  13   1    2.73    0.13
   3  13   1    2.10    0.16
   3  13   1    2.64    0.16
  -4 -13  -1    1.95    0.17
   4 -13   1    1.88    0.10
  -4 -13  -1    1.92    0.15
   4 -13   1    1.80    0.13
  -4 -13  -1    1.76    0.14
  -4 -13  -1    1.83    0.18
  -4 -13  -1    1.64    0.14
  -4  13  -1    1.98    0.12
   4  13   1    1.91    0.15
   4  13   1    1.80    0.13
  -4  13  -1    1.36    0.15
   4  13   1    1.80    0.16
  -5 -13  -1    0.52    0.08
  -5 -13  -1    0.68    0.13
  -5 -13  -1    0.43    0.09
   5 -13   1    0.47    0.08
   5 -13   1    0.42    0.07
  -5 -13  -1    0.51    0.09
  -5 -13  -1    0.53    0.10
   5  13   1    0.34    0.12
  -5  13  -1    0.54    0.13
   5  13   1    0.52    0.09
  -5  13  -1    0.48    0.06
   5  13   1    0.44    0.08
   5  13   1    0.48    0.10
  -6 -13  -1    2.67    0.18
   6 -13   1    2.87    0.16
  -6 -13  -1    2.69    0.21
   6 -13   1    2.82    0.17
  -6 -13  -1    2.92    0.18
  -6 -13  -1    2.80    0.23
   6  13   1    3.07    0.25
   6  13   1    2.86    0.20
  -6  13  -1    3.48    0.27
  -6  13  -1    2.83    0.11
   6  13   1    3.21    0.21
   6  13   1    2.79    0.19
   7 -13   1    5.71    0.26
   7 -13   1    5.90    0.32
  -7 -13  -1    5.83    0.25
  -7 -13  -1    5.83    0.27
   7 -13   1    6.11    0.24
  -7 -13  -1    5.19    0.28
   7 -13   1    5.90    0.24
  -7 -13  -1    5.60    0.30
   7  13   1    5.37    0.25
   7  13   1    5.71    0.29
   7  13   1    6.13    0.34
   7  13   1    5.70    0.29
   8 -13   1    2.54    0.20
   8 -13   1    2.78    0.22
   8 -13   1    2.62    0.28
  -8 -13  -1    2.48    0.22
   8  13   1    2.16    0.21
   8  13   1    3.18    0.33
   8  13   1    2.62    0.28
   8  13   1    2.31    0.22
   8 -14  -1    3.51    0.28
  -8 -14   1    3.64    0.25
   8 -14  -1    2.87    0.24
  -8 -14   1    3.20    0.25
   8  14  -1    3.20    0.30
   8  14  -1    3.54    0.30
   8  14  -1    4.60    0.37
  -7 -14   1   22.36    0.62
  -7 -14   1   22.12    0.64
  -7 -14   1   22.52    0.59
   7 -14  -1   22.89    0.59
  -7 -14   1   22.17    0.59
   7 -14  -1   22.64    0.57
  -7 -14   1   22.15    0.60
   7  14  -1   22.22    0.61
   7  14  -1   22.60    0.62
   7  14  -1   22.75    0.62
  -7  14   1   22.19    0.52
  -7  14   1   23.26    0.67
   7  14  -1   22.59    0.67
   6 -14  -1    0.36    0.10
  -6 -14   1    0.47    0.10
  -6 -14   1    0.29    0.08
   6 -14  -1    0.40    0.09
  -6 -14   1    0.28    0.12
  -6 -14   1    0.24    0.12
  -6 -14   1    0.41    0.10
   6  14  -1    0.38    0.11
   6  14  -1    0.34    0.10
   6  14  -1    0.37    0.10
  -6  14   1    0.33    0.06
  -6  14   1    0.31    0.15
  -6  14   1    0.34    0.06
  -5 -14   1   10.74    0.33
   5 -14  -1   10.73    0.30
  -5 -14   1   11.13    0.34
   5 -14  -1   10.71    0.32
  -5 -14   1   10.59    0.32
  -5 -14   1   10.54    0.35
  -5 -14   1   10.91    0.37
  -5  14   1   10.43    0.28
  -5  14   1   10.51    0.28
  -5  14   1   10.51    0.39
   5  14  -1   10.11    0.34
   5  14  -1   10.98    0.35
   5  14  -1   10.62    0.34
  -4 -14   1    3.55    0.21
   4 -14  -1    3.17    0.14
   4 -14  -1    3.08    0.17
  -4 -14   1    2.70    0.17
  -4 -14   1    3.30    0.17
  -4 -14   1    3.35    0.18
  -4 -14   1    3.15    0.19
  -4  14   1    3.12    0.14
   4  14  -1    3.03    0.14
   4  14  -1    3.27    0.19
  -4  14   1    2.99    0.14
   4  14  -1    2.94    0.18
  -4  14   1    3.29    0.25
   4  14  -1    2.39    0.47
  -3 -14   1    0.43    0.07
  -3 -14   1    0.41    0.08
  -3 -14   1    0.46    0.07
   3 -14  -1    0.63    0.06
  -3 -14   1    0.50    0.09
   3 -14  -1    0.45    0.08
  -3 -14   1    0.83    0.12
   3  14  -1    0.43    0.08
   3  14  -1    0.57    0.06
  -3  14   1    0.55    0.07
  -3  14   1    0.47    0.13
  -2 -14   1   23.33    0.57
  -2 -14   1   23.85    0.58
   2 -14  -1   23.79    0.57
  -2 -14   1   23.48    0.58
  -2 -14   1   23.64    0.62
   2 -14  -1   23.47    0.53
   2 -14  -1   23.01    0.58
  -2 -14   1   23.15    0.57
   2  14  -1   23.62    0.53
  -2  14   1   24.13    0.62
   2  14  -1   23.52    0.59
  -2  14   1   24.30    0.57
   1 -14  -1    5.90    0.22
  -1 -14   1    5.85    0.21
   1 -14  -1    5.89    0.20
   1 -14  -1    6.02    0.22
  -1 -14   1    6.10    0.21
  -1 -14   1    5.96    0.22
  -1 -14   1    5.75    0.25
  -1 -14   1    6.20    0.20
  -1  14   1    6.24    0.26
   1  14  -1    6.04    0.22
  -1  14   1    5.86    0.17
   1  14  -1    5.01    0.25
  -1  14   1    5.63    0.20
   0 -14  -1   43.65    1.03
   0 -14  -1   44.99    1.02
   0 -14  -1   44.33    1.07
   0 -14  -1   45.95    1.03
   0 -14   1   45.85    1.08
   0 -14   1   45.57    1.02
   0 -14   1   45.53    1.02
   0 -14   1   44.86    1.03
   0 -14   1   45.75    1.03
   0  14   1   44.93    0.99
   0  14  -1   45.08    1.02
   0  14   1   45.67    1.06
   0  14   1   45.15    1.03
   0  14  -1   44.29    1.06
   1 -14   1    6.12    0.20
  -1 -14  -1    6.38    0.21
  -1 -14  -1    5.80    0.23
   1 -14   1    6.00    0.21
   1 -14   1    6.00    0.22
  -1 -14  -1    5.97    0.22
   1 -14   1    6.16    0.20
  -1 -14  -1    6.33    0.26
  -1  14  -1    5.57    0.21
   1  14   1    5.92    0.18
  -1  14  -1    5.89    0.27
   1  14   1    5.80    0.22
  -2 -14  -1    6.65    0.22
  -2 -14  -1    6.94    0.25
  -2 -14  -1    6.47    0.27
   2 -14   1    6.46    0.23
   2 -14   1    6.58    0.21
  -2 -14  -1    7.12    0.24
   2 -14   1    6.41    0.23
  -2  14  -1    6.60    0.22
   2  14   1    6.44    0.20
   2  14   1    6.24    0.24
  -2  14  -1    6.54    0.28
   3 -14   1    4.03    0.12
   3 -14   1    4.25    0.17
  -3 -14  -1    4.40    0.19
  -3 -14  -1    4.39    0.20
  -3 -14  -1    4.47    0.23
  -3 -14  -1    4.36    0.19
  -3 -14  -1    4.23    0.18
  -3  14  -1    4.67    0.26
   3  14   1    4.21    0.20
   3  14   1    4.28    0.16
  -3  14  -1    4.04    0.17
  -4 -14  -1    5.17    0.21
  -4 -14  -1    4.54    0.21
   4 -14   1    4.47    0.19
  -4 -14  -1    4.70    0.20
  -4 -14  -1    4.82    0.25
  -4 -14  -1    4.88    0.23
   4 -14   1    4.97    0.16
   4  14   1    5.15    0.22
   4  14   1    4.74    0.18
   4  14   1    4.81    0.22
  -4  14  -1    4.88    0.18
  -4  14  -1    4.96    0.26
  -5 -14  -1    4.53    0.23
  -5 -14  -1    4.68    0.20
  -5 -14  -1    4.44    0.25
  -5 -14  -1    4.54    0.21
   5 -14   1    4.48    0.17
   5 -14   1    4.74    0.20
  -5  14  -1    4.76    0.29
   5  14   1    4.76    0.22
  -5  14  -1    4.53    0.16
   5  14   1    4.60    0.20
   5  14   1    4.52    0.23
  -6 -14  -1    9.72    0.32
  -6 -14  -1    8.72    0.33
   6 -14   1    9.24    0.30
   6 -14   1    8.90    0.28
  -6 -14  -1    8.74    0.36
  -6 -14  -1    9.48    0.31
   6  14   1    9.77    0.40
   6  14   1    9.52    0.34
   6  14   1    9.45    0.34
  -6  14  -1    9.20    0.40
   6  14   1    9.35    0.32
  -6  14  -1    9.17    0.24
  -7 -14  -1    8.10    0.30
  -7 -14  -1    6.97    0.36
   7 -14   1    7.85    0.31
   7 -14   1    7.85    0.29
   7 -14   1    7.74    0.28
  -7 -14  -1    7.64    0.32
  -7 -14  -1    7.41    0.34
   7  14   1    8.54    0.35
   7  14   1    8.18    0.34
   7  14   1    6.91    0.30
   7  14   1    8.37    0.41
  -7 -15   1   -0.01    0.15
  -7 -15   1    0.07    0.13
   7 -15  -1    0.01    0.09
  -7 -15   1   -0.05    0.10
   7 -15  -1    0.01    0.10
  -7 -15   1    0.08    0.11
  -7  15   1    0.06    0.19
   7  15  -1    0.03    0.13
  -7  15   1    0.11    0.09
   7  15  -1    0.09    0.13
  -6 -15   1    2.44    0.23
  -6 -15   1    2.39    0.23
  -6 -15   1    1.96    0.21
  -6 -15   1    2.69    0.20
  -6 -15   1    2.59    0.20
   6 -15  -1    2.61    0.19
   6 -15  -1    2.69    0.17
   6  15  -1    2.32    0.21
  -6  15   1    2.35    0.21
   6  15  -1    2.62    0.24
   6  15  -1    2.42    0.22
  -6  15   1    2.43    0.14
  -5 -15   1   20.45    0.58
  -5 -15   1   21.24    0.54
  -5 -15   1   20.90    0.54
   5 -15  -1   20.72    0.54
   5 -15  -1   20.63    0.50
  -5 -15   1   20.61    0.55
  -5 -15   1   20.70    0.56
   5  15  -1   21.06    0.51
  -5  15   1   20.78    0.50
   5  15  -1   19.85    0.55
  -5  15   1   21.69    0.61
   5  15  -1   21.06    0.56
  -4 -15   1    1.03    0.11
  -4 -15   1    1.24    0.15
  -4 -15   1    1.09    0.12
  -4 -15   1    0.88    0.09
   4 -15  -1    1.20    0.11
   4 -15  -1    1.03    0.11
  -4 -15   1    0.93    0.10
   4  15  -1    1.04    0.12
  -4  15   1    1.28    0.12
   4  15  -1    1.21    0.12
   4  15  -1    1.02    0.11
  -4  15   1    1.11    0.16
  -3 -15   1    9.56    0.30
   3 -15  -1   10.05    0.30
  -3 -15   1    9.95    0.34
  -3 -15   1    9.74    0.31
   3 -15  -1    9.56    0.25
  -3 -15   1    9.97    0.30
  -3 -15   1    9.41    0.30
  -3  15   1    9.63    0.36
   3  15  -1    9.66    0.25
  -3  15   1    9.65    0.28
   3  15  -1    9.52    0.31
  -2 -15   1    0.03    0.07
  -2 -15   1    0.03    0.09
   2 -15  -1    0.06    0.07
  -2 -15   1    0.06    0.07
   2 -15  -1    0.06    0.08
   2 -15  -1   -0.03    0.06
  -2 -15   1    0.08    0.07
  -2 -15   1    0.06    0.07
   2  15  -1    0.01    0.04
  -2  15   1   -0.02    0.09
   2  15  -1    0.05    0.07
  -2  15   1   -0.06    0.06
  -1 -15   1    1.41    0.13
  -1 -15   1    1.70    0.18
   1 -15  -1    1.60    0.13
  -1 -15   1    1.82    0.15
   1 -15  -1    1.33    0.14
  -1 -15   1    1.75    0.14
  -1 -15   1    1.82    0.14
   1 -15  -1    1.57    0.19
   1 -15  -1    1.56    0.16
   1  15  -1    1.33    0.15
  -1  15   1    1.53    0.09
  -1  15   1    1.30    0.13
  -1  15   1    1.20    0.13
   1  15  -1    1.45    0.14
   0 -15  -1   38.80    0.91
   0 -15  -1   39.43    0.92
   0 -15   1   39.52    0.92
   0 -15  -1   39.69    0.92
   0 -15  -1   38.27    0.96
   0 -15   1   40.91    0.91
   0 -15   1   38.56    0.91
   0 -15   1   37.53    0.96
   0 -15   1   39.79    0.90
   0  15   1   40.33    0.91
   0  15   1   39.85    0.96
   0  15  -1   39.41    0.91
   0  15  -1   40.41    0.96
   0  15   1   39.06    0.87
   1 -15   1    0.01    0.06
  -1 -15  -1    0.04    0.08
   1 -15   1   -0.02    0.07
  -1 -15  -1    0.03    0.07
   1 -15   1    0.14    0.07
  -1 -15  -1   -0.05    0.08
  -1 -15  -1    0.01    0.06
  -1  15  -1    0.10    0.11
  -1  15  -1    0.13    0.07
   1  15   1    0.06    0.04
   1  15   1    0.04    0.07
   2 -15   1    5.13    0.20
  -2 -15  -1    4.86    0.21
   2 -15   1    4.86    0.20
  -2 -15  -1    4.91    0.22
  -2 -15  -1    4.90    0.20
   2 -15   1    4.76    0.19
  -2 -15  -1    5.02    0.25
   2  15   1    4.90    0.16
  -2  15  -1    4.21    0.19
   2  15   1    4.68    0.21
  -2  15  -1    4.84    0.26
   3 -15   1   11.60    0.32
  -3 -15  -1   11.44    0.35
  -3 -15  -1   10.64    0.34
  -3 -15  -1   11.17    0.33
  -3 -15  -1   11.36    0.38
   3 -15   1   11.22    0.33
  -3  15  -1   11.87    0.32
  -3  15  -1   11.64    0.40
   3  15   1   10.98    0.30
   3  15   1   11.39    0.35
   4 -15   1   -0.02    0.05
  -4 -15  -1   -0.07    0.07
  -4 -15  -1   -0.13    0.07
  -4 -15  -1   -0.04    0.09
  -4 -15  -1    0.09    0.08
   4 -15   1    0.07    0.07
   4  15   1   -0.01    0.07
  -4  15  -1   -0.11    0.06
   4  15   1    0.14    0.09
  -4  15  -1   -0.04    0.11
   4  15   1   -0.03    0.06
  -5 -15  -1    1.30    0.14
  -5 -15  -1    1.08    0.15
  -5 -15  -1    0.87    0.10
   5 -15   1    1.01    0.09
   5 -15   1    0.93    0.10
  -5 -15  -1    0.69    0.11
  -5  15  -1    0.86    0.08
   5  15   1    1.05    0.13
   5  15   1    1.03    0.13
  -5  15  -1    1.06    0.18
   5  15   1    1.16    0.11
  -6 -15  -1   -0.07    0.09
  -6 -15  -1    0.36    0.11
   6 -15   1    0.06    0.08
  -6 -15  -1   -0.06    0.13
  -6 -15  -1    0.00    0.12
   6 -15   1    0.06    0.09
   6  15   1    0.03    0.09
  -6  15  -1   -0.01    0.06
  -6  15  -1    0.01    0.16
   6  15   1    0.12    0.12
   6  15   1    0.00    0.11
   7 -15   1    2.41    0.18
   7 -15   1    2.69    0.21
   7 -15   1    2.84    0.24
  -7 -15  -1    2.50    0.24
   7  15   1    2.88    0.29
   7  15   1    2.00    0.19
  -7 -16   1   13.20    0.45
   7 -16  -1   13.65    0.43
   7  16  -1   13.56    0.49
  -7  16   1   13.50    0.55
   7  16  -1   13.82    0.48
  -6 -16   1   13.44    0.45
  -6 -16   1   13.81    0.43
   6 -16  -1   13.16    0.38
  -6 -16   1   14.42    0.47
   6 -16  -1   14.32    0.42
  -6 -16   1   13.90    0.43
  -6  16   1   14.34    0.52
  -6  16   1   14.17    0.36
   6  16  -1   14.11    0.46
   6  16  -1   13.55    0.39
  -5 -16   1    1.69    0.17
   5 -16  -1    1.91    0.18
   5 -16  -1    1.53    0.13
  -5 -16   1    1.70    0.15
  -5 -16   1    1.64    0.18
  -5 -16   1    1.79    0.15
  -5 -16   1    1.88    0.16
   5  16  -1    1.89    0.14
   5  16  -1    1.71    0.16
  -5  16   1    1.55    0.14
  -5  16   1    1.33    0.19
   5  16  -1    2.05    0.22
  -4 -16   1    3.52    0.20
   4 -16  -1    3.35    0.14
  -4 -16   1    3.25    0.23
  -4 -16   1    3.36    0.22
  -4 -16   1    3.35    0.20
  -4 -16   1    3.45    0.19
   4 -16  -1    3.35    0.20
   4  16  -1    3.42    0.21
  -4  16   1    3.53    0.28
   4  16  -1    3.28    0.15
  -4  16   1    3.39    0.16
  -3 -16   1    6.32    0.28
  -3 -16   1    6.44    0.24
   3 -16  -1    6.44    0.24
  -3 -16   1    6.45    0.25
  -3 -16   1    6.39    0.24
   3 -16  -1    6.22    0.25
  -3 -16   1    6.06    0.26
   3 -16  -1    6.22    0.18
   3  16  -1    5.86    0.25
  -3  16   1    6.57    0.32
   3  16  -1    6.09    0.18
  -3  16   1    6.01    0.22
   2 -16  -1   -0.02    0.07
   2 -16  -1   -0.02    0.08
   2 -16  -1    0.06    0.07
  -2 -16   1   -0.02    0.10
  -2 -16   1   -0.07    0.07
  -2 -16   1    0.06    0.08
  -2 -16   1   -0.05    0.07
  -2 -16   1   -0.11    0.08
  -2  16   1    0.05    0.12
   2  16  -1    0.06    0.08
   2  16  -1   -0.02    0.04
  -2  16   1    0.06    0.06
   2  16  -1   -0.16    0.10
  -1 -16   1    1.98    0.15
  -1 -16   1    1.73    0.17
   1 -16  -1    1.83    0.16
  -1 -16   1    1.67    0.15
   1 -16  -1    1.92    0.17
   1 -16  -1    1.98    0.15
  -1 -16   1    2.12    0.20
  -1 -16   1    1.77    0.16
   1 -16  -1    1.96    0.21
  -1  16   1    2.08    0.20
  -1  16   1    1.72    0.15
   1  16  -1    2.14    0.21
   1  16  -1    1.91    0.16
   0 -16  -1    0.30    0.08
   0 -16   1    0.33    0.08
   0 -16   1    0.28    0.08
   0 -16   1    0.23    0.08
   0 -16   1    0.33    0.07
   0 -16   1    0.33    0.11
   0 -16  -1    0.41    0.08
   0 -16  -1    0.34    0.09
   0 -16  -1    0.44    0.12
   0  16   1    0.32    0.12
   0  16  -1    0.19    0.10
   0  16   1    0.31    0.05
   0  16   1    0.15    0.08
   1 -16   1    0.16    0.08
  -1 -16  -1    0.17    0.09
   1 -16   1    0.19    0.08
  -1 -16  -1    0.22    0.10
  -1 -16  -1    0.15    0.07
  -1 -16  -1    0.09    0.07
   1 -16   1    0.16    0.07
   1  16   1    0.12    0.05
   1  16   1    0.14    0.09
  -1  16  -1   -0.02    0.07
  -1  16  -1    0.16    0.13
   2 -16   1    0.08    0.08
  -2 -16  -1   -0.04    0.08
  -2 -16  -1    0.06    0.07
  -2 -16  -1    0.08    0.10
  -2 -16  -1    0.15    0.09
   2 -16   1    0.10    0.07
   2 -16   1    0.21    0.08
   2  16   1    0.16    0.06
  -2  16  -1    0.16    0.11
   2  16   1    0.11    0.07
  -2  16  -1    0.20    0.07
   3 -16   1    8.92    0.29
  -3 -16  -1    9.24    0.29
  -3 -16  -1    8.82    0.30
  -3 -16  -1    8.65    0.34
   3 -16   1    9.35    0.30
  -3 -16  -1    9.23    0.32
   3 -16   1    8.74    0.29
  -3  16  -1    9.62    0.37
  -3  16  -1    9.18    0.28
   3  16   1    9.16    0.26
  -4 -16  -1    0.18    0.09
   4 -16   1    0.16    0.08
  -4 -16  -1   -0.01    0.11
   4 -16   1    0.17    0.04
  -4 -16  -1    0.50    0.11
  -4 -16  -1    0.20    0.09
  -4  16  -1    0.05    0.07
  -4  16  -1   -0.07    0.12
   4  16   1    0.10    0.07
   4  16   1    0.29    0.10
  -5 -16  -1    1.09    0.14
   5 -16   1    1.33    0.11
  -5 -16  -1    1.29    0.15
  -5 -16  -1    1.37    0.17
   5 -16   1    1.25    0.12
  -5 -16  -1    1.20    0.12
  -5  16  -1    1.07    0.18
   5  16   1    1.32    0.12
  -5  16  -1    1.32    0.13
   5  16   1    1.22    0.14
   5  16   1    1.36    0.16
  -6 -16  -1    1.77    0.17
  -6 -16  -1    2.12    0.22
   6 -16   1    2.12    0.15
   6 -16   1    2.20    0.19
   6  16   1    1.63    0.18
   6  16   1    1.61    0.18
  -6  16  -1    1.94    0.13
  -6  16  -1    2.28    0.25
   6 -17  -1    2.48    0.23
  -6 -17   1    2.75    0.30
  -6 -17   1    2.43    0.25
  -6 -17   1    2.00    0.19
   6  17  -1    2.44    0.18
  -6  17   1    2.30    0.19
  -6  17   1    2.05    0.24
   6  17  -1    2.46    0.21
  -5 -17   1    0.04    0.10
  -5 -17   1    0.03    0.10
  -5 -17   1   -0.08    0.14
   5 -17  -1    0.25    0.11
  -5 -17   1   -0.11    0.11
   5 -17  -1    0.02    0.07
   5  17  -1    0.21    0.07
  -5  17   1   -0.04    0.16
  -5  17   1    0.07    0.08
   4 -17  -1    5.53    0.18
  -4 -17   1    5.80    0.25
  -4 -17   1    5.88    0.27
   4 -17  -1    5.31    0.25
  -4 -17   1    5.89    0.25
  -4 -17   1    5.24    0.26
  -4 -17   1    5.85    0.30
  -4  17   1    5.26    0.21
   4  17  -1    5.31    0.27
   4  17  -1    5.37    0.19
  -4  17   1    5.51    0.36
  -3 -17   1    2.82    0.19
   3 -17  -1    2.73    0.19
  -3 -17   1    2.83    0.23
  -3 -17   1    2.92    0.19
  -3 -17   1    2.98    0.21
  -3 -17   1    2.97    0.19
   3 -17  -1    2.88    0.19
   3 -17  -1    2.71    0.20
  -3  17   1    2.63    0.28
   3  17  -1    2.88    0.21
  -3  17   1    2.93    0.18
   3  17  -1    2.93    0.12
  -2 -17   1    0.02    0.08
  -2 -17   1    0.20    0.09
  -2 -17   1    0.15    0.09
   2 -17  -1    0.17    0.08
  -2 -17   1    0.18    0.11
   2 -17  -1    0.20    0.08
  -2 -17   1    0.05    0.08
   2 -17  -1    0.09    0.09
  -2  17   1   -0.13    0.11
   2  17  -1    0.10    0.08
   2  17  -1    0.20    0.12
  -2  17   1    0.19    0.08
  -1 -17   1    5.07    0.27
   1 -17  -1    5.28    0.24
  -1 -17   1    5.36    0.23
   1 -17  -1    5.23    0.22
   1 -17  -1    5.14    0.24
  -1 -17   1    5.56    0.22
  -1 -17   1    5.28    0.22
  -1 -17   1    4.56    0.23
   1 -17  -1    5.28    0.29
  -1  17   1    5.52    0.22
   1  17  -1    5.20    0.24
  -1  17   1    5.37    0.28
   1  17  -1    5.18    0.28
   0 -17  -1    2.32    0.19
   0 -17   1    3.01    0.23
   0 -17  -1    2.45    0.22
   0 -17  -1    2.27    0.18
   0 -17   1    2.42    0.18
   0 -17  -1    2.33    0.17
   0 -17   1    2.17    0.17
   0 -17   1    2.03    0.16
   0  17   1    2.24    0.10
   0  17  -1    2.11    0.18
   0  17   1    2.25    0.23
   0  17   1    2.23    0.17
   0  17  -1    2.14    0.19
  -1 -17  -1    2.31    0.17
  -1 -17  -1    2.37    0.18
   1 -17   1    2.39    0.17
   1 -17   1    2.17    0.17
   1 -17   1    2.68    0.23
   1 -17   1    2.35    0.16
  -1 -17  -1    2.38    0.22
  -1 -17  -1    1.83    0.19
  -1  17  -1    2.52    0.26
   1  17   1    2.18    0.11
  -1  17  -1    2.12    0.16
   1  17   1    2.27    0.18
   1  17   1    2.35    0.24
  -2 -17  -1    0.97    0.11
  -2 -17  -1    0.72    0.13
   2 -17   1    0.77    0.10
  -2 -17  -1    0.84    0.11
   2 -17   1    0.78    0.11
  -2 -17  -1    0.81    0.11
   2 -17   1    0.88    0.11
   2  17   1    0.61    0.10
  -2  17  -1    0.98    0.17
   2  17   1    0.87    0.07
  -2  17  -1    0.69    0.10
  -3 -17  -1    3.22    0.19
  -3 -17  -1    3.19    0.25
   3 -17   1    3.13    0.19
  -3 -17  -1    2.78    0.22
  -3 -17  -1    2.79    0.21
   3 -17   1    3.44    0.20
   3 -17   1    3.04    0.20
  -3  17  -1    3.07    0.18
   3  17   1    3.30    0.15
  -3  17  -1    3.60    0.30
   3  17   1    3.09    0.21
  -4 -17  -1    0.39    0.11
  -4 -17  -1    0.51    0.15
   4 -17   1    0.58    0.10
  -4 -17  -1    0.19    0.11
   4 -17   1    0.37    0.09
  -4 -17  -1    0.51    0.12
  -4  17  -1    0.34    0.15
   4  17   1    0.24    0.08
   4  17   1    0.22    0.11
  -4  17  -1    0.31    0.08
   5 -17   1    7.43    0.27
  -5 -17  -1    6.39    0.31
  -5 -17  -1    6.66    0.30
   5 -17   1    6.85    0.19
   5  17   1    6.30    0.25
  -5  17  -1    7.03    0.23
  -5  17  -1    7.46    0.41
   6 -17   1    0.19    0.11
   6  17   1   -0.03    0.09
   6  17   1    0.26    0.18
  -5 -18   1   33.35    0.87
  -5 -18   1   33.23    0.86
   5 -18  -1   34.38    0.84
  -5 -18   1   33.76    0.87
   5  18  -1   34.71    0.79
  -5  18   1   34.55    0.80
  -5  18   1   33.03    0.94
  -4 -18   1   13.23    0.46
  -4 -18   1   12.43    0.42
   4 -18  -1   12.76    0.42
   4 -18  -1   12.59    0.40
  -4 -18   1   13.32    0.40
   4 -18  -1   13.44    0.41
  -4 -18   1   12.59    0.41
  -4  18   1   12.92    0.51
   4  18  -1   13.45    0.33
  -4  18   1   12.98    0.37
   3 -18  -1    0.47    0.11
  -3 -18   1    0.44    0.13
   3 -18  -1    0.42    0.11
  -3 -18   1    0.57    0.11
  -3 -18   1    0.49    0.10
  -3 -18   1    0.43    0.11
   3 -18  -1    0.44    0.11
  -3 -18   1    0.50    0.11
   3  18  -1    0.44    0.05
  -3  18   1    0.45    0.19
  -3  18   1    0.48    0.09
   3  18  -1    0.37    0.06
   3  18  -1    0.48    0.13
  -2 -18   1   19.45    0.53
   2 -18  -1   19.44    0.61
  -2 -18   1   19.20    0.53
   2 -18  -1   19.17    0.54
  -2 -18   1   20.25    0.52
  -2 -18   1   20.15    0.53
   2 -18  -1   19.74    0.52
   2 -18  -1   18.81    0.53
  -2 -18   1   19.67    0.58
  -2  18   1   19.13    0.51
   2  18  -1   20.40    0.59
  -2  18   1   18.79    0.59
   2  18  -1   19.03    0.54
   1 -18  -1    0.80    0.13
  -1 -18   1    0.92    0.11
   1 -18  -1    1.15    0.17
  -1 -18   1    0.67    0.12
  -1 -18   1    0.99    0.15
  -1 -18   1    0.86    0.11
   1 -18  -1    0.63    0.11
   1 -18  -1    0.65    0.11
   1  18  -1    0.74    0.12
  -1  18   1    0.81    0.16
  -1  18   1    0.99    0.11
   1  18  -1    0.85    0.17
   0 -18  -1   12.52    0.45
   0 -18   1   12.93    0.38
   0 -18   1   13.48    0.45
   0 -18   1   13.09    0.39
   0 -18  -1   13.20    0.41
   0 -18  -1   13.07    0.38
   0 -18  -1   13.22    0.40
   0  18   1   13.43    0.46
   0  18  -1   12.82    0.39
   0  18   1   13.27    0.39
   0  18  -1   13.92    0.46
  -1 -18  -1    0.50    0.10
  -1 -18  -1    0.32    0.11
  -1 -18  -1    0.55    0.14
   1 -18   1    0.57    0.15
   1 -18   1    0.32    0.09
   1 -18   1    0.39    0.09
  -1 -18  -1    0.62    0.11
   1 -18   1    0.44    0.10
   1  18   1    0.54    0.06
   1  18   1    0.47    0.10
   1  18   1    0.61    0.16
  -1  18  -1    0.33    0.15
  -1  18  -1    0.29    0.09
  -2 -18  -1    1.09    0.12
   2 -18   1    1.23    0.12
  -2 -18  -1    1.12    0.12
  -2 -18  -1    1.58    0.18
   2 -18   1    1.36    0.14
   2 -18   1    0.89    0.11
  -2 -18  -1    0.96    0.12
   2  18   1    1.10    0.10
   2  18   1    0.77    0.12
  -2  18  -1    1.13    0.19
  -2  18  -1    1.07    0.11
  -3 -18  -1   -0.10    0.09
  -3 -18  -1    0.11    0.10
  -3 -18  -1   -0.10    0.12
  -3 -18  -1    0.08    0.11
   3 -18   1    0.03    0.09
   3 -18   1    0.09    0.10
   3 -18   1   -0.10    0.09
  -3  18  -1    0.13    0.09
   3  18   1    0.02    0.06
  -3  18  -1    0.27    0.18
   3  18   1    0.07    0.10
  -4 -18  -1    1.63    0.16
  -4 -18  -1    1.47    0.15
   4 -18   1    1.96    0.19
   4 -18   1    1.45    0.15
   4 -18   1    1.91    0.19
   4  18   1    1.67    0.14
  -4  18  -1    1.64    0.17
  -4  18  -1    1.90    0.25
  -5 -18  -1    0.13    0.20
   5 -18   1    0.20    0.11
   5  18   1   -0.10    0.08
  -5  18  -1    0.24    0.09
  -4 -19   1    1.40    0.22
   4 -19  -1    1.42    0.16
  -4 -19   1    1.57    0.24
   4 -19  -1    1.54    0.16
  -4  19   1    1.01    0.28
  -4  19   1    1.24    0.13
   3 -19  -1    5.69    0.28
  -3 -19   1    5.65    0.29
  -3 -19   1    6.42    0.29
  -3 -19   1    6.97    0.53
   3 -19  -1    6.03    0.39
   3 -19  -1    6.39    0.28
  -3  19   1    6.33    0.43
  -3  19   1    6.29    0.25
   3  19  -1    6.41    0.38
   2 -19  -1    4.06    0.24
   2 -19  -1    3.58    0.25
   2 -19  -1    3.53    0.24
  -2 -19   1    3.74    0.23
  -2 -19   1    4.19    0.31
  -2 -19   1    3.82    0.23
  -2 -19   1    4.43    0.34
   2  19  -1    4.33    0.34
  -2  19   1    4.08    0.22
  -2  19   1    3.54    0.33
   2  19  -1    3.54    0.30
  -1 -19   1    0.32    0.14
   1 -19  -1   -0.05    0.09
  -1 -19   1    0.11    0.10
   1 -19  -1    0.08    0.10
   1 -19  -1    0.02    0.11
  -1 -19   1    0.06    0.10
   1 -19  -1    0.37    0.15
  -1 -19   1   -0.01    0.10
   1  19  -1   -0.07    0.10
   1  19  -1    0.10    0.18
  -1  19   1    0.29    0.15
  -1  19   1   -0.04    0.09
   0 -19   1    0.18    0.10
   0 -19  -1    0.19    0.15
   0 -19   1    0.58    0.16
   0 -19   1    0.28    0.11
   0 -19  -1    0.13    0.11
   0 -19   1    0.14    0.10
   0 -19  -1    0.17    0.11
   0 -19  -1    0.35    0.10
   0  19   1    0.17    0.11
   0  19   1    0.18    0.16
   0  19  -1    0.01    0.09
   0  19  -1    0.17    0.17
  -1 -19  -1    6.63    0.35
  -1 -19  -1    5.66    0.28
  -1 -19  -1    6.37    0.27
   1 -19   1    6.42    0.26
   1 -19   1    6.39    0.36
   1 -19   1    5.93    0.28
   1 -19   1    5.93    0.28
  -1 -19  -1    5.93    0.30
  -1  19  -1    6.01    0.26
  -1  19  -1    5.89    0.37
   1  19   1    6.59    0.36
   1  19   1    6.13    0.29
   2 -19   1    0.18    0.11
  -2 -19  -1    0.00    0.11
  -2 -19  -1   -0.12    0.10
   2 -19   1   -0.10    0.10
   2 -19   1    0.03    0.09
  -2  19  -1    0.12    0.21
  -2  19  -1    0.05    0.09
   2  19   1   -0.32    0.15
   2  19   1   -0.04    0.05
   3 -19   1    0.18    0.11
  -3 -19  -1   -0.28    0.10
   3 -19   1   -0.08    0.10
   3 -19   1    0.05    0.10
  -3 -19  -1   -0.01    0.12
  -3  19  -1    0.17    0.22
  -3  19  -1    0.00    0.09
   3  19   1   -0.08    0.07
  -4 -19  -1    1.45    0.17
   4 -19   1    1.61    0.16
   4 -19   1    1.69    0.16
   4  19   1    1.47    0.14
  -4  19  -1    1.30    0.13
   2 -20  -1    7.32    0.33
  -2 -20   1    8.04    0.32
  -2  20   1    7.24    0.30
   2  20  -1    7.39    0.43
   1 -20  -1    9.84    0.36
  -1 -20   1   10.13    0.35
   1  20  -1    9.70    0.46
  -1  20   1    9.85    0.49
  -1  20   1    9.37    0.36
   0 -20  -1   -0.02    0.11
   0 -20   1    0.03    0.10
   0 -20   1    0.05    0.11
   0  20  -1   -0.17    0.11
   0  20   1    0.16    0.22
   0  20  -1   -0.03    0.20
  -1 -20  -1    2.82    0.24
   1 -20   1    3.17    0.23
   1 -20   1    2.73    0.23
  -1  20  -1    2.75    0.24
  -1  20  -1    2.69    0.29
   1  20   1    2.92    0.28
   2 -20   1   -0.01    0.13
   2 -20   1    0.09    0.11
  -2  20  -1    0.13    0.11
  11   0  -2   18.86    0.56
  11   0  -2   19.15    0.59
  11   0  -2   18.45    0.54
  11   0  -2   17.81    0.56
  10   0  -2    0.27    0.13
 -10   0   2    0.04    0.07
  10   0  -2   -0.02    0.12
  10   0  -2   -0.07    0.09
  10   0  -2   -0.09    0.09
  10   0  -2    0.08    0.12
  -9   0   2    3.22    0.17
  -9   0   2    3.35    0.11
   9   0  -2    3.67    0.22
   9   0  -2    3.34    0.19
   9   0  -2    3.12    0.19
   9   0  -2    3.28    0.23
   9   0  -2    3.22    0.22
   8   0  -2   18.95    0.49
   8   0  -2   17.45    0.47
   8   0  -2   18.51    0.51
   8   0  -2   18.22    0.47
  -8   0   2   18.31    0.42
   8   0  -2   18.76    0.50
  -7   0   2    0.28    0.06
   7   0  -2    0.36    0.08
  -7   0   2    0.26    0.26
   7   0  -2    0.15    0.06
   7   0  -2    0.37    0.26
  -7   0   2    0.29    0.04
  -7   0   2    0.24    0.07
   7   0  -2    0.32    0.08
   7   0  -2    0.22    0.06
   7   0  -2    0.29    0.09
   6   0  -2   50.11    1.51
   6   0  -2   51.66    1.15
   6   0  -2   50.10    1.14
  -6   0   2   51.79    1.15
  -6   0   2   51.09    1.13
  -6   0   2   53.24    1.52
   6   0  -2   51.06    1.14
  -6   0   2   51.09    1.11
   5   0  -2  101.94    2.26
   5   0  -2  109.44    2.60
  -5   0   2  102.06    2.26
   5   0  -2  101.38    2.26
   5   0  -2  104.59    2.27
  -5   0   2  111.44    2.60
  -5   0   2  104.66    2.27
  -4   0   2   44.55    1.20
   4   0  -2   44.09    0.95
  -4   0   2   43.00    0.95
   4   0  -2   42.41    0.95
   4   0  -2   46.52    1.22
  -4   0   2   41.79    0.95
  -4   0   2   43.06    0.94
   4   0  -2   42.52    0.96
   4   0  -2   42.16    0.96
   4   0  -2   42.50    0.94
  -3   0   2   41.12    0.90
  -3   0   2   40.85    0.89
  -3   0   2   41.77    0.90
   3   0  -2   43.70    1.10
   3   0  -2   39.51    0.91
   3   0  -2   39.88    0.90
   3   0  -2   41.92    0.90
   3   0  -2   39.58    0.89
   3   0  -2   40.55    0.90
  -3   0   2   44.96    1.11
  -2   0   2   21.80    0.47
   2   0  -2   22.76    0.62
  -2   0   2   22.03    0.61
   2   0  -2   21.58    0.47
   2   0  -2   20.77    0.47
   2   0  -2   21.49    0.48
  -2   0   2   20.86    0.48
  -2   0   2   20.95    0.48
  -2   0   2   21.22    0.47
  -1   0   2  432.78    9.54
   1   0  -2  446.20    9.58
   0   0   2  387.27    8.47
   0   0  -2  391.92    8.47
   1   0   2   12.13    0.31
   1   0   2   11.36    0.25
   1   0   2   11.43    0.25
   1   0   2   11.50    0.25
  -1   0  -2   11.54    0.25
  -1   0  -2   11.63    0.27
   1   0   2   12.22    0.31
   1   0   2   11.24    0.27
   2   0   2   51.22    1.12
   2   0   2   54.85    1.23
  -2   0  -2   47.83    1.13
  -2   0  -2   55.90    1.23
   2   0   2   51.30    1.13
   3   0   2   19.42    0.58
  -3   0  -2   19.50    0.43
  -3   0  -2   18.46    0.45
  -3   0  -2   19.12    0.58
  -3   0  -2   18.80    0.42
   3   0   2   19.08    0.43
   3   0   2   19.47    0.43
   3   0   2   18.72    0.41
  -4   0  -2   10.53    0.24
   4   0   2   10.21    0.45
   4   0   2   10.33    0.26
   4   0   2   10.55    0.23
   4   0   2    9.99    0.25
  -4   0  -2   10.52    0.29
  -4   0  -2   10.04    0.44
  -4   0  -2   10.01    0.26
  -5   0  -2   16.40    0.43
   5   0   2   16.29    0.42
  -5   0  -2   16.89    0.64
   5   0   2   17.10    0.39
  -5   0  -2   16.46    0.38
   5   0   2   16.51    0.39
   5   0   2   16.25    0.37
  -5   0  -2   16.56    0.40
   5   0   2   15.68    0.64
  -6   0  -2    6.73    0.21
  -6   0  -2    6.74    0.25
   6   0   2    6.63    0.17
  -6   0  -2    6.10    0.48
   6   0   2    7.03    0.20
   6   0   2    6.91    0.21
   6   0   2    6.49    0.51
   6   0   2    6.69    0.24
  -6   0  -2    6.87    0.19
   7   0   2   18.37    0.46
   7   0   2   18.75    0.42
  -7   0  -2   18.33    0.47
  -7   0  -2   18.44    0.44
   7   0   2   19.23    0.46
   7   0   2   18.80    0.50
   8   0   2    4.98    0.24
   8   0   2    4.58    0.25
   8   0   2    5.02    0.20
  -8   0  -2    4.63    0.20
   8   0   2    4.96    0.20
  -8   0  -2    4.80    0.17
   9   0   2    2.41    0.24
   9   0   2    2.87    0.18
   9   0   2    2.49    0.22
  -9   0  -2    2.59    0.14
   9   0   2    2.64    0.18
  10   0   2    0.39    0.11
  10   0   2    0.55    0.16
  10   0   2    0.60    0.12
 -10   0  -2    0.52    0.08
 -10   0  -2    0.53    0.07
  10   0   2    0.46    0.15
  11  -1  -2    5.70    0.33
  11  -1  -2    5.48    0.35
 -11  -1   2    5.69    0.24
  11  -1  -2    5.57    0.30
  11  -1  -2    5.80    0.30
  11   1  -2    6.09    0.30
  11   1  -2    5.42    0.31
  11   1  -2    5.30    0.35
  11   1  -2    5.63    0.35
 -10  -1   2    2.73    0.17
  10  -1  -2    2.64    0.24
  10  -1  -2    2.81    0.21
  10  -1  -2    3.12    0.21
  10  -1  -2    2.58    0.25
  10  -1  -2    2.74    0.26
  10   1  -2    2.54    0.23
 -10   1   2    2.74    0.17
  10   1  -2    2.72    0.23
  10   1  -2    3.19    0.27
  10   1  -2    3.01    0.21
  10   1  -2    2.96    0.25
   9  -1  -2    0.19    0.10
  -9  -1   2    0.14    0.07
   9  -1  -2    0.16    0.08
   9  -1  -2    0.17    0.11
   9  -1  -2   -0.02    0.07
  -9  -1   2    0.13    0.04
   9  -1  -2    0.05    0.10
   9   1  -2    0.03    0.07
   9   1  -2    0.16    0.10
  -9   1   2    0.08    0.03
   9   1  -2    0.13    0.09
   9   1  -2    0.16    0.09
  -9   1   2    0.13    0.07
   9   1  -2    0.20    0.10
   8  -1  -2    5.25    0.20
  -8  -1   2    5.05    0.15
   8  -1  -2    5.00    0.24
  -8  -1   2    5.14    0.22
  -8  -1   2    5.19    0.19
   8  -1  -2    4.77    0.23
   8  -1  -2    4.93    0.23
   8  -1  -2    5.03    0.21
  -8   1   2    5.12    0.14
   8   1  -2    4.96    0.21
  -8   1   2    5.23    0.19
   8   1  -2    5.03    0.24
   8   1  -2    5.11    0.22
   8   1  -2    5.06    0.20
   8   1  -2    5.05    0.23
  -7  -1   2   20.39    0.89
   7  -1  -2   20.21    0.50
  -7  -1   2   21.09    0.50
   7  -1  -2   20.75    0.51
   7  -1  -2   20.20    0.90
   7  -1  -2   21.99    0.54
  -7  -1   2   20.35    0.47
   7  -1  -2   20.73    0.53
  -7  -1   2   20.74    0.52
   7  -1  -2   20.66    0.52
  -7   1   2   20.82    0.49
   7   1  -2   20.35    0.50
   7   1  -2   20.31    0.92
   7   1  -2   20.57    0.52
   7   1  -2   20.58    0.51
  -7   1   2   20.39    0.46
  -7   1   2   19.27    0.90
   7   1  -2   20.41    0.48
   6  -1  -2    0.78    0.24
  -6  -1   2    0.95    0.09
  -6  -1   2    0.91    0.07
  -6  -1   2    0.76    0.08
   6  -1  -2    0.76    0.08
  -6  -1   2    0.72    0.07
   6  -1  -2    0.98    0.11
   6  -1  -2    0.93    0.09
   6  -1  -2    0.93    0.10
  -6  -1   2    1.21    0.28
   6  -1  -2    0.88    0.08
   6   1  -2    0.93    0.08
  -6   1   2    0.92    0.06
   6   1  -2    0.82    0.09
   6   1  -2    0.49    0.24
   6   1  -2    0.97    0.11
   6   1  -2    0.89    0.08
  -6   1   2    1.01    0.27
  -6   1   2    0.92    0.09
  -5  -1   2  146.56    3.10
   5  -1  -2  150.51    3.44
   5  -1  -2  144.05    3.10
   5  -1  -2  138.42    3.10
  -5  -1   2  152.10    3.43
  -5  -1   2  141.39    3.09
   5  -1  -2  144.10    3.11
   5  -1  -2  141.83    3.11
  -5  -1   2  139.85    3.10
   5   1  -2  150.06    3.45
  -5   1   2  150.51    3.43
  -5   1   2  139.01    3.09
   5   1  -2  139.31    3.09
   4  -1  -2   45.67    1.03
  -4  -1   2   46.35    1.02
   4  -1  -2   46.31    1.03
  -4  -1   2   46.98    1.03
  -4  -1   2   46.01    1.01
   4  -1  -2   46.31    1.02
  -4  -1   2   48.71    1.28
   4  -1  -2   46.71    1.03
   4  -1  -2   46.43    1.02
   4  -1  -2   48.59    1.28
  -4  -1   2   45.23    1.03
   4   1  -2   46.46    1.03
  -4   1   2   49.59    1.29
   4   1  -2   46.19    1.02
   4   1  -2   45.36    1.01
   4   1  -2   48.89    1.29
   4   1  -2   44.57    1.02
  -4   1   2   45.64    1.02
  -4   1   2   46.41    1.00
  -3  -1   2   37.12    0.81
   3  -1  -2   39.54    1.03
  -3  -1   2   35.42    0.82
  -3  -1   2   40.68    1.03
   3  -1  -2   37.19    0.82
  -3  -1   2   37.58    0.82
   3  -1  -2   36.03    0.82
   3  -1  -2   36.57    0.83
   3  -1  -2   36.52    0.83
  -3  -1   2   37.27    0.82
  -3   1   2   36.19    0.81
   3   1  -2   37.50    0.82
   3   1  -2   40.41    1.03
   3   1  -2   37.31    0.82
  -3   1   2   40.13    1.03
   3   1  -2   36.87    0.82
  -3   1   2   37.81    0.82
   3   1  -2   36.77    0.82
  -2  -1   2    1.97    0.17
   2  -1  -2    2.02    0.07
   2  -1  -2    2.00    0.07
   2  -1  -2    2.11    0.08
   2  -1  -2    2.01    0.17
  -2  -1   2    2.09    0.07
  -2  -1   2    2.23    0.07
  -2  -1   2    2.03    0.08
  -2  -1   2    1.98    0.07
   2  -1  -2    2.10    0.08
   2   1  -2    2.26    0.18
   2   1  -2    1.95    0.08
  -2   1   2    2.12    0.07
   2   1  -2    1.98    0.07
  -2   1   2    2.25    0.19
  -2   1   2    2.02    0.07
   2   1  -2    2.08    0.07
   2   1  -2    2.16    0.07
  -1  -1   2  216.40    4.75
   1  -1  -2  217.99    4.67
  -1   1   2  220.35    4.67
   1   1  -2  208.11    4.65
   0  -1  -2    0.24    0.05
   0  -1  -2    0.34    0.03
   0  -1  -2    0.31    0.02
   0  -1   2    0.31    0.02
   0  -1   2    0.31    0.04
   0  -1   2    0.22    0.02
   0  -1  -2    0.28    0.03
   0  -1   2    0.34    0.04
   0   1  -2    0.33    0.03
   0   1   2    0.30    0.02
   0   1   2    0.39    0.06
   0   1   2    0.24    0.02
   0   1  -2    0.28    0.03
   0   1   2    0.29    0.03
   0   1  -2    0.27    0.04
   1  -1   2  148.63    3.23
  -1  -1  -2  153.33    3.26
   1   1   2  155.06    3.26
  -1   1  -2  143.51    3.22
   2  -1   2    5.78    0.14
  -2  -1  -2    6.16    0.16
  -2  -1  -2    5.68    0.14
   2  -1   2    5.68    0.16
   2  -1   2    5.76    0.14
  -2  -1  -2    5.83    0.14
  -2  -1  -2    5.81    0.14
   2  -1   2    5.81    0.22
  -2   1  -2    5.80    0.16
  -2   1  -2    5.75    0.22
   2   1   2    5.43    0.24
  -2   1  -2    5.91    0.13
  -2   1  -2    6.03    0.14
   2   1   2    5.88    0.14
   2   1   2    5.78    0.14
   2   1   2    5.82    0.14
   2   1   2    5.91    0.25
   2   1   2    5.84    0.16
  -2   1  -2    5.79    0.13
  -3  -1  -2    5.94    0.15
   3  -1   2    5.99    0.15
   3  -1   2    5.99    0.13
  -3  -1  -2    5.72    0.18
   3  -1   2    5.57    0.28
  -3  -1  -2    5.91    0.16
   3  -1   2    5.82    0.15
  -3  -1  -2    5.71    0.29
   3  -1   2    5.64    0.18
   3   1   2    6.05    0.30
   3   1   2    5.06    0.29
  -3   1  -2    5.74    0.15
   3   1   2    5.88    0.15
   3   1   2    5.84    0.16
  -3   1  -2    5.79    0.27
   3   1   2    5.99    0.14
   3   1   2    6.15    0.18
  -3   1  -2    5.70    0.14
   4  -1   2    0.08    0.02
  -4  -1  -2    0.01    0.04
   4  -1   2    0.07    0.03
  -4  -1  -2    0.07    0.05
  -4  -1  -2    0.18    0.14
  -4  -1  -2    0.01    0.03
   4  -1   2   -0.02    0.05
   4  -1   2    0.13    0.04
   4  -1   2   -0.03    0.12
   4   1   2    0.05    0.03
   4   1   2    0.06    0.05
  -4   1  -2    0.04    0.03
   4   1   2    0.06    0.04
  -4   1  -2    0.03    0.11
   4   1   2    0.06    0.13
   4   1   2    0.05    0.04
  -4   1  -2    0.03    0.04
   5  -1   2    1.68    0.09
  -5  -1  -2    1.69    0.08
   5  -1   2    1.64    0.05
   5  -1   2    1.64    0.12
  -5  -1  -2    1.67    0.12
  -5  -1  -2    1.81    0.10
   5  -1   2    1.64    0.24
   5  -1   2    1.66    0.09
  -5   1  -2    1.65    0.07
  -5   1  -2    1.69    0.10
   5   1   2    1.78    0.09
  -5   1  -2    1.78    0.29
   5   1   2    1.58    0.10
   5   1   2    1.31    0.25
   5   1   2    1.63    0.12
   5   1   2    1.70    0.07
   6  -1   2    0.48    0.22
  -6  -1  -2    0.43    0.05
   6  -1   2    0.34    0.08
   6  -1   2    0.44    0.06
   6  -1   2    0.41    0.06
  -6  -1  -2    0.34    0.08
  -6  -1  -2    0.47    0.07
  -6  -1  -2    0.06    0.21
  -6   1  -2    0.34    0.21
   6   1   2    0.35    0.06
   6   1   2    0.62    0.07
  -6   1  -2    0.36    0.06
   6   1   2    0.46    0.04
  -6   1  -2    0.46    0.05
   6   1   2    0.34    0.08
   6   1   2    0.36    0.24
  -7  -1  -2    4.19    0.22
  -7  -1  -2    4.72    0.19
   7  -1   2    4.54    0.23
   7  -1   2    4.70    0.18
   7  -1   2    4.88    0.22
   7  -1   2    4.62    0.17
  -7  -1  -2    4.44    0.16
   7   1   2    4.46    0.14
   7   1   2    4.27    0.18
   7   1   2    4.49    0.21
  -7   1  -2    4.45    0.15
   7   1   2    4.56    0.18
   8  -1   2    1.57    0.15
  -8  -1  -2    1.77    0.12
  -8  -1  -2    1.36    0.15
   8  -1   2    1.77    0.18
   8  -1   2    1.76    0.15
   8   1   2    1.77    0.18
   8   1   2    1.85    0.15
  -8   1  -2    1.59    0.11
   8   1   2    1.89    0.15
   8   1   2    1.68    0.09
  -9  -1  -2    6.65    0.22
   9  -1   2    6.74    0.31
  -9  -1  -2    6.48    0.26
   9  -1   2    6.56    0.30
   9  -1   2    6.60    0.25
   9  -1   2    7.07    0.26
   9   1   2    6.74    0.25
  -9   1  -2    6.80    0.20
   9   1   2    6.88    0.31
   9   1   2    6.87    0.30
   9   1   2    6.95    0.26
  10  -1   2   -0.01    0.14
  10  -1   2   -0.09    0.09
 -10  -1  -2    0.11    0.07
  10  -1   2    0.08    0.10
  10  -1   2   -0.14    0.12
 -10  -1  -2    0.04    0.06
  10   1   2    0.06    0.10
  10   1   2   -0.13    0.10
 -10   1  -2    0.08    0.06
 -10   1  -2   -0.02    0.05
  10   1   2    0.09    0.14
  10   1   2    0.14    0.14
  11  -2  -2    0.14    0.14
  11  -2  -2    0.32    0.18
 -11  -2   2    0.57    0.10
  11  -2  -2    0.55    0.14
  11  -2  -2    0.13    0.14
  11   2  -2    0.46    0.19
  11   2  -2    0.29    0.16
  11   2  -2    0.49    0.15
  11   2  -2    0.51    0.14
 -11   2   2    0.50    0.09
  10  -2  -2   10.40    0.35
  10  -2  -2   10.70    0.40
  10  -2  -2   10.25    0.35
  10  -2  -2   11.05    0.40
  10  -2  -2   10.15    0.37
 -10  -2   2   10.26    0.32
 -10  -2   2   10.51    0.27
  10   2  -2   10.68    0.40
  10   2  -2   10.67    0.39
 -10   2   2   10.33    0.31
  10   2  -2   10.38    0.37
  10   2  -2   10.75    0.37
  10   2  -2   10.74    0.36
   9  -2  -2   38.17    0.90
  -9  -2   2   37.96    0.88
   9  -2  -2   38.68    0.93
   9  -2  -2   38.22    0.93
  -9  -2   2   37.48    0.84
   9  -2  -2   37.94    0.92
   9  -2  -2   36.51    0.89
  -9  -2   2   36.87    0.91
   9   2  -2   38.65    0.93
   9   2  -2   38.36    0.90
   9   2  -2   38.65    0.90
   9   2  -2   37.23    0.93
  -9   2   2   38.34    0.87
   8  -2  -2    0.80    0.11
  -8  -2   2    0.70    0.11
   8  -2  -2    0.73    0.11
   8  -2  -2    0.52    0.08
   8  -2  -2    0.55    0.10
   8  -2  -2    0.74    0.09
  -8  -2   2    0.77    0.08
  -8  -2   2    0.65    0.06
   8   2  -2    0.66    0.07
   8   2  -2    0.52    0.09
   8   2  -2    0.66    0.10
  -8   2   2    0.68    0.08
   8   2  -2    0.56    0.08
  -8   2   2    0.70    0.05
   7  -2  -2    0.02    0.07
   7  -2  -2   -0.28    0.23
  -7  -2   2    0.08    0.06
   7  -2  -2   -0.01    0.07
   7  -2  -2    0.07    0.08
  -7  -2   2   -0.04    0.07
  -7  -2   2    0.03    0.04
  -7  -2   2   -0.03    0.06
  -7  -2   2    0.23    0.28
   7  -2  -2    0.01    0.07
   7  -2  -2   -0.01    0.06
   7   2  -2   -0.03    0.07
  -7   2   2    0.03    0.03
  -7   2   2    0.01    0.05
   7   2  -2    0.01    0.07
   7   2  -2    0.01    0.06
   7   2  -2    0.08    0.05
   7   2  -2   -0.37    0.26
   6  -2  -2    6.35    0.22
   6  -2  -2    6.48    0.22
   6  -2  -2    6.65    0.20
  -6  -2   2    6.67    0.22
   6  -2  -2    6.23    0.51
  -6  -2   2    6.35    0.22
  -6  -2   2    6.58    0.18
   6  -2  -2    6.34    0.21
   6  -2  -2    6.60    0.22
  -6  -2   2    6.41    0.50
  -6  -2   2    6.50    0.20
  -6   2   2    6.66    0.49
  -6   2   2    6.53    0.16
   6   2  -2    6.23    0.21
   6   2  -2    6.42    0.21
   6   2  -2    6.47    0.19
  -6   2   2    6.30    0.19
   6   2  -2    6.29    0.51
   6   2  -2    6.43    0.20
  -5  -2   2    0.15    0.06
   5  -2  -2    0.15    0.06
   5  -2  -2    0.12    0.16
   5  -2  -2    0.14    0.04
  -5  -2   2    0.15    0.06
   5  -2  -2    0.18    0.06
  -5  -2   2    0.20    0.05
  -5  -2   2    0.22    0.17
   5  -2  -2    0.15    0.06
  -5  -2   2    0.21    0.04
   5  -2  -2    0.18    0.06
   5   2  -2    0.12    0.04
   5   2  -2    0.16    0.04
  -5   2   2    0.15    0.04
  -5   2   2    0.16    0.03
  -5   2   2    0.04    0.17
   5   2  -2    0.11    0.05
   5   2  -2    0.30    0.17
   5   2  -2    0.20    0.05
  -4  -2   2   10.24    0.47
  -4  -2   2   10.08    0.26
   4  -2  -2    9.85    0.27
  -4  -2   2   10.18    0.24
   4  -2  -2    9.95    0.26
   4  -2  -2   10.08    0.26
   4  -2  -2   10.15    0.48
   4  -2  -2    9.44    0.25
  -4  -2   2    9.99    0.25
  -4  -2   2   10.29    0.26
   4  -2  -2   10.19    0.27
  -4   2   2    9.93    0.25
  -4   2   2   10.39    0.48
   4   2  -2    9.69    0.48
   4   2  -2    9.88    0.25
  -4   2   2    9.94    0.23
   4   2  -2    9.89    0.26
   4   2  -2   10.06    0.25
   3  -2  -2   39.20    0.86
   3  -2  -2   38.53    0.85
  -3  -2   2   38.24    0.85
   3  -2  -2   36.80    0.85
  -3  -2   2   40.88    1.06
  -3  -2   2   38.17    0.86
   3  -2  -2   39.26    0.86
  -3  -2   2   38.34    0.85
   3  -2  -2   40.44    1.06
  -3   2   2   42.91    1.08
   3   2  -2   38.93    1.05
   3   2  -2   37.52    0.85
   3   2  -2   38.83    0.85
   3   2  -2   38.89    0.85
  -3   2   2   38.05    0.85
   2  -2  -2   82.51    1.87
  -2  -2   2   81.54    1.86
   2   2  -2   81.41    1.86
  -2   2   2   82.74    1.87
  -2   2   2   71.00    1.71
   1  -2  -2  181.24    3.95
  -1  -2   2  178.89    3.92
   1   2  -2  178.98    3.92
  -1   2   2  184.27    3.96
   0  -2  -2  288.74    6.42
   0   2  -2  285.03    6.33
   0   2  -2  302.90    6.32
   0   2   2  289.57    6.39
  -1  -2  -2   43.96    1.00
  -1  -2  -2   39.76    0.89
   1  -2   2   40.73    0.90
  -1  -2  -2   39.39    0.89
   1  -2   2   44.04    0.92
   1   2   2   44.32    1.00
   1   2   2   39.44    0.89
  -1   2  -2   39.09    0.90
  -1   2  -2   44.04    0.92
   1   2   2   40.37    0.90
   1   2   2   38.48    0.89
  -2  -2  -2  112.45    2.59
   2  -2   2  116.60    2.53
   2   2   2  115.23    2.59
  -2   2  -2  114.42    2.53
  -3  -2  -2   81.96    1.83
   3  -2   2   80.78    1.83
  -3  -2  -2   84.65    1.81
   3  -2   2   86.68    1.96
  -3  -2  -2   81.15    1.81
   3  -2   2   82.90    1.83
  -3   2  -2   92.34    1.97
   3   2   2   86.49    2.02
   3   2   2   91.39    2.02
   3   2   2   80.14    1.81
   3   2   2   82.39    1.83
  -4  -2  -2    9.02    0.23
  -4  -2  -2    9.26    0.26
   4  -2   2    9.11    0.23
   4  -2   2    8.79    0.41
   4  -2   2    8.97    0.26
   4  -2   2    9.05    0.23
   4  -2   2    8.91    0.26
  -4  -2  -2    9.12    0.24
   4   2   2    9.30    0.44
  -4   2  -2    9.04    0.21
   4   2   2    9.32    0.24
   4   2   2    9.23    0.23
  -4   2  -2    9.36    0.41
   4   2   2    9.47    0.45
   4   2   2    9.32    0.22
   4   2   2    9.66    0.26
   5  -2   2   50.04    1.35
  -5  -2  -2   48.19    1.08
   5  -2   2   47.04    1.07
   5  -2   2   47.82    1.10
   5  -2   2   50.04    1.07
  -5  -2  -2   48.15    1.11
  -5  -2  -2   46.98    1.07
   5  -2   2   48.99    1.11
  -5   2  -2   48.02    1.05
  -5   2  -2   49.38    1.33
   5   2   2   49.60    1.39
   5   2   2   48.86    1.08
   5   2   2   48.63    1.08
   5   2   2   49.35    1.11
   5   2   2   48.60    1.06
   5   2   2   52.10    1.39
  -6  -2  -2    1.84    0.30
   6  -2   2    2.61    0.12
  -6  -2  -2    2.61    0.16
   6  -2   2    2.47    0.16
  -6  -2  -2    2.66    0.12
   6  -2   2    2.64    0.12
   6  -2   2    2.68    0.17
  -6  -2  -2    2.58    0.14
   6  -2   2    2.36    0.37
  -6   2  -2    2.31    0.37
   6   2   2    2.39    0.35
   6   2   2    2.00    0.32
  -6   2  -2    2.55    0.10
   6   2   2    2.43    0.13
   6   2   2    2.48    0.13
   6   2   2    2.71    0.16
   6   2   2    2.69    0.10
  -7  -2  -2   18.68    0.51
   7  -2   2   19.07    0.51
   7  -2   2   18.21    0.46
  -7  -2  -2   18.47    0.45
   7  -2   2   18.68    0.46
  -7  -2  -2   18.65    0.47
   7   2   2   16.77    0.49
  -7   2  -2   18.93    0.43
   7   2   2   18.37    0.43
   7   2   2   18.75    0.46
   7   2   2   19.15    0.47
   8  -2   2   23.27    0.61
   8  -2   2   21.33    0.55
  -8  -2  -2   22.73    0.54
  -8  -2  -2   22.49    0.62
   8  -2   2   22.55    0.56
   8  -2   2   22.95    0.62
  -8  -2  -2   22.75    0.57
   8   2   2   23.09    0.61
   8   2   2   22.72    0.52
   8   2   2   22.71    0.56
  -8   2  -2   22.81    0.52
   8   2   2   23.25    0.57
  -9  -2  -2    7.14    0.27
   9  -2   2    6.48    0.32
   9  -2   2    6.90    0.25
  -9  -2  -2    6.96    0.22
   9  -2   2    6.89    0.26
   9  -2   2    7.06    0.32
  -9  -2  -2    7.08    0.22
   9   2   2    6.78    0.26
   9   2   2    7.01    0.20
  -9   2  -2    7.06    0.20
   9   2   2    6.81    0.26
   9   2   2    7.12    0.32
  10  -2   2   -0.08    0.15
 -10  -2  -2   -0.08    0.07
 -10  -2  -2    0.12    0.07
  10  -2   2   -0.09    0.10
  10  -2   2    0.08    0.10
  10  -2   2   -0.13    0.16
 -10  -2  -2   -0.05    0.20
 -10   2  -2   -0.03    0.06
  10   2   2   -0.06    0.15
  10   2   2   -0.02    0.10
  10   2   2   -0.10    0.14
 -10   2  -2   -0.09    0.05
  10   2   2   -0.05    0.09
  11  -3  -2   -0.11    0.12
 -11  -3   2   -0.05    0.09
  11  -3  -2    0.02    0.14
  11  -3  -2   -0.01    0.18
  11   3  -2    0.15    0.14
  11   3  -2   -0.21    0.14
 -11   3   2    0.18    0.11
  11   3  -2   -0.32    0.16
 -10  -3   2    0.16    0.06
  10  -3  -2    0.14    0.14
  10  -3  -2    0.12    0.14
  10  -3  -2    0.07    0.09
  10  -3  -2    0.18    0.10
 -10  -3   2    0.01    0.12
 -10  -3   2    0.41    0.09
  10  -3  -2    0.18    0.12
  10   3  -2    0.11    0.13
  10   3  -2    0.17    0.12
  10   3  -2    0.11    0.10
 -10   3   2    0.14    0.08
  10   3  -2    0.26    0.11
  10   3  -2    0.00    0.13
   9  -3  -2   12.17    0.40
   9  -3  -2   11.47    0.36
   9  -3  -2   12.18    0.38
   9  -3  -2   12.06    0.36
  -9  -3   2   11.78    0.30
  -9  -3   2   11.76    0.37
  -9  -3   2   11.62    0.34
   9  -3  -2   11.84    0.39
   9   3  -2   12.19    0.37
   9   3  -2   12.09    0.36
   9   3  -2   12.10    0.32
   9   3  -2   11.80    0.39
  -9   3   2   11.71    0.33
   9   3  -2   11.82    0.39
  -8  -3   2    3.92    0.20
  -8  -3   2    3.89    0.22
   8  -3  -2    4.21    0.19
   8  -3  -2    4.05    0.22
   8  -3  -2    4.03    0.19
  -8  -3   2    3.70    0.14
   8  -3  -2    3.66    0.21
  -8  -3   2    3.85    0.18
   8  -3  -2    3.76    0.21
   8   3  -2    4.01    0.19
   8   3  -2    3.92    0.18
   8   3  -2    3.66    0.21
  -8   3   2    4.04    0.16
   8   3  -2    3.81    0.16
   7  -3  -2   15.53    0.42
   7  -3  -2   15.82    0.40
  -7  -3   2   15.82    0.43
   7  -3  -2   15.49    0.41
  -7  -3   2   15.48    0.81
  -7  -3   2   15.43    0.42
  -7  -3   2   15.94    0.40
   7  -3  -2   15.40    0.43
  -7  -3   2   15.44    0.38
   7  -3  -2   15.75    0.43
   7   3  -2   15.94    0.41
   7   3  -2   15.84    0.41
   7   3  -2   14.91    0.81
  -7   3   2   16.00    0.39
  -7   3   2   15.60    0.35
   7   3  -2   15.93    0.39
   7   3  -2   16.16    0.43
   6  -3  -2   55.34    1.23
  -6  -3   2   56.22    1.22
  -6  -3   2   55.89    1.25
   6  -3  -2   56.37    1.25
  -6  -3   2   55.23    1.21
  -6  -3   2   57.16    1.63
   6  -3  -2   55.96    1.25
   6  -3  -2   55.70    1.24
  -6  -3   2   56.21    1.24
   6  -3  -2   53.93    1.61
   6  -3  -2   54.31    1.22
  -6   3   2   53.58    1.21
   6   3  -2   55.88    1.23
  -6   3   2   54.35    1.19
  -6   3   2   56.83    1.61
   6   3  -2   55.71    1.24
   6   3  -2   55.22    1.64
   6   3  -2   54.88    1.21
   6   3  -2   53.12    1.22
  -5  -3   2   15.69    0.38
   5  -3  -2   15.54    0.40
  -5  -3   2   15.33    0.39
  -5  -3   2   15.32    0.36
   5  -3  -2   15.75    0.38
  -5  -3   2   15.48    0.67
   5  -3  -2   15.55    0.37
   5  -3  -2   15.74    0.39
  -5  -3   2   16.03    0.39
   5  -3  -2   15.15    0.39
   5  -3  -2   14.45    0.65
  -5   3   2   15.61    0.35
  -5   3   2   15.32    0.66
   5   3  -2   15.56    0.38
   5   3  -2   15.45    0.37
   5   3  -2   15.18    0.38
   5   3  -2   14.57    0.66
   5   3  -2   15.79    0.39
  -5   3   2   15.34    0.37
  -4  -3   2   10.67    0.27
   4  -3  -2   10.14    0.26
  -4  -3   2   10.45    0.27
   4  -3  -2   10.49    0.27
   4  -3  -2   10.58    0.28
  -4  -3   2   10.68    0.49
   4  -3  -2   10.48    0.49
  -4  -3   2   10.84    0.27
   4  -3  -2   10.57    0.28
  -4  -3   2   10.63    0.26
   4   3  -2   10.54    0.27
  -4   3   2   10.75    0.50
   4   3  -2   10.33    0.27
   4   3  -2   10.55    0.26
   4   3  -2   10.43    0.49
  -4   3   2   10.33    0.26
  -4   3   2   10.39    0.24
   4   3  -2   10.50    0.27
  -3  -3   2   99.02    2.16
   3  -3  -2  100.87    2.38
  -3  -3   2  103.83    2.39
   3  -3  -2   99.87    2.16
   3   3  -2   97.45    2.16
   3   3  -2   97.53    2.16
   3   3  -2   97.84    2.16
  -3   3   2  106.22    2.40
  -3   3   2   98.13    2.16
   3   3  -2  107.73    2.40
   2  -3  -2  176.33    3.93
  -2  -3   2  178.80    3.92
   2   3  -2  171.92    3.91
  -2   3   2  178.65    3.93
   1  -3  -2   80.60    1.89
  -1   3   2   83.71    1.90
   1   3  -2   82.71    1.87
   0  -3   2  150.94    3.25
   0  -3  -2  151.17    3.32
   0   3  -2  149.68    3.25
   0   3   2  149.81    3.32
   1  -3   2  811.04   18.87
   1   3   2 1000.00   19.32
  -1   3  -2  826.10   18.86
  -2  -3  -2    3.11    0.22
   2  -3   2    3.27    0.18
  -2  -3  -2    3.45    0.10
  -2  -3  -2    3.25    0.10
  -2  -3  -2    3.22    0.12
   2  -3   2    3.29    0.12
   2  -3   2    3.22    0.08
   2  -3   2    3.33    0.08
  -2  -3  -2    3.37    0.10
  -2   3  -2    3.16    0.12
   2   3   2    3.11    0.10
  -2   3  -2    3.50    0.18
   2   3   2    3.23    0.10
   2   3   2    3.23    0.10
   2   3   2    3.18    0.11
   2   3   2    3.38    0.23
  -3  -3  -2   21.53    0.50
   3  -3   2   21.90    0.49
   3  -3   2   21.90    0.49
  -3  -3  -2   21.65    0.50
   3  -3   2   21.97    0.52
   3  -3   2   22.76    0.64
   3  -3   2   22.63    0.53
  -3  -3  -2   22.12    0.49
   3   3   2   22.45    0.70
   3   3   2   21.90    0.50
   3   3   2   22.18    0.50
   3   3   2   22.26    0.52
   3   3   2   21.21    0.49
  -3   3  -2   21.62    0.48
  -3   3  -2   22.52    0.64
   3   3   2   23.59    0.71
  -4  -3  -2    0.46    0.05
   4  -3   2    0.46    0.07
  -4  -3  -2    0.59    0.07
   4  -3   2    0.49    0.15
   4  -3   2    0.77    0.07
   4  -3   2    0.36    0.06
  -4  -3  -2    0.59    0.06
   4  -3   2    0.72    0.06
  -4   3  -2    0.55    0.04
   4   3   2    0.62    0.06
  -4   3  -2    0.55    0.14
   4   3   2    0.54    0.06
   4   3   2    0.58    0.18
   4   3   2    0.55    0.16
   4   3   2    0.41    0.06
   4   3   2    0.58    0.05
   5  -3   2   24.53    0.82
   5  -3   2   25.48    0.56
  -5  -3  -2   24.46    0.57
   5  -3   2   24.69    0.60
   5  -3   2   24.24    0.60
  -5  -3  -2   24.63    0.60
  -5  -3  -2   24.99    0.56
   5  -3   2   23.91    0.56
   5   3   2   24.97    0.88
   5   3   2   24.05    0.57
   5   3   2   24.64    0.87
   5   3   2   23.94    0.59
  -5   3  -2   25.18    0.82
   5   3   2   24.51    0.57
  -5   3  -2   24.05    0.54
   5   3   2   25.02    0.55
   6  -3   2   -0.02    0.08
  -6  -3  -2    0.02    0.05
   6  -3   2    0.02    0.05
   6  -3   2   -0.01    0.20
  -6  -3  -2   -0.06    0.07
   6  -3   2   -0.01    0.07
  -6  -3  -2   -0.01    0.06
   6  -3   2    0.04    0.05
   6   3   2    0.04    0.05
   6   3   2   -0.04    0.08
   6   3   2    0.09    0.23
   6   3   2    0.01    0.05
  -6   3  -2    0.01    0.03
  -6   3  -2   -0.16    0.20
   6   3   2    0.03    0.04
   6   3   2    0.07    0.21
  -7  -3  -2   16.51    0.41
   7  -3   2   17.71    0.47
   7  -3   2   16.89    0.47
   7  -3   2   16.68    0.42
  -7  -3  -2   16.78    0.47
   7  -3   2   16.74    0.42
  -7  -3  -2   16.62    0.44
   7   3   2   16.68    0.40
   7   3   2   17.02    0.43
  -7   3  -2   16.55    0.39
   7   3   2   16.81    0.43
   7   3   2   16.11    0.47
   8  -3   2   22.36    0.56
  -8  -3  -2   23.45    0.58
   8  -3   2   22.95    0.56
   8  -3   2   23.06    0.62
  -8  -3  -2   22.93    0.55
   8  -3   2   23.10    0.62
  -8  -3  -2   21.76    0.61
   8   3   2   23.57    0.62
  -8   3  -2   22.82    0.52
   8   3   2   22.74    0.53
   8   3   2   22.83    0.57
   8   3   2   23.09    0.57
  -9  -3  -2   63.68    1.52
  -9  -3  -2   64.61    1.47
  -9  -3  -2   65.08    1.43
   9  -3   2   65.10    1.51
   9  -3   2   64.51    1.51
   9  -3   2   65.39    1.45
  -9  -3  -2   65.49    1.43
   9  -3   2   63.69    1.45
   9   3   2   64.95    1.46
   9   3   2   65.76    1.51
   9   3   2   63.83    1.41
  -9   3  -2   63.98    1.40
   9   3   2   65.50    1.46
 -10  -3  -2   -0.11    0.07
  10  -3   2    0.15    0.10
  10  -3   2   -0.06    0.10
 -10  -3  -2   -0.04    0.07
  10  -3   2   -0.13    0.15
  10  -3   2   -0.14    0.13
  10   3   2    0.03    0.10
  10   3   2    0.02    0.16
  10   3   2   -0.07    0.10
 -10   3  -2    0.02    0.05
  10   3   2    0.00    0.06
 -10   3  -2   -0.02    0.04
  11  -4  -2    0.14    0.15
 -11  -4   2    0.11    0.10
  11  -4  -2   -0.22    0.17
  11  -4  -2   -0.17    0.11
  11   4  -2    0.04    0.14
  11   4  -2   -0.13    0.17
  10  -4  -2    0.10    0.12
  10  -4  -2    0.09    0.10
 -10  -4   2    0.08    0.06
  10  -4  -2    0.14    0.13
 -10  -4   2    0.01    0.12
  10  -4  -2    0.19    0.13
  10  -4  -2    0.06    0.10
 -10  -4   2    0.17    0.08
  10   4  -2    0.00    0.08
 -10   4   2    0.27    0.08
  10   4  -2   -0.01    0.13
  10   4  -2    0.24    0.11
  10   4  -2    0.00    0.10
  10   4  -2   -0.12    0.13
   9  -4  -2    3.59    0.23
  -9  -4   2    3.74    0.24
   9  -4  -2    4.21    0.24
  -9  -4   2    3.49    0.22
   9  -4  -2    3.84    0.20
   9  -4  -2    3.96    0.20
  -9  -4   2    3.51    0.19
   9  -4  -2    3.96    0.24
  -9  -4   2    3.59    0.15
   9   4  -2    3.82    0.20
   9   4  -2    3.73    0.21
  -9   4   2    3.75    0.17
   9   4  -2    3.86    0.24
   9   4  -2    3.92    0.17
   8  -4  -2   20.14    0.55
  -8  -4   2   20.05    0.54
   8  -4  -2   17.63    0.52
   8  -4  -2   20.59    0.54
   8  -4  -2   20.64    0.52
  -8  -4   2   20.35    0.51
   8  -4  -2   20.04    0.51
  -8  -4   2   20.13    0.48
  -8  -4   2   20.37    0.53
   8   4  -2   19.71    0.49
   8   4  -2   20.10    0.54
   8   4  -2   20.19    0.52
   8   4  -2   20.12    0.51
  -8   4   2   20.08    0.49
   7  -4  -2   13.11    0.36
   7  -4  -2   11.18    0.37
  -7  -4   2   14.18    0.36
  -7  -4   2   14.07    0.39
   7  -4  -2   13.37    0.39
  -7  -4   2   13.32    0.33
  -7  -4   2   13.20    0.37
   7  -4  -2   13.77    0.38
  -7  -4   2   13.30    0.78
   7  -4  -2   13.58    0.37
   7   4  -2   12.23    0.77
   7   4  -2   14.02    0.37
  -7   4   2   14.02    0.34
   7   4  -2   13.65    0.36
   7   4  -2   13.60    0.38
   7   4  -2   13.27    0.35
  -6  -4   2    0.11    0.05
   6  -4  -2    0.22    0.07
   6  -4  -2    0.12    0.06
  -6  -4   2    0.15    0.04
  -6  -4   2    0.15    0.06
  -6  -4   2    0.12    0.07
  -6  -4   2    0.12    0.23
   6  -4  -2    0.19    0.23
   6  -4  -2    0.22    0.07
   6  -4  -2    0.24    0.08
   6  -4  -2    0.16    0.06
   6   4  -2    0.16    0.06
   6   4  -2   -0.19    0.22
  -6   4   2    0.18    0.03
   6   4  -2    0.20    0.05
   6   4  -2    0.10    0.07
   6   4  -2    0.17    0.06
  -6   4   2    0.44    0.24
  -6   4   2    0.12    0.04
   5  -4  -2   16.30    0.41
   5  -4  -2   16.90    0.41
  -5  -4   2   15.90    0.70
   5  -4  -2   16.25    0.39
  -5  -4   2   15.84    0.39
   5  -4  -2   15.81    0.69
  -5  -4   2   15.91    0.38
   5  -4  -2   16.36    0.42
  -5  -4   2   16.51    0.41
   5  -4  -2   15.64    0.40
  -5  -4   2   16.20    0.41
  -5   4   2   15.95    0.36
   5   4  -2   16.34    0.39
   5   4  -2   16.55    0.40
  -5   4   2   16.34    0.38
   5   4  -2   16.49    0.41
  -5   4   2   16.42    0.69
   5   4  -2   16.62    0.40
   5   4  -2   16.68    0.70
  -4  -4   2  102.53    2.37
   4  -4  -2   93.42    2.06
  -4  -4   2   94.98    2.04
  -4  -4   2   92.74    2.05
  -4  -4   2   92.89    2.06
   4  -4  -2   93.71    2.05
   4  -4  -2   94.31    2.06
   4  -4  -2  103.23    2.36
   4   4  -2   90.76    2.05
   4   4  -2   96.05    2.05
   4   4  -2   96.73    2.35
  -4   4   2   94.91    2.04
  -4   4   2   92.18    2.06
   4   4  -2   92.04    2.05
   4   4  -2   93.96    2.06
  -4   4   2   98.79    2.35
  -3  -4   2   76.97    1.82
   3  -4  -2   72.73    1.59
  -3  -4   2   71.79    1.58
   3  -4  -2   77.14    1.83
  -3  -4   2   72.65    1.58
  -3  -4   2   72.00    1.58
  -3  -4   2   74.71    1.58
   3  -4  -2   73.78    1.59
   3  -4  -2   70.18    1.58
   3   4  -2   70.17    1.58
  -3   4   2   71.41    1.57
   3   4  -2   70.85    1.58
  -3   4   2   72.53    1.59
   3   4  -2   70.32    1.58
   3   4  -2   71.33    1.58
   3   4  -2   78.15    1.83
  -3   4   2   79.68    1.84
  -2  -4   2   21.00    0.47
  -2  -4   2   21.47    0.47
   2  -4  -2   20.79    0.47
   2  -4  -2   20.92    0.47
   2  -4  -2   21.27    0.65
  -2  -4   2   21.03    0.47
  -2  -4   2   20.95    0.47
  -2   4   2   20.78    0.48
   2   4  -2   21.35    0.47
   2   4  -2   20.95    0.47
  -2   4   2   20.84    0.48
   2   4  -2   22.02    0.65
  -2   4   2   20.42    0.65
   2   4  -2   21.67    0.64
   2   4  -2   20.65    0.48
   2   4  -2   20.94    0.47
  -2   4   2   20.94    0.47
  -1  -4   2   23.20    0.53
  -1  -4   2   23.37    0.53
   1  -4  -2   23.57    0.53
  -1  -4   2   23.68    0.53
  -1  -4   2   23.52    0.52
   1  -4  -2   25.67    0.69
   1  -4  -2   23.46    0.53
  -1  -4   2   24.82    0.66
   1   4  -2   24.34    0.53
  -1   4   2   23.43    0.53
   1   4  -2   23.43    0.52
   1   4  -2   25.48    0.66
  -1   4   2   24.14    0.69
   1   4  -2   23.83    0.52
   1   4  -2   24.24    0.53
  -1   4   2   23.11    0.53
   0  -4  -2  346.83    6.98
   0  -4   2  300.22    6.99
   0   4   2  355.38    6.99
   0   4  -2  283.51    6.99
   1  -4   2  420.57    9.21
  -1  -4  -2  394.77    9.10
  -1   4  -2  452.87    9.14
   2  -4   2   74.96    1.63
   2  -4   2   68.84    1.53
  -2  -4  -2   71.29    1.72
  -2  -4  -2   69.04    1.51
  -2  -4  -2   67.96    1.51
  -2  -4  -2   67.85    1.51
   2   4   2   74.00    1.72
   2   4   2   67.94    1.51
  -2   4  -2   74.87    1.63
   2   4   2   68.86    1.51
  -2   4  -2   68.71    1.53
   3  -4   2    0.50    0.04
  -3  -4  -2    0.68    0.07
  -3  -4  -2    0.76    0.06
   3  -4   2    0.54    0.08
  -3  -4  -2    0.48    0.05
   3  -4   2    0.64    0.05
  -3  -4  -2    0.41    0.06
   3  -4   2    0.68    0.13
   3   4   2    0.42    0.16
   3   4   2    0.37    0.05
  -3   4  -2    0.55    0.03
   3   4   2    0.61    0.07
  -3   4  -2    0.55    0.12
   3   4   2    0.41    0.04
   3   4   2    0.35    0.14
   4  -4   2   31.70    0.74
   4  -4   2   30.58    0.70
  -4  -4  -2   30.80    0.73
   4  -4   2   32.02    0.91
  -4  -4  -2   32.11    0.71
   4  -4   2   32.00    0.74
   4  -4   2   31.30    0.70
  -4  -4  -2   31.80    0.71
   4   4   2   31.58    0.71
   4   4   2   31.25    0.71
  -4   4  -2   30.76    0.68
   4   4   2   31.04    0.99
  -4   4  -2   32.64    0.91
   4   4   2   31.94    0.98
   4   4   2   31.89    0.73
   4   4   2   31.20    0.70
   5  -4   2    2.64    0.15
   5  -4   2    2.76    0.12
  -5  -4  -2    2.76    0.12
   5  -4   2    2.81    0.32
   5  -4   2    2.86    0.11
  -5  -4  -2    2.86    0.15
  -5  -4  -2    2.85    0.13
   5  -4   2    2.82    0.16
  -5   4  -2    2.67    0.32
   5   4   2    2.77    0.12
  -5   4  -2    2.81    0.09
   5   4   2    2.87    0.15
   5   4   2    2.83    0.11
   5   4   2    2.53    0.37
   5   4   2    2.31    0.32
   5   4   2    2.92    0.12
  -6  -4  -2   23.40    0.59
   6  -4   2   23.77    0.55
  -6  -4  -2   23.75    0.55
   6  -4   2   22.60    0.54
   6  -4   2   21.41    0.84
  -6  -4  -2   23.12    0.56
   6  -4   2   23.54    0.59
   6  -4   2   23.04    0.59
   6   4   2   24.22    0.54
  -6   4  -2   22.82    0.51
   6   4   2   23.16    0.55
   6   4   2   22.49    0.92
   6   4   2   23.85    0.94
   6   4   2   23.16    0.55
   6   4   2   22.70    0.58
  -6   4  -2   23.64    0.87
   7  -4   2   10.31    0.28
   7  -4   2    9.96    0.28
   7  -4   2   10.28    0.34
  -7  -4  -2   10.12    0.34
  -7  -4  -2   10.36    0.28
  -7  -4  -2   10.28    0.31
   7  -4   2    9.89    0.33
  -7   4  -2    9.91    0.24
   7   4   2    9.65    0.29
   7   4   2   10.19    0.30
   7   4   2   10.10    0.33
   7   4   2    9.54    0.27
  -8  -4  -2    3.00    0.21
  -8  -4  -2    3.06    0.16
   8  -4   2    3.18    0.17
   8  -4   2    2.94    0.22
   8  -4   2    3.34    0.22
  -8  -4  -2    2.60    0.18
   8  -4   2    2.64    0.16
  -8  -4  -2    3.18    0.15
   8   4   2    3.07    0.14
   8   4   2    3.22    0.22
  -8   4  -2    2.92    0.11
   8   4   2    3.09    0.17
   8   4   2    3.11    0.18
   9  -4   2    6.32    0.25
  -9  -4  -2    5.93    0.27
   9  -4   2    6.68    0.31
   9  -4   2    6.49    0.31
   9  -4   2    6.97    0.25
  -9  -4  -2    6.75    0.32
  -9  -4  -2    6.66    0.23
  -9  -4  -2    6.47    0.23
   9   4   2    6.59    0.32
  -9   4  -2    6.61    0.18
   9   4   2    6.68    0.22
   9   4   2    6.81    0.26
   9   4   2    7.03    0.27
 -10  -4  -2   18.00    0.46
 -10  -4  -2   17.80    0.45
  10  -4   2   16.55    0.55
  10  -4   2   17.45    0.48
  10  -4   2   16.74    0.48
  10  -4   2   17.87    0.58
  10  -4   2   17.08    0.57
 -10   4  -2   17.39    0.40
 -10   4  -2   16.83    0.40
  10   4   2   17.10    0.43
  10   4   2   17.95    0.51
  10   4   2   17.97    0.51
  10   4   2   18.00    0.58
 -10  -5   2    0.21    0.14
  10  -5  -2    0.12    0.12
 -10  -5   2    0.16    0.06
  10  -5  -2    0.03    0.10
  10  -5  -2    0.09    0.13
  10  -5  -2    0.10    0.15
 -10  -5   2    0.27    0.14
 -10  -5   2    0.18    0.09
  10  -5  -2    0.19    0.11
  10   5  -2    0.11    0.15
  10   5  -2    0.03    0.13
 -10   5   2   -0.06    0.07
  10   5  -2    0.17    0.10
  10   5  -2    0.04    0.12
  10   5  -2    0.06    0.09
   9  -5  -2   -0.02    0.12
   9  -5  -2   -0.01    0.08
  -9  -5   2   -0.01    0.06
   9  -5  -2    0.09    0.11
   9  -5  -2    0.03    0.11
  -9  -5   2    0.09    0.10
  -9  -5   2    0.04    0.08
  -9  -5   2   -0.04    0.10
   9  -5  -2   -0.02    0.09
   9   5  -2   -0.15    0.07
  -9   5   2   -0.09    0.06
   9   5  -2   -0.05    0.08
   9   5  -2   -0.11    0.10
   9   5  -2    0.04    0.07
   8  -5  -2    0.39    0.10
   8  -5  -2    0.70    0.09
  -8  -5   2    0.55    0.10
  -8  -5   2    0.66    0.12
   8  -5  -2    0.62    0.12
  -8  -5   2    0.56    0.08
  -8  -5   2    0.56    0.07
   8  -5  -2    0.53    0.11
   8  -5  -2    0.52    0.09
   8   5  -2    0.73    0.10
  -8   5   2    0.65    0.07
   8   5  -2    0.60    0.11
   8   5  -2    0.05    0.44
   8   5  -2    0.53    0.08
   8   5  -2    0.70    0.08
  -7  -5   2    0.13    0.05
   7  -5  -2    0.19    0.08
   7  -5  -2    0.10    0.08
   7  -5  -2    0.16    0.07
  -7  -5   2    0.05    0.08
   7  -5  -2    0.18    0.09
  -7  -5   2    0.20    0.07
  -7  -5   2    0.11    0.06
   7  -5  -2    0.23    0.10
   7   5  -2    0.09    0.06
   7   5  -2    0.24    0.32
   7   5  -2    0.15    0.08
   7   5  -2    0.26    0.08
   7   5  -2    0.13    0.06
  -7   5   2    0.18    0.05
   7   5  -2    0.20    0.30
  -6  -5   2   12.93    0.36
   6  -5  -2   13.31    0.36
  -6  -5   2   12.92    0.70
   6  -5  -2   12.74    0.34
   6  -5  -2   12.72    0.37
  -6  -5   2   12.79    0.32
   6  -5  -2   12.81    0.70
  -6  -5   2   13.06    0.35
   6  -5  -2   12.83    0.33
  -6  -5   2   13.10    0.34
   6  -5  -2   12.53    0.36
   6   5  -2   12.86    0.34
   6   5  -2   12.98    0.36
   6   5  -2   12.66    0.70
  -6   5   2   12.71    0.29
  -6   5   2   12.89    0.32
  -6   5   2   12.20    0.68
   6   5  -2   12.93    0.34
   6   5  -2   12.85    0.71
   6   5  -2   12.87    0.33
  -5  -5   2    8.80    0.26
   5  -5  -2    8.87    0.53
   5  -5  -2    9.43    0.27
   5  -5  -2    9.53    0.25
   5  -5  -2    9.23    0.26
  -5  -5   2    9.03    0.26
  -5  -5   2    8.99    0.24
  -5  -5   2    9.53    0.55
  -5  -5   2    9.39    0.25
   5  -5  -2    9.17    0.26
   5   5  -2    9.25    0.26
   5   5  -2    9.21    0.25
   5   5  -2    9.24    0.27
   5   5  -2    8.47    0.55
   5   5  -2    9.06    0.56
  -5   5   2    9.31    0.53
   5   5  -2    8.91    0.25
  -5   5   2    9.15    0.24
  -4  -5   2   24.22    0.84
   4  -5  -2   24.47    0.57
   4  -5  -2   24.64    0.57
  -4  -5   2   24.43    0.55
  -4  -5   2   24.63    0.57
   4  -5  -2   24.90    0.83
  -4  -5   2   24.68    0.57
  -4  -5   2   24.01    0.56
   4  -5  -2   24.57    0.56
   4   5  -2   23.58    0.56
   4   5  -2   25.19    0.85
   4   5  -2   24.29    0.57
  -4   5   2   23.75    0.57
   4   5  -2   24.54    0.56
   4   5  -2   24.25    0.84
   4   5  -2   24.02    0.56
  -4   5   2   23.86    0.83
  -4   5   2   24.36    0.55
   3  -5  -2    0.46    0.05
   3  -5  -2    0.74    0.07
  -3  -5   2    0.46    0.05
  -3  -5   2    0.72    0.08
   3  -5  -2    0.73    0.08
   3  -5  -2    0.75    0.18
  -3  -5   2    0.68    0.07
  -3  -5   2    0.69    0.06
  -3   5   2    0.49    0.15
  -3   5   2    0.64    0.07
   3   5  -2    0.51    0.06
  -3   5   2    0.60    0.06
  -3   5   2    0.45    0.04
   3   5  -2    0.57    0.16
   3   5  -2    0.42    0.05
   3   5  -2    0.67    0.18
   3   5  -2    0.51    0.05
   3   5  -2    0.72    0.07
   2  -5  -2   70.54    1.55
  -2  -5   2   69.92    1.55
  -2  -5   2   70.16    1.55
   2  -5  -2   77.36    1.78
  -2  -5   2   69.41    1.56
   2  -5  -2   70.31    1.55
  -2  -5   2   71.52    1.55
   2   5  -2   77.96    1.77
   2   5  -2   69.24    1.55
  -2   5   2   70.67    1.55
   2   5  -2   72.30    1.55
   2   5  -2   69.54    1.56
   2   5  -2   78.73    1.77
  -2   5   2   76.93    1.79
   2   5  -2   68.29    1.55
  -2   5   2   71.56    1.55
  -2   5   2   72.43    1.56
  -1  -5   2   65.07    1.39
  -1  -5   2   54.43    1.51
   1  -5  -2   69.94    1.58
  -1  -5   2   63.00    1.37
   1  -5  -2   62.54    1.37
  -1   5   2   71.94    1.59
  -1   5   2   62.31    1.37
   1   5  -2   64.02    1.37
  -1   5   2   61.92    1.37
   0  -5   2   12.10    0.29
   0  -5   2   13.42    0.41
   0  -5  -2   12.07    0.31
   0  -5  -2   12.66    0.29
   0  -5  -2   12.76    0.45
   0  -5  -2   12.18    0.30
   0  -5   2   12.57    0.29
   0  -5   2   12.51    0.29
   0  -5  -2   12.40    0.29
   0   5   2   12.60    0.29
   0   5  -2   12.44    0.29
   0   5   2   12.72    0.46
   0   5  -2   12.85    0.31
   0   5  -2   13.06    0.40
   1  -5   2    3.99    0.13
  -1  -5  -2    3.64    0.13
   1  -5   2    3.87    0.11
  -1  -5  -2    3.78    0.11
   1  -5   2    4.07    0.20
  -1  -5  -2    3.65    0.25
  -1  -5  -2    4.20    0.12
   1  -5   2    3.80    0.10
   1   5   2    3.74    0.11
   1   5   2    3.69    0.11
   1   5   2    3.70    0.13
  -1   5  -2    3.87    0.14
   1   5   2    3.72    0.11
   1   5   2    3.89    0.12
  -1   5  -2    3.66    0.20
   1   5   2    3.78    0.26
  -1   5  -2    3.76    0.11
  -2  -5  -2    0.06    0.03
  -2  -5  -2    0.01    0.04
   2  -5   2    0.08    0.02
   2  -5   2    0.09    0.03
   2  -5   2    0.05    0.08
  -2  -5  -2    0.09    0.03
  -2  -5  -2    0.12    0.06
  -2  -5  -2    0.13    0.12
   2   5   2    0.07    0.04
  -2   5  -2    0.16    0.10
  -2   5  -2    0.10    0.07
   2   5   2   -0.03    0.05
   2   5   2    0.06    0.10
   2   5   2    0.05    0.03
   3  -5   2    8.58    0.25
   3  -5   2    8.45    0.19
  -3  -5  -2    8.54    0.23
  -3  -5  -2    8.65    0.22
   3  -5   2    8.47    0.20
  -3  -5  -2    8.07    0.43
  -3  -5  -2    8.34    0.24
  -3  -5  -2    8.58    0.22
   3  -5   2    8.31    0.36
  -3   5  -2    8.87    0.37
   3   5   2    7.87    0.22
  -3   5  -2    8.61    0.25
   3   5   2    8.53    0.44
   3   5   2    8.15    0.22
   3   5   2    8.13    0.24
   3   5   2    8.87    0.44
  -3   5  -2    8.48    0.19
   3   5   2    8.51    0.22
  -3   5  -2    8.53    0.19
   4  -5   2   12.41    0.30
  -4  -5  -2   11.90    0.31
   4  -5   2   12.30    0.50
  -4  -5  -2   12.56    0.31
  -4  -5  -2   12.15    0.30
   4  -5   2   12.57    0.34
   4  -5   2   12.26    0.29
  -4  -5  -2   11.97    0.33
   4   5   2   12.39    0.30
   4   5   2   12.14    0.57
   4   5   2   12.74    0.57
   4   5   2   12.21    0.31
   4   5   2   12.80    0.34
   4   5   2   12.20    0.31
  -4   5  -2   12.00    0.50
  -4   5  -2   12.45    0.27
   5  -5   2    3.87    0.14
  -5  -5  -2    3.84    0.13
   5  -5   2    3.49    0.13
  -5  -5  -2    3.53    0.15
  -5  -5  -2    3.57    0.14
  -5  -5  -2    3.82    0.17
   5  -5   2    3.47    0.35
   5  -5   2    3.78    0.18
   5  -5   2    3.42    0.17
   5   5   2    3.51    0.15
   5   5   2    4.00    0.42
   5   5   2    3.14    0.41
   5   5   2    3.72    0.13
   5   5   2    3.59    0.17
  -5   5  -2    3.72    0.10
   5   5   2    3.62    0.14
  -5   5  -2    3.81    0.37
   6  -5   2    2.16    0.12
  -6  -5  -2    2.08    0.12
   6  -5   2    2.06    0.12
   6  -5   2    2.16    0.18
   6  -5   2    1.99    0.31
   6  -5   2    2.20    0.17
  -6  -5  -2    1.88    0.12
  -6  -5  -2    1.89    0.16
  -6  -5  -2    1.50    0.14
   6   5   2    2.24    0.11
   6   5   2    2.43    0.37
   6   5   2    2.15    0.17
  -6   5  -2    2.25    0.08
   6   5   2    1.97    0.13
  -6   5  -2    2.92    0.47
   6   5   2    2.09    0.13
   6   5   2    2.30    0.39
   7  -5   2   15.80    0.46
   7  -5   2   15.68    0.40
  -7  -5  -2   15.99    0.40
  -7  -5  -2   15.65    0.43
   7  -5   2   16.27    0.46
  -7  -5  -2   15.48    0.46
  -7  -5  -2   16.34    0.41
   7  -5   2   15.48    0.40
   7   5   2   16.21    0.42
   7   5   2   15.79    0.40
   7   5   2   16.00    0.46
   7   5   2   16.26    0.42
  -7   5  -2   15.75    0.36
   8  -5   2    0.13    0.11
  -8  -5  -2    0.09    0.10
  -8  -5  -2    0.13    0.08
   8  -5   2   -0.02    0.07
   8  -5   2    0.09    0.11
  -8  -5  -2    0.12    0.07
  -8  -5  -2    0.07    0.06
   8  -5   2    0.00    0.07
   8   5   2   -0.08    0.07
  -8   5  -2    0.07    0.04
   8   5   2    0.10    0.06
   8   5   2    0.00    0.10
   8   5   2    0.07    0.07
  -9  -5  -2    1.95    0.16
   9  -5   2    2.20    0.20
  -9  -5  -2    1.51    0.14
   9  -5   2    1.72    0.17
   9  -5   2    1.66    0.17
  -9  -5  -2    1.87    0.24
  -9  -5  -2    2.00    0.15
   9  -5   2    2.20    0.17
   9  -5   2    1.88    0.22
   9   5   2    2.02    0.19
   9   5   2    2.09    0.20
  -9   5  -2    1.96    0.09
   9   5   2    1.94    0.18
   9   5   2    1.93    0.14
  10  -5   2   -0.19    0.16
 -10  -5  -2    0.05    0.09
  10  -5   2   -0.08    0.18
  10  -5   2    0.04    0.15
  10  -5   2   -0.14    0.10
  10  -5   2   -0.05    0.10
 -10  -5  -2   -0.03    0.08
  10   5   2    0.22    0.08
  10   5   2   -0.07    0.12
  10   5   2   -0.04    0.12
  10   5   2    0.44    0.19
  10  -6  -2    0.96    0.14
  10  -6  -2    1.10    0.14
 -10  -6   2    1.01    0.21
  10  -6  -2    0.76    0.17
  10  -6  -2    0.90    0.15
 -10  -6   2    0.93    0.09
 -10  -6   2    0.78    0.16
 -10  -6   2    0.86    0.12
  10  -6  -2    0.83    0.15
  10   6  -2    1.25    0.18
  10   6  -2    0.86    0.17
 -10   6   2    0.75    0.09
  10   6  -2    0.65    0.12
  10   6  -2    0.99    0.11
  10   6  -2    1.02    0.14
  -9  -6   2    1.37    0.15
  -9  -6   2    1.29    0.15
   9  -6  -2    1.56    0.17
  -9  -6   2    1.39    0.12
  -9  -6   2    1.22    0.12
   9  -6  -2    1.53    0.14
   9  -6  -2    1.56    0.17
   9  -6  -2    1.67    0.16
   9  -6  -2    1.46    0.15
  -9   6   2    1.59    0.13
   9   6  -2    1.56    0.16
   9   6  -2    1.55    0.17
   9   6  -2    1.40    0.15
   9   6  -2    1.68    0.14
   8  -6  -2   22.42    0.60
   8  -6  -2   22.64    0.60
  -8  -6   2   22.96    0.61
  -8  -6   2   22.81    0.55
   8  -6  -2   23.06    0.58
   8  -6  -2   23.03    0.61
  -8  -6   2   22.37    0.59
   8  -6  -2   22.59    0.57
  -8  -6   2   24.07    0.57
   8   6  -2   22.91    0.60
   8   6  -2   23.43    0.58
   8   6  -2   21.77    1.18
   8   6  -2   23.83    0.58
  -8   6   2   22.47    0.54
   8   6  -2   22.11    0.56
  -7  -6   2   23.34    0.61
  -7  -6   2   24.28    0.57
   7  -6  -2   24.18    0.60
   7  -6  -2   24.49    0.63
   7  -6  -2   24.44    0.59
   7  -6  -2   25.61    0.62
  -7  -6   2   24.27    0.59
  -7  -6   2   23.98    0.61
   7  -6  -2   25.12    0.62
   7   6  -2   24.48    0.62
   7   6  -2   24.13    0.59
   7   6  -2   23.95    0.59
   7   6  -2   24.77    0.60
  -7   6   2   24.88    0.57
   7   6  -2   23.59    1.06
  -6  -6   2   44.17    1.01
   6  -6  -2   44.64    1.42
   6  -6  -2   47.14    1.05
  -6  -6   2   45.76    1.04
  -6  -6   2   46.94    1.03
   6  -6  -2   45.05    1.03
  -6  -6   2   47.32    1.05
   6  -6  -2   46.71    1.05
   6  -6  -2   46.67    1.03
   6   6  -2   45.53    1.05
  -6   6   2   45.30    1.44
   6   6  -2   43.37    1.46
  -6   6   2   44.27    0.98
   6   6  -2   45.88    1.03
   6   6  -2   45.40    1.03
   6   6  -2   46.92    1.46
   6   6  -2   46.69    1.03
  -6   6   2   44.54    1.01
  -6   6   2   44.65    0.98
  -5  -6   2    3.95    0.16
   5  -6  -2    4.14    0.17
   5  -6  -2    3.52    0.42
  -5  -6   2    4.14    0.14
  -5  -6   2    4.20    0.17
   5  -6  -2    4.23    0.17
  -5  -6   2    4.16    0.15
   5  -6  -2    4.16    0.15
   5   6  -2    4.12    0.15
  -5   6   2    4.17    0.18
   5   6  -2    4.11    0.17
  -5   6   2    4.31    0.42
   5   6  -2    4.39    0.16
   5   6  -2    3.80    0.44
   5   6  -2    3.96    0.16
  -5   6   2    4.09    0.14
   5   6  -2    4.49    0.46
  -5   6   2    4.30    0.11
   4  -6  -2   75.29    1.93
  -4  -6   2   75.32    1.62
   4  -6  -2   73.08    1.63
  -4  -6   2   74.51    1.63
  -4  -6   2   73.55    1.62
   4  -6  -2   74.65    1.63
  -4  -6   2   73.72    1.63
   4  -6  -2   72.99    1.62
   4   6  -2   74.37    1.62
  -4   6   2   76.51    1.95
  -4   6   2   74.14    1.64
   4   6  -2   74.87    1.62
   4   6  -2   72.13    1.62
   4   6  -2   76.20    1.96
   4   6  -2   74.00    1.63
  -4   6   2   74.10    1.61
   4   6  -2   78.28    1.96
   3  -6  -2    0.12    0.04
  -3  -6   2    0.18    0.05
  -3  -6   2    0.18    0.05
  -3  -6   2    0.27    0.05
   3  -6  -2    0.17    0.04
  -3  -6   2    0.17    0.04
   3  -6  -2    0.16    0.05
   3  -6  -2    0.13    0.14
   3   6  -2    0.17    0.04
   3   6  -2    0.09    0.14
   3   6  -2    0.24    0.05
  -3   6   2    0.19    0.05
   3   6  -2    0.16    0.14
  -3   6   2    0.21    0.03
  -3   6   2    0.20    0.07
  -3   6   2    0.11    0.15
  -3   6   2    0.16    0.04
   3   6  -2    0.23    0.05
   3   6  -2    0.17    0.05
  -2  -6   2   17.67    0.40
  -2  -6   2   17.32    0.40
   2  -6  -2   17.45    0.62
  -2  -6   2   17.08    0.40
   2  -6  -2   16.73    0.40
   2  -6  -2   16.99    0.40
  -2  -6   2   16.91    0.41
   2   6  -2   17.48    0.60
  -2   6   2   17.45    0.62
   2   6  -2   17.41    0.40
  -2   6   2   17.06    0.39
   2   6  -2   16.71    0.40
   2   6  -2   17.72    0.61
  -2   6   2   17.15    0.42
  -2   6   2   17.56    0.40
  -2   6   2   16.82    0.39
   2   6  -2   17.47    0.40
   1  -6  -2    4.74    0.14
  -1  -6   2    5.07    0.14
   1  -6  -2    5.28    0.32
  -1  -6   2    5.02    0.16
  -1  -6   2    5.02    0.29
   1  -6  -2    4.94    0.14
  -1  -6   2    5.15    0.14
  -1  -6   2    5.30    0.15
  -1   6   2    5.03    0.14
  -1   6   2    4.94    0.32
   1   6  -2    4.96    0.14
   1   6  -2    4.85    0.14
  -1   6   2    4.91    0.14
  -1   6   2    5.05    0.14
   1   6  -2    5.12    0.15
   0  -6  -2   69.37    1.51
   0  -6   2   70.26    1.50
   0  -6   2   75.52    1.67
   0  -6  -2   76.25    1.74
   0  -6   2   68.57    1.50
   0  -6   2   66.88    1.50
   0  -6  -2   67.57    1.53
   0  -6  -2   67.34    1.50
   0   6   2   76.81    1.75
   0   6   2   67.13    1.50
   0   6  -2   66.01    1.52
   0   6  -2   67.30    1.50
   0   6   2   66.34    1.50
   0   6  -2   73.97    1.66
   1  -6   2  209.98    4.58
  -1  -6  -2  209.80    4.67
   1   6   2  206.19    4.67
  -1   6  -2  208.33    4.58
   2  -6   2   16.38    0.41
  -2  -6  -2   15.94    0.38
   2  -6   2   16.23    0.36
  -2  -6  -2   15.84    0.40
  -2  -6  -2   16.54    0.61
   2  -6   2   16.18    0.36
   2  -6   2   16.41    0.52
  -2  -6  -2   15.99    0.38
  -2  -6  -2   15.56    0.38
  -2   6  -2   16.28    0.37
   2   6   2   16.83    0.62
   2   6   2   16.09    0.39
   2   6   2   15.33    0.40
   2   6   2   16.49    0.38
  -2   6  -2   16.59    0.41
  -2   6  -2   16.46    0.53
   2   6   2   16.01    0.38
  -3  -6  -2   93.52    2.10
  -3  -6  -2   97.22    2.13
  -3  -6  -2   96.23    2.11
  -3  -6  -2  104.08    2.42
  -3  -6  -2   96.60    2.11
   3  -6   2   97.96    2.13
  -3  -6  -2   97.42    2.10
   3  -6   2   99.60    2.29
   3   6   2   93.05    2.11
  -3   6  -2   96.14    2.13
   3   6   2  101.86    2.41
   3   6   2  100.00    2.42
   3   6   2   94.39    2.11
  -3   6  -2  104.72    2.31
   3   6   2   97.12    2.10
   3   6   2   96.75    2.13
  -4  -6  -2    8.60    0.23
  -4  -6  -2    8.62    0.26
   4  -6   2    8.66    0.22
   4  -6   2    8.93    0.23
   4  -6   2    8.53    0.42
   4  -6   2    9.09    0.27
  -4  -6  -2    8.92    0.24
  -4  -6  -2    8.81    0.24
   4   6   2    8.71    0.24
  -4   6  -2    8.91    0.27
   4   6   2    9.01    0.23
  -4   6  -2    8.72    0.20
  -4   6  -2    8.58    0.43
   4   6   2    8.36    0.51
   4   6   2    8.30    0.50
   4   6   2    8.59    0.27
   4   6   2    8.25    0.24
  -5  -6  -2   99.53    2.25
  -5  -6  -2  104.15    2.23
  -5  -6  -2  102.40    2.23
   5  -6   2  103.44    2.26
   5  -6   2  104.60    2.22
   5  -6   2  107.10    2.52
   5  -6   2  101.90    2.26
   5  -6   2  101.94    2.21
  -5  -6  -2  101.90    2.22
   5   6   2  101.78    2.26
  -5   6  -2  105.49    2.51
   5   6   2  103.24    2.64
   5   6   2  100.68    2.22
   5   6   2  106.91    2.63
   5   6   2   99.63    2.23
   5   6   2  102.25    2.23
   6  -6   2   23.39    0.56
  -6  -6  -2   24.74    0.57
  -6  -6  -2   23.41    0.56
  -6  -6  -2   24.22    0.61
   6  -6   2   24.46    0.56
   6  -6   2   23.79    0.62
   6  -6   2   24.04    0.61
  -6  -6  -2   23.64    0.58
   6   6   2   23.49    0.61
  -6   6  -2   23.78    0.52
   6   6   2   23.80    0.56
   6   6   2   21.82    0.96
   6   6   2   25.05    0.58
   6   6   2   23.96    0.58
  -7  -6  -2   11.60    0.35
   7  -6   2   11.47    0.39
   7  -6   2   11.77    0.32
  -7  -6  -2   11.87    0.38
   7  -6   2   11.95    0.32
  -7  -6  -2   11.66    0.32
   7  -6   2   11.76    0.38
   7   6   2   11.39    0.34
   7   6   2   11.78    0.38
   7   6   2   11.64    0.34
  -7   6  -2   11.48    0.27
   7   6   2   11.68    0.32
   8  -6   2   17.40    0.52
   8  -6   2   17.27    0.51
   8  -6   2   17.16    0.45
  -8  -6  -2   17.34    0.47
   8  -6   2   16.72    0.45
  -8  -6  -2   17.71    0.44
  -8  -6  -2   17.11    0.51
  -8  -6  -2   17.72    0.45
   8  -6   2   17.02    0.49
   8   6   2   17.46    0.51
  -8   6  -2   16.99    0.38
   8   6   2   16.64    0.46
   8   6   2   17.62    0.47
   8   6   2   17.22    0.44
  -9  -6  -2    1.11    0.11
   9  -6   2    0.98    0.16
   9  -6   2    0.77    0.15
   9  -6   2    0.85    0.11
   9  -6   2    1.08    0.15
  -9  -6  -2    1.03    0.13
  -9  -6  -2    0.83    0.10
   9  -6   2    0.75    0.11
  -9  -6  -2    1.06    0.15
   9   6   2    1.10    0.12
   9   6   2    0.94    0.13
   9   6   2    1.09    0.10
   9   6   2    1.10    0.16
 -10  -6  -2    0.68    0.11
  10  -6   2    0.61    0.17
  10  -6   2    0.54    0.12
  10  -6   2    0.42    0.12
  10  -6   2    0.34    0.19
  10   6   2    0.39    0.15
  10   6   2    0.44    0.15
  10   6   2    0.49    0.19
  10   6   2    0.72    0.10
  10  -7  -2   -0.04    0.11
 -10  -7   2   -0.10    0.13
  10  -7  -2    0.07    0.16
 -10  -7   2    0.07    0.10
  10  -7  -2   -0.07    0.12
  10  -7  -2    0.12    0.12
 -10  -7   2    0.02    0.07
  10  -7  -2   -0.09    0.13
  10   7  -2   -0.05    0.11
  10   7  -2    0.22    0.12
  10   7  -2    0.08    0.15
  10   7  -2   -0.12    0.09
  10   7  -2    0.18    0.17
 -10   7   2    0.05    0.07
  -9  -7   2    0.86    0.09
   9  -7  -2    0.78    0.13
  -9  -7   2    0.81    0.14
   9  -7  -2    0.81    0.11
   9  -7  -2    0.93    0.11
   9  -7  -2    1.16    0.16
   9  -7  -2    0.85    0.12
  -9  -7   2    0.72    0.12
  -9  -7   2    0.90    0.11
   9   7  -2    0.78    0.14
   9   7  -2    0.96    0.13
   9   7  -2    0.91    0.11
   9   7  -2    0.83    0.11
  -9   7   2    0.82    0.08
  -8  -7   2    6.05    0.27
  -8  -7   2    6.11    0.23
   8  -7  -2    6.08    0.27
  -8  -7   2    6.11    0.21
   8  -7  -2    5.98    0.26
   8  -7  -2    6.05    0.23
   8  -7  -2    5.91    0.28
  -8  -7   2    5.88    0.25
   8  -7  -2    6.07    0.24
   8   7  -2    6.04    0.27
   8   7  -2    5.85    0.23
   8   7  -2    5.99    0.24
  -8   7   2    5.99    0.20
   8   7  -2    5.93    0.25
  -7  -7   2   33.17    0.76
  -7  -7   2   32.24    0.79
   7  -7  -2   32.61    0.77
  -7  -7   2   32.33    0.78
   7  -7  -2   28.72    0.77
   7  -7  -2   33.59    0.78
  -7  -7   2   32.58    0.74
   7  -7  -2   33.03    0.76
   7  -7  -2   32.93    0.80
   7   7  -2   32.42    0.79
   7   7  -2   30.49    1.26
  -7   7   2   32.71    0.74
   7   7  -2   33.27    0.77
   7   7  -2   31.90    0.76
   7   7  -2   31.93    0.76
   6  -7  -2   26.72    0.64
   6  -7  -2   25.60    0.63
  -6  -7   2   26.78    0.65
   6  -7  -2   26.05    0.62
  -6  -7   2   27.03    0.62
   6  -7  -2   26.77    0.65
  -6  -7   2   26.90    0.64
   6   7  -2   27.04    0.65
  -6   7   2   26.13    0.58
   6   7  -2   27.41    0.64
   6   7  -2   26.32    0.63
   6   7  -2   25.91    1.05
   6   7  -2   27.19    0.63
  -6   7   2   26.73    0.61
   6   7  -2   24.63    1.07
  -6   7   2   26.09    0.57
  -5  -7   2    0.15    0.05
   5  -7  -2    0.04    0.19
   5  -7  -2    0.28    0.06
  -5  -7   2    0.31    0.06
  -5  -7   2    0.24    0.07
   5  -7  -2    0.22    0.06
   5  -7  -2    0.32    0.07
  -5  -7   2    0.14    0.06
   5   7  -2    0.18    0.24
  -5   7   2    0.51    0.22
   5   7  -2    0.52    0.24
  -5   7   2    0.19    0.04
   5   7  -2    0.25    0.06
   5   7  -2    0.22    0.07
  -5   7   2    0.23    0.08
   5   7  -2    0.19    0.06
  -5   7   2    0.26    0.03
   5   7  -2    0.25    0.06
  -4  -7   2    3.14    0.13
  -4  -7   2    2.84    0.12
  -4  -7   2    3.14    0.13
   4  -7  -2    3.23    0.12
   4  -7  -2    3.13    0.14
   4  -7  -2    2.97    0.13
   4  -7  -2    2.53    0.34
  -4  -7   2    3.21    0.14
  -4   7   2    3.24    0.11
   4   7  -2    3.01    0.13
  -4   7   2    3.25    0.10
   4   7  -2    2.93    0.14
   4   7  -2    2.95    0.13
   4   7  -2    3.28    0.36
   4   7  -2    3.06    0.13
  -4   7   2    3.22    0.39
   4   7  -2    3.51    0.39
  -4   7   2    3.00    0.15
   3  -7  -2    3.72    0.33
   3  -7  -2    3.33    0.12
  -3  -7   2    3.53    0.14
  -3  -7   2    3.47    0.13
  -3  -7   2    3.45    0.13
   3  -7  -2    3.59    0.13
  -3  -7   2    3.60    0.13
   3   7  -2    3.48    0.13
   3   7  -2    3.37    0.13
  -3   7   2    3.58    0.11
   3   7  -2    3.67    0.33
   3   7  -2    3.40    0.13
   3   7  -2    3.20    0.14
  -3   7   2    3.36    0.34
  -3   7   2    3.50    0.15
  -3   7   2    3.31    0.11
   3   7  -2    3.31    0.32
  -3   7   2    3.61    0.13
   2  -7  -2   66.94    1.67
   2  -7  -2   63.49    1.39
  -2  -7   2   67.17    1.66
  -2  -7   2   64.57    1.40
  -2  -7   2   64.85    1.40
  -2  -7   2   62.19    1.41
   2  -7  -2   64.74    1.40
  -2  -7   2   63.24    1.40
  -2   7   2   64.12    1.42
  -2   7   2   66.34    1.68
  -2   7   2   62.03    1.39
   2   7  -2   63.10    1.40
   2   7  -2   61.54    1.40
   2   7  -2   64.13    1.65
  -2   7   2   66.19    1.40
   2   7  -2   65.38    1.40
   2   7  -2   68.07    1.66
  -2   7   2   63.20    1.39
   1  -7  -2   36.26    1.02
  -1  -7   2   35.41    0.79
   1  -7  -2   34.33    0.76
   1  -7  -2   34.52    0.77
  -1  -7   2   34.20    0.77
  -1  -7   2   34.43    0.77
  -1  -7   2   35.77    0.77
  -1  -7   2   36.14    0.99
  -1   7   2   35.71    1.02
  -1   7   2   33.45    0.76
   1   7  -2   34.93    0.77
   1   7  -2   33.46    0.77
  -1   7   2   34.34    0.77
  -1   7   2   34.94    0.77
   1   7  -2   34.56    0.77
   0  -7  -2  179.77    4.02
   0  -7   2  176.18    3.94
   0   7  -2  176.27    3.94
   0   7   2  172.85    4.01
   1  -7   2  451.56    9.66
  -1  -7  -2  436.86    9.75
  -1   7  -2  448.02    9.67
   1   7   2  455.17    9.77
   2  -7   2    0.22    0.03
  -2  -7  -2    0.14    0.05
   2  -7   2    0.22    0.12
  -2  -7  -2    0.17    0.04
   2  -7   2    0.33    0.04
  -2  -7  -2    0.34    0.15
   2  -7   2    0.19    0.03
  -2  -7  -2    0.19    0.05
  -2  -7  -2    0.26    0.05
   2  -7   2    0.22    0.06
  -2   7  -2    0.23    0.07
   2   7   2    0.15    0.06
   2   7   2    0.21    0.04
   2   7   2    0.08    0.14
   2   7   2    0.15    0.05
  -2   7  -2    0.23    0.04
  -2   7  -2    0.19    0.12
   2   7   2    0.26    0.05
  -3  -7  -2   19.23    0.45
   3  -7   2   19.26    0.64
  -3  -7  -2   19.28    0.48
  -3  -7  -2   19.16    0.45
   3  -7   2   19.06    0.48
  -3  -7  -2   19.15    0.46
   3  -7   2   19.71    0.44
   3  -7   2   18.96    0.42
  -3  -7  -2   19.30    0.45
   3  -7   2   18.70    0.44
  -3  -7  -2   18.72    0.74
   3   7   2   19.78    0.45
   3   7   2   19.07    0.48
  -3   7  -2   19.49    0.43
  -3   7  -2   19.76    0.49
  -3   7  -2   19.73    0.65
   3   7   2   18.32    0.73
   3   7   2   19.17    0.46
   3   7   2   19.90    0.46
  -4  -7  -2   66.04    1.45
   4  -7   2   65.62    1.68
   4  -7   2   65.40    1.43
  -4  -7  -2   65.15    1.45
  -4  -7  -2   65.66    1.45
   4  -7   2   68.73    1.48
  -4  -7  -2   68.21    1.46
  -4  -7  -2   65.80    1.48
   4   7   2   65.82    1.46
  -4   7  -2   63.81    1.41
   4   7   2   64.86    1.48
  -4   7  -2   67.37    1.70
   4   7   2   65.55    1.46
  -4   7  -2   68.62    1.49
  -4   7  -2   64.18    1.41
   4   7   2   69.58    1.84
   4   7   2   65.21    1.45
   4   7   2   68.58    1.82
  -5  -7  -2   39.76    0.88
  -5  -7  -2   39.14    0.91
  -5  -7  -2   39.13    0.89
   5  -7   2   36.84    1.14
   5  -7   2   39.68    0.92
  -5  -7  -2   39.10    0.87
   5  -7   2   38.27    0.87
   5  -7   2   38.77    0.86
  -5   7  -2   39.57    1.17
   5   7   2   39.03    0.88
   5   7   2   39.03    0.89
   5   7   2   38.30    1.29
   5   7   2   37.48    1.26
  -5   7  -2   37.57    0.83
   5   7   2   39.51    0.92
   5   7   2   38.74    0.87
   6  -7   2    7.11    0.21
  -6  -7  -2    6.91    0.26
  -6  -7  -2    7.30    0.22
   6  -7   2    6.31    0.26
  -6  -7  -2    7.09    0.23
   6  -7   2    6.95    0.24
   6  -7   2    7.27    0.28
   6  -7   2    6.99    0.22
  -6  -7  -2    6.98    0.24
   6   7   2    7.08    0.22
   6   7   2    6.92    0.23
   6   7   2    6.69    0.24
   6   7   2    6.03    0.63
   6   7   2    7.18    0.27
  -6   7  -2    6.81    0.16
  -7  -7  -2    0.06    0.06
  -7  -7  -2   -0.08    0.07
  -7  -7  -2   -0.01    0.06
   7  -7   2    0.03    0.06
   7  -7   2    0.01    0.08
   7  -7   2    0.01    0.09
   7  -7   2   -0.03    0.10
  -7  -7  -2   -0.12    0.08
   7  -7   2    0.00    0.06
   7   7   2   -0.02    0.07
   7   7   2   -0.02    0.06
   7   7   2    0.06    0.09
   7   7   2   -0.07    0.06
  -8  -7  -2    2.20    0.15
   8  -7   2    1.84    0.19
  -8  -7  -2    2.05    0.21
   8  -7   2    1.95    0.16
  -8  -7  -2    2.18    0.16
   8  -7   2    2.11    0.23
   8  -7   2    2.10    0.15
   8  -7   2    2.24    0.24
  -8  -7  -2    2.03    0.18
   8   7   2    2.15    0.18
   8   7   2    2.15    0.18
   8   7   2    2.35    0.23
   8   7   2    2.01    0.15
   9  -7   2    6.44    0.36
   9  -7   2    7.24    0.35
  -9  -7  -2    7.29    0.25
  -9  -7  -2    6.86    0.26
  -9  -7  -2    6.07    0.30
  -9  -7  -2    6.55    0.34
   9  -7   2    6.99    0.31
   9  -7   2    6.97    0.26
   9  -7   2    7.02    0.26
   9   7   2    6.84    0.25
   9   7   2    7.61    0.36
   9   7   2    6.85    0.29
   9   7   2    7.00    0.29
 -10  -7  -2    0.14    0.10
  10  -7   2    0.11    0.11
  10  -7   2   -0.01    0.11
  10  -7   2   -0.02    0.17
  10   7   2    0.06    0.15
  10   7   2    0.37    0.12
  10   7   2   -0.02    0.26
 -10  -8   2    0.04    0.14
 -10  -8   2    0.05    0.08
  10  -8  -2   -0.11    0.14
  10  -8  -2   -0.05    0.14
 -10  -8   2   -0.17    0.11
  10  -8  -2    0.01    0.11
  10  -8  -2   -0.17    0.12
  10  -8  -2   -0.01    0.16
  10   8  -2   -0.05    0.15
  10   8  -2   -0.13    0.14
 -10   8   2   -0.05    0.07
  10   8  -2   -0.29    0.14
  -9  -8   2    6.15    0.29
   9  -8  -2    6.46    0.26
   9  -8  -2    6.82    0.33
   9  -8  -2    6.16    0.28
  -9  -8   2    6.39    0.26
  -9  -8   2    6.22    0.23
   9  -8  -2    5.86    0.30
  -9  -8   2    6.42    0.30
   9  -8  -2    6.13    0.29
   9   8  -2    6.55    0.31
  -9   8   2    6.28    0.21
   9   8  -2    6.41    0.28
   9   8  -2    6.43    0.29
   9   8  -2    6.29    0.25
  -8  -8   2    7.98    0.28
   8  -8  -2    8.15    0.29
  -8  -8   2    8.15    0.26
   8  -8  -2    8.52    0.33
   8  -8  -2    7.89    0.30
   8  -8  -2    8.38    0.28
  -8  -8   2    8.40    0.32
   8  -8  -2    8.43    0.32
  -8  -8   2    7.93    0.30
   8   8  -2    8.57    0.32
   8   8  -2    8.10    0.28
   8   8  -2    8.69    0.30
   8   8  -2    8.28    0.29
  -8   8   2    8.14    0.24
  -7  -8   2   16.41    0.42
   7  -8  -2   16.04    0.45
   7  -8  -2   16.47    0.48
  -7  -8   2   16.05    0.44
   7  -8  -2   17.29    0.43
   7  -8  -2   16.41    0.46
  -7  -8   2   16.80    0.46
  -7  -8   2   16.65    0.46
   7  -8  -2   16.18    0.44
   7   8  -2   17.08    0.44
   7   8  -2   16.35    0.43
   7   8  -2   16.85    0.45
   7   8  -2   16.35    0.46
   7   8  -2   14.25    1.13
  -7   8   2   16.51    0.40
   6  -8  -2    8.28    0.28
   6  -8  -2    8.25    0.26
  -6  -8   2    8.42    0.26
   6  -8  -2    8.33    0.27
   6  -8  -2    8.07    0.25
  -6  -8   2    8.42    0.27
  -6  -8   2    8.36    0.25
  -6  -8   2    8.87    0.28
   6   8  -2    7.14    0.65
  -6   8   2    8.17    0.20
   6   8  -2    8.15    0.26
  -6   8   2    8.38    0.23
   6   8  -2    8.05    0.67
  -6   8   2    7.81    0.28
   6   8  -2    8.12    0.28
   6   8  -2    7.80    0.26
   6   8  -2    8.46    0.26
   5  -8  -2    6.69    0.23
   5  -8  -2    6.68    0.22
  -5  -8   2    6.80    0.23
  -5  -8   2    7.04    0.22
   5  -8  -2    6.44    0.21
  -5  -8   2    6.97    0.23
  -5  -8   2    6.45    0.20
   5  -8  -2    5.91    0.50
   5   8  -2    6.60    0.21
   5   8  -2    6.71    0.24
  -5   8   2    6.23    0.53
  -5   8   2    6.70    0.25
   5   8  -2    6.54    0.22
  -5   8   2    6.79    0.19
   5   8  -2    6.20    0.56
   5   8  -2    6.71    0.55
  -5   8   2    6.71    0.17
   5   8  -2    6.90    0.22
  -4  -8   2    6.24    0.20
   4  -8  -2    6.45    0.22
  -4  -8   2    6.72    0.22
   4  -8  -2    6.53    0.19
   4  -8  -2    6.57    0.20
  -4  -8   2    6.78    0.21
  -4  -8   2    6.63    0.20
   4  -8  -2    6.17    0.46
   4   8  -2    6.46    0.20
   4   8  -2    6.31    0.22
  -4   8   2    6.58    0.18
   4   8  -2    6.77    0.21
  -4   8   2    6.57    0.23
   4   8  -2    6.13    0.46
   4   8  -2    6.62    0.20
  -4   8   2    6.63    0.17
   4   8  -2    7.07    0.51
  -4   8   2    6.96    0.50
  -3  -8   2    0.42    0.05
  -3  -8   2    0.52    0.06
   3  -8  -2    0.54    0.05
  -3  -8   2    0.57    0.07
   3  -8  -2    0.44    0.20
  -3  -8   2    0.45    0.05
   3  -8  -2    0.82    0.08
   3   8  -2    0.34    0.18
  -3   8   2    0.61    0.06
  -3   8   2    0.42    0.07
   3   8  -2    0.37    0.05
   3   8  -2    0.39    0.07
  -3   8   2    0.63    0.06
   3   8  -2    0.41    0.05
  -3   8   2    0.46    0.06
  -3   8   2    0.51    0.18
   3   8  -2    0.54    0.06
   3   8  -2    0.57    0.20
  -2  -8   2    3.04    0.32
   2  -8  -2    3.48    0.12
   2  -8  -2    3.50    0.12
  -2  -8   2    3.43    0.12
  -2  -8   2    3.48    0.13
  -2  -8   2    3.29    0.12
  -2  -8   2    3.29    0.14
   2  -8  -2    3.34    0.33
  -2   8   2    3.60    0.35
  -2   8   2    3.40    0.12
   2   8  -2    3.37    0.12
   2   8  -2    3.46    0.13
   2   8  -2    3.75    0.13
  -2   8   2    3.54    0.11
  -2   8   2    3.45    0.15
  -2   8   2    3.50    0.11
   2   8  -2    3.55    0.32
   2   8  -2    2.86    0.30
  -1  -8   2    6.13    0.20
   1  -8  -2    6.35    0.18
  -1  -8   2    6.29    0.18
  -1  -8   2    6.41    0.18
  -1  -8   2    6.32    0.37
  -1  -8   2    6.64    0.18
   1  -8  -2    6.26    0.39
   1  -8  -2    6.33    0.17
  -1   8   2    6.16    0.17
  -1   8   2    6.26    0.40
  -1   8   2    6.22    0.17
  -1   8   2    6.63    0.17
   1   8  -2    6.30    0.15
   1   8  -2    5.89    0.37
   1   8  -2    6.62    0.19
   0  -8   2   22.77    0.51
   0  -8   2   21.61    0.71
   0  -8   2   22.17    0.51
   0  -8  -2   23.91    0.78
   0  -8   2   22.06    0.51
   0  -8  -2   22.19    0.52
   0  -8  -2   22.86    0.55
   0  -8  -2   22.22    0.52
   0  -8  -2   22.23    0.52
   0  -8   2   22.35    0.52
   0   8   2   22.16    0.51
   0   8   2   24.29    0.80
   0   8  -2   22.57    0.52
   0   8   2   22.81    0.52
   0   8  -2   22.92    0.72
   0   8  -2   23.31    0.54
   0   8   2   22.75    0.51
  -1  -8  -2   14.13    0.38
  -1  -8  -2   14.25    0.36
   1  -8   2   14.70    0.34
   1  -8   2   14.45    0.34
   1  -8   2   14.66    0.53
  -1  -8  -2   15.02    0.35
  -1  -8  -2   15.57    0.61
  -1  -8  -2   14.90    0.36
   1  -8   2   14.50    0.34
   1   8   2   14.66    0.35
   1   8   2   14.97    0.61
   1   8   2   14.31    0.36
  -1   8  -2   15.04    0.35
  -1   8  -2   14.72    0.54
  -1   8  -2   14.41    0.38
   2  -8   2    1.59    0.07
   2  -8   2    1.62    0.07
  -2  -8  -2    1.74    0.12
   2  -8   2    1.58    0.12
  -2  -8  -2    1.74    0.10
  -2  -8  -2    1.71    0.10
  -2  -8  -2    1.72    0.09
   2  -8   2    1.59    0.07
  -2  -8  -2    1.49    0.24
   2  -8   2    1.49    0.23
  -2   8  -2    1.74    0.26
   2   8   2    1.53    0.09
   2   8   2    1.57    0.10
   2   8   2    1.59    0.09
   2   8   2    1.64    0.12
  -2   8  -2    1.71    0.08
   2   8   2    1.66    0.25
  -2   8  -2    1.69    0.13
  -3  -8  -2   16.96    0.41
  -3  -8  -2   16.32    0.40
   3  -8   2   17.29    0.39
  -3  -8  -2   17.72    0.42
   3  -8   2   17.55    0.44
  -3  -8  -2   16.09    0.71
   3  -8   2   16.17    0.60
  -3  -8  -2   17.59    0.41
   3  -8   2   17.07    0.38
   3  -8   2   17.30    0.39
  -3  -8  -2   16.71    0.43
   3   8   2   16.91    0.41
  -3   8  -2   17.16    0.63
   3   8   2   13.70    0.68
  -3   8  -2   17.10    0.44
   3   8   2   16.94    0.41
   3   8   2   16.72    0.44
   3   8   2   16.43    0.41
  -3   8  -2   16.99    0.38
  -4  -8  -2    3.88    0.15
  -4  -8  -2    4.07    0.18
   4  -8   2    3.52    0.34
   4  -8   2    3.90    0.13
   4  -8   2    3.77    0.19
  -4  -8  -2    3.88    0.15
  -4  -8  -2    3.97    0.16
  -4  -8  -2    4.12    0.15
   4  -8   2    3.96    0.14
   4   8   2    3.72    0.45
   4   8   2    3.76    0.15
   4   8   2    4.20    0.15
   4   8   2    3.61    0.45
   4   8   2    3.76    0.19
   4   8   2    3.99    0.16
  -4   8  -2    3.76    0.19
  -4   8  -2    3.54    0.37
  -4   8  -2    3.91    0.11
  -5  -8  -2  117.14    2.56
  -5  -8  -2  118.32    2.60
   5  -8   2  120.51    2.88
  -5  -8  -2  119.15    2.57
   5  -8   2  120.12    2.57
   5  -8   2  117.08    2.55
   5  -8   2  117.08    2.56
  -5  -8  -2  124.64    2.58
   5  -8   2  125.09    2.61
   5   8   2  116.75    2.58
   5   8   2  117.77    2.57
  -5   8  -2  119.93    2.89
   5   8   2  119.48    3.03
   5   8   2  116.52    3.03
   5   8   2  114.49    2.61
   5   8   2  117.51    2.58
  -6  -8  -2   19.28    0.52
   6  -8   2   20.13    0.47
  -6  -8  -2   19.45    0.47
   6  -8   2   18.52    0.53
  -6  -8  -2   20.14    0.49
   6  -8   2   19.55    0.53
   6  -8   2   19.82    0.47
   6  -8   2   19.51    0.49
  -6  -8  -2   19.38    0.50
   6   8   2   18.92    0.49
   6   8   2   17.26    0.94
   6   8   2   19.23    0.49
   6   8   2   19.47    0.48
   6   8   2   19.05    0.53
   7  -8   2    8.05    0.25
   7  -8   2    7.90    0.25
   7  -8   2    7.77    0.31
  -7  -8  -2    7.84    0.30
   7  -8   2    7.85    0.32
  -7  -8  -2    8.11    0.25
  -7  -8  -2    7.73    0.28
   7  -8   2    7.75    0.28
  -7  -8  -2    7.74    0.26
   7   8   2    7.93    0.31
   7   8   2    8.20    0.27
   7   8   2    7.82    0.28
   7   8   2    8.01    0.26
  -8  -8  -2   -0.03    0.09
   8  -8   2    0.08    0.08
   8  -8   2   -0.02    0.12
  -8  -8  -2   -0.07    0.11
  -8  -8  -2    0.00    0.08
   8  -8   2    0.06    0.08
   8  -8   2   -0.08    0.10
   8  -8   2    0.05    0.12
  -8  -8  -2    0.01    0.07
   8   8   2   -0.08    0.08
   8   8   2    0.03    0.09
   8   8   2   -0.08    0.07
   8   8   2   -0.04    0.12
   9  -8   2    3.46    0.20
  -9  -8  -2    3.20    0.20
  -9  -8  -2    3.59    0.20
  -9  -8  -2    3.38    0.32
   9  -8   2    2.86    0.31
   9  -8   2    2.98    0.24
   9  -8   2    3.44    0.21
  -9  -8  -2    3.44    0.29
   9  -8   2    3.19    0.32
   9   8   2    3.39    0.24
   9   8   2    3.37    0.26
   9   8   2    3.34    0.30
   9   8   2    3.39    0.19
  10  -9  -2    5.17    0.33
  10  -9  -2    5.00    0.32
  10  -9  -2    5.41    0.33
 -10  -9   2    5.35    0.24
  10  -9  -2    5.48    0.39
  10  -9  -2    5.32    0.29
 -10   9   2    5.48    0.20
  10   9  -2    5.38    0.36
  10   9  -2    5.37    0.35
   9  -9  -2   14.73    0.46
  -9  -9   2   14.34    0.48
  -9  -9   2   14.74    0.40
   9  -9  -2   14.90    0.46
  -9  -9   2   14.01    0.46
   9  -9  -2   14.72    0.44
  -9  -9   2   14.74    0.44
   9  -9  -2   15.19    0.44
   9  -9  -2   14.64    0.50
   9   9  -2   14.75    0.48
   9   9  -2   15.25    0.46
  -9   9   2   14.69    0.38
   9   9  -2   14.66    0.45
   9   9  -2   15.06    0.43
   8  -9  -2    1.47    0.12
   8  -9  -2    1.47    0.15
   8  -9  -2    1.62    0.17
  -8  -9   2    1.10    0.11
  -8  -9   2    1.35    0.14
  -8  -9   2    1.60    0.19
  -8  -9   2    1.38    0.14
   8  -9  -2    1.31    0.13
   8  -9  -2    1.31    0.12
   8   9  -2    1.06    0.11
   8   9  -2    0.95    0.11
   8   9  -2    1.10    0.12
  -8   9   2    1.41    0.11
   8   9  -2    1.30    0.15
  -7  -9   2    0.02    0.07
  -7  -9   2    0.02    0.06
   7  -9  -2   -0.01    0.08
   7  -9  -2    0.06    0.08
  -7  -9   2   -0.04    0.08
   7  -9  -2   -0.04    0.09
   7  -9  -2   -0.01    0.06
  -7  -9   2   -0.04    0.09
  -7   9   2    0.02    0.05
   7   9  -2    0.00    0.07
   7   9  -2   -0.05    0.08
   7   9  -2    0.04    0.09
   7   9  -2   -0.04    0.07
  -6  -9   2    4.39    0.19
   6  -9  -2    4.31    0.18
  -6  -9   2    4.46    0.18
  -6  -9   2    4.34    0.20
  -6  -9   2    4.08    0.20
   6  -9  -2    4.78    0.19
   6   9  -2    4.52    0.66
  -6   9   2    4.42    0.15
  -6   9   2    4.42    0.12
   6   9  -2    4.69    0.20
   6   9  -2    4.55    0.19
   6   9  -2    3.79    0.50
   6   9  -2    4.28    0.21
  -6   9   2    4.31    0.23
   6   9  -2    4.42    0.19
  -5  -9   2    4.41    0.19
  -5  -9   2    5.23    0.21
   5  -9  -2    5.29    0.51
   5  -9  -2    5.33    0.19
  -5  -9   2    5.56    0.21
   5  -9  -2    5.26    0.22
   5  -9  -2    5.37    0.19
  -5  -9   2    5.34    0.19
   5   9  -2    5.44    0.19
  -5   9   2    5.33    0.23
   5   9  -2    5.18    0.22
  -5   9   2    5.33    0.17
   5   9  -2    5.36    0.20
   5   9  -2    5.34    0.20
  -5   9   2    5.34    0.15
   5   9  -2    5.75    0.56
   5   9  -2    5.37    0.53
  -4  -9   2    2.10    0.12
   4  -9  -2    2.07    0.11
   4  -9  -2    2.20    0.12
   4  -9  -2    1.80    0.30
  -4  -9   2    1.97    0.14
  -4  -9   2    2.21    0.12
  -4  -9   2    2.12    0.13
  -4   9   2    2.01    0.10
   4   9  -2    1.86    0.30
  -4   9   2    2.08    0.09
   4   9  -2    2.05    0.13
   4   9  -2    2.10    0.15
   4   9  -2    2.18    0.13
  -4   9   2    1.65    0.31
   4   9  -2    2.53    0.41
   4   9  -2    2.11    0.12
  -4   9   2    1.94    0.16
  -3  -9   2    4.83    0.16
  -3  -9   2    4.42    0.17
  -3  -9   2    4.52    0.16
  -3  -9   2    4.38    0.15
   3  -9  -2    4.82    0.15
   3  -9  -2    4.37    0.15
   3  -9  -2    4.96    0.42
   3   9  -2    4.41    0.41
  -3   9   2    4.11    0.42
  -3   9   2    4.50    0.19
  -3   9   2    4.67    0.15
   3   9  -2    4.46    0.16
  -3   9   2    4.57    0.14
   3   9  -2    4.75    0.42
  -3   9   2    4.59    0.14
   3   9  -2    4.35    0.16
  -2  -9   2   56.00    1.52
   2  -9  -2   56.15    1.53
   2  -9  -2   54.35    1.21
  -2  -9   2   55.43    1.21
  -2  -9   2   54.30    1.21
  -2  -9   2   56.14    1.21
   2  -9  -2   54.01    1.20
  -2  -9   2   55.54    1.23
  -2   9   2   57.72    1.56
  -2   9   2   54.15    1.20
   2   9  -2   54.22    1.21
  -2   9   2   56.94    1.24
  -2   9   2   54.54    1.20
   2   9  -2   55.71    1.22
  -2   9   2   55.32    1.20
   2   9  -2   54.89    1.22
   2   9  -2   53.68    1.50
   1  -9  -2    5.96    0.42
  -1  -9   2    6.45    0.40
  -1  -9   2    6.43    0.18
   1  -9  -2    6.37    0.18
  -1  -9   2    6.12    0.21
   1  -9  -2    6.44    0.19
   1  -9  -2    6.34    0.17
  -1  -9   2    6.22    0.18
  -1  -9   2    6.46    0.18
  -1  -9   2    6.44    0.18
  -1   9   2    6.50    0.18
   1   9  -2    6.32    0.19
  -1   9   2    6.57    0.18
  -1   9   2    6.40    0.17
   1   9  -2    6.45    0.15
  -1   9   2    6.14    0.43
   1   9  -2    6.16    0.40
   0  -9  -2    1.74    0.09
   0  -9  -2    1.39    0.23
   0  -9   2    2.07    0.10
   0  -9   2    2.00    0.09
   0  -9   2    1.93    0.09
   0  -9  -2    1.81    0.10
   0  -9  -2    1.78    0.13
   0  -9   2    1.84    0.09
   0  -9   2    1.82    0.28
   0  -9  -2    1.75    0.10
   0   9   2    1.95    0.09
   0   9   2    2.21    0.09
   0   9  -2    2.02    0.10
   0   9   2    1.89    0.10
   0   9   2    2.02    0.30
   0   9  -2    1.71    0.28
   0   9  -2    1.91    0.12
  -1  -9  -2   95.28    2.29
   1  -9   2   88.75    1.94
   1  -9   2   89.26    1.94
  -1  -9  -2   89.63    1.95
  -1  -9  -2   87.73    1.98
  -1  -9  -2   90.36    1.96
   1  -9   2   92.54    2.19
   1  -9   2   88.26    1.94
  -1  -9  -2   89.54    1.96
   1   9   2   89.22    1.94
  -1   9  -2   89.89    1.98
  -1   9  -2   94.45    2.21
   1   9   2   85.38    1.95
   1   9   2   94.47    2.30
  -1   9  -2   90.67    1.95
   2  -9   2    3.97    0.13
  -2  -9  -2    3.96    0.14
   2  -9   2    4.11    0.11
   2  -9   2    3.89    0.17
  -2  -9  -2    4.50    0.18
  -2  -9  -2    3.96    0.15
  -2  -9  -2    4.07    0.40
  -2  -9  -2    4.40    0.15
   2  -9   2    4.13    0.13
   2  -9   2    4.16    0.33
  -2   9  -2    4.14    0.34
  -2   9  -2    4.25    0.18
   2   9   2    4.05    0.15
  -2   9  -2    4.21    0.13
   2   9   2    4.16    0.14
   2   9   2    4.13    0.15
   2   9   2    3.88    0.40
  -3  -9  -2   23.59    0.59
   3  -9   2   23.42    0.53
   3  -9   2   24.44    0.59
  -3  -9  -2   23.93    0.56
   3  -9   2   23.40    0.78
   3  -9   2   24.10    0.54
  -3  -9  -2   23.51    0.91
  -3  -9  -2   24.23    0.56
  -3  -9  -2   24.61    0.57
   3  -9   2   24.11    0.54
  -3  -9  -2   24.07    0.56
  -3   9  -2   23.33    0.81
   3   9   2   23.68    0.57
  -3   9  -2   24.32    0.54
   3   9   2   24.01    0.60
   3   9   2   24.27    0.56
  -3   9  -2   23.35    0.59
   3   9   2   23.89    0.91
   3   9   2   23.59    0.57
   4  -9   2    2.32    0.11
  -4  -9  -2    1.96    0.12
  -4  -9  -2    2.19    0.16
  -4  -9  -2    2.10    0.13
   4  -9   2    1.72    0.26
   4  -9   2    1.96    0.11
  -4  -9  -2    2.12    0.14
   4  -9   2    1.97    0.16
  -4   9  -2    2.10    0.09
   4   9   2    1.85    0.34
  -4   9  -2    2.15    0.30
   4   9   2    1.93    0.34
   4   9   2    2.21    0.13
   4   9   2    2.25    0.14
   4   9   2    1.88    0.16
   4   9   2    2.31    0.13
  -4   9  -2    2.29    0.18
  -5  -9  -2   43.21    0.99
  -5  -9  -2   35.24    0.94
   5  -9   2   42.41    0.93
  -5  -9  -2   43.53    0.95
   5  -9   2   43.45    0.95
  -5  -9  -2   42.37    0.96
   5  -9   2   41.33    0.99
   5   9   2   42.30    0.96
   5   9   2   42.44    0.96
  -5   9  -2   43.20    1.00
   5   9   2   39.17    1.40
   5   9   2   43.28    0.95
   5   9   2   40.36    0.99
   5   9   2   42.42    1.42
   6  -9   2    0.52    0.09
  -6  -9  -2    0.56    0.08
   6  -9   2    0.50    0.11
  -6  -9  -2    0.51    0.10
  -6  -9  -2    0.67    0.09
  -6  -9  -2    0.40    0.08
   6  -9   2    0.69    0.08
   6  -9   2    0.52    0.08
   6   9   2    0.63    0.12
   6   9   2    0.51    0.09
   6   9   2    0.30    0.39
   6   9   2    0.49    0.08
   6   9   2    0.60    0.08
  -7  -9  -2    0.18    0.08
   7  -9   2    0.16    0.08
  -7  -9  -2    0.13    0.08
   7  -9   2    0.18    0.09
   7  -9   2    0.22    0.07
  -7  -9  -2    0.24    0.08
   7  -9   2    0.11    0.11
   7  -9   2    0.13    0.11
  -7  -9  -2    0.22    0.10
   7   9   2    0.17    0.08
   7   9   2    0.14    0.08
   7   9   2    0.28    0.08
   7   9   2    0.24    0.10
  -8  -9  -2    3.34    0.19
   8  -9   2    2.94    0.18
   8  -9   2    3.69    0.27
  -8  -9  -2    3.52    0.19
  -8  -9  -2    3.17    0.22
   8  -9   2    3.14    0.21
   8  -9   2    3.41    0.19
   8  -9   2    3.28    0.27
  -8  -9  -2    3.01    0.24
   8   9   2    3.25    0.22
   8   9   2    3.25    0.18
   8   9   2    3.41    0.27
   8   9   2    2.67    0.21
  -9  -9  -2    0.71    0.10
   9  -9   2    0.40    0.20
   9  -9   2    0.65    0.11
   9  -9   2    0.55    0.11
   9  -9   2    0.64    0.13
  -9  -9  -2    0.68    0.10
   9  -9   2    0.56    0.20
   9   9   2    0.68    0.14
   9   9   2    0.62    0.10
   9   9   2    0.92    0.16
   9   9   2    0.71    0.18
   9 -10  -2   -0.03    0.10
  -9 -10   2    0.02    0.13
  -9 -10   2   -0.11    0.10
   9 -10  -2    0.05    0.15
  -9 -10   2    0.01    0.12
   9 -10  -2   -0.05    0.12
  -9 -10   2    0.01    0.08
   9 -10  -2    0.03    0.12
   9 -10  -2   -0.08    0.10
   9  10  -2    0.27    0.14
   9  10  -2   -0.05    0.09
  -9  10   2    0.08    0.06
   9  10  -2   -0.09    0.12
   9  10  -2    0.04    0.11
   8 -10  -2    0.85    0.13
   8 -10  -2    0.72    0.11
  -8 -10   2    0.73    0.12
   8 -10  -2    1.09    0.16
  -8 -10   2    1.08    0.12
  -8 -10   2    1.15    0.15
   8 -10  -2    1.00    0.12
   8 -10  -2    1.00    0.12
  -8 -10   2    0.89    0.10
   8  10  -2    0.96    0.14
   8  10  -2    1.14    0.13
  -8  10   2    1.17    0.11
   8  10  -2    0.83    0.10
   8  10  -2    1.02    0.12
  -7 -10   2   -0.01    0.06
  -7 -10   2   -0.01    0.07
   7 -10  -2    0.07    0.08
  -7 -10   2   -0.10    0.09
   7 -10  -2    0.01    0.09
   7 -10  -2   -0.06    0.08
  -7 -10   2    0.05    0.09
   7 -10  -2    0.01    0.07
   7  10  -2    0.02    0.07
   7  10  -2    0.05    0.08
   7  10  -2   -0.06    0.07
  -7  10   2    0.01    0.05
   7  10  -2    0.02    0.09
  -6 -10   2    2.61    0.16
  -6 -10   2    2.48    0.18
  -6 -10   2    2.66    0.15
   6 -10  -2    2.59    0.16
  -6 -10   2    2.51    0.17
   6 -10  -2    2.50    0.15
   6 -10  -2    2.75    0.19
   6  10  -2    2.79    0.17
  -6  10   2    2.46    0.20
   6  10  -2    2.72    0.19
   6  10  -2    2.46    0.16
  -6  10   2    2.67    0.12
   6  10  -2    2.80    0.16
  -6  10   2    2.68    0.10
   5 -10  -2    0.07    0.06
  -5 -10   2    0.10    0.07
   5 -10  -2    0.08    0.06
  -5 -10   2    0.15    0.07
  -5 -10   2   -0.01    0.06
  -5 -10   2    0.08    0.06
  -5  10   2    0.11    0.05
  -5  10   2    0.06    0.09
   5  10  -2    0.03    0.06
   5  10  -2   -0.01    0.07
   5  10  -2    0.08    0.08
   5  10  -2    0.05    0.27
   5  10  -2    0.05    0.28
   5  10  -2    0.09    0.07
  -5  10   2    0.09    0.04
  -4 -10   2    1.60    0.12
  -4 -10   2    1.32    0.13
   4 -10  -2    0.98    0.27
   4 -10  -2    1.50    0.11
  -4 -10   2    1.46    0.14
  -4 -10   2    1.47    0.12
   4 -10  -2    1.60    0.11
  -4  10   2    1.55    0.17
  -4  10   2    1.39    0.09
  -4  10   2    1.50    0.33
   4  10  -2    1.44    0.13
   4  10  -2    1.49    0.12
   4  10  -2    1.58    0.32
   4  10  -2    1.32    0.30
  -4  10   2    1.63    0.10
   4  10  -2    1.52    0.12
   4  10  -2    1.40    0.15
  -3 -10   2   12.61    0.32
   3 -10  -2   11.36    0.62
  -3 -10   2   12.94    0.33
  -3 -10   2   12.94    0.33
   3 -10  -2   12.53    0.31
   3 -10  -2   12.40    0.32
  -3 -10   2   12.27    0.34
  -3  10   2   12.57    0.31
   3  10  -2   12.59    0.33
   3  10  -2   12.18    0.33
   3  10  -2   12.56    0.33
  -3  10   2   12.80    0.31
  -3  10   2   12.07    0.31
   3  10  -2   12.43    0.65
  -3  10   2   11.99    0.65
   3  10  -2   12.36    0.63
  -3  10   2   12.71    0.36
  -2 -10   2    1.65    0.28
   2 -10  -2    1.97    0.30
  -2 -10   2    1.73    0.13
  -2 -10   2    1.75    0.11
   2 -10  -2    2.05    0.10
  -2 -10   2    1.83    0.11
  -2 -10   2    2.00    0.11
   2 -10  -2    1.90    0.09
   2  10  -2    1.87    0.11
  -2  10   2    2.00    0.09
  -2  10   2    1.95    0.14
   2  10  -2    1.93    0.11
  -2  10   2    1.75    0.28
   2  10  -2    1.60    0.27
  -2  10   2    2.04    0.10
   2  10  -2    1.97    0.12
  -2  10   2    1.97    0.10
   1 -10  -2    2.39    0.11
  -1 -10   2    2.50    0.11
  -1 -10   2    2.61    0.11
   1 -10  -2    2.23    0.31
   1 -10  -2    2.49    0.12
  -1 -10   2    2.39    0.11
  -1 -10   2    2.47    0.34
  -1 -10   2    2.43    0.14
  -1 -10   2    2.37    0.11
   1 -10  -2    2.61    0.10
  -1  10   2    2.47    0.10
  -1  10   2    1.79    0.27
   1  10  -2    2.51    0.12
   1  10  -2    2.69    0.33
  -1  10   2    2.39    0.10
  -1  10   2    2.44    0.11
   1  10  -2    2.38    0.14
  -1  10   2    2.40    0.14
   0 -10   2   42.77    0.94
   0 -10  -2   41.58    0.98
   0 -10   2   42.48    1.22
   0 -10   2   41.62    0.94
   0 -10  -2   43.37    0.96
   0 -10  -2   43.60    0.95
   0 -10   2   43.09    0.95
   0 -10  -2   41.58    1.27
   0 -10  -2   42.46    0.96
   0 -10   2   41.93    0.94
   0  10  -2   41.16    1.22
   0  10   2   41.90    0.94
   0  10   2   43.06    0.93
   0  10   2   42.32    0.94
   0  10  -2   43.99    0.97
   0  10  -2   43.12    0.95
   0  10   2   42.84    1.29
   1 -10   2   17.66    0.41
  -1 -10  -2   17.12    0.41
  -1 -10  -2   16.11    0.72
   1 -10   2   17.15    0.41
  -1 -10  -2   17.07    0.42
   1 -10   2   17.34    0.40
  -1 -10  -2   16.87    0.45
   1 -10   2   17.24    0.40
   1 -10   2   17.05    0.65
  -1 -10  -2   17.30    0.42
   1  10   2   16.91    0.41
   1  10   2   17.27    0.40
  -1  10  -2   17.54    0.41
  -1  10  -2   17.03    0.45
  -1  10  -2   16.44    0.65
   1  10   2   17.18    0.74
  -2 -10  -2   19.94    0.47
   2 -10   2   19.81    0.44
  -2 -10  -2   19.96    0.51
  -2 -10  -2   19.58    0.48
   2 -10   2   20.18    0.46
  -2 -10  -2   19.23    0.82
   2 -10   2   19.26    0.71
   2 -10   2   20.08    0.46
  -2 -10  -2   20.19    0.48
   2  10   2   19.62    0.82
   2  10   2   19.61    0.47
   2  10   2   20.28    0.49
  -2  10  -2   19.67    0.51
  -2  10  -2   20.25    0.46
  -2  10  -2   19.45    0.74
   2  10   2   20.18    0.48
  -3 -10  -2   27.54    0.69
  -3 -10  -2   27.68    1.05
   3 -10   2   27.65    0.64
   3 -10   2   28.49    0.63
   3 -10   2   27.48    0.63
  -3 -10  -2   29.86    0.67
   3 -10   2   28.57    0.69
  -3 -10  -2   28.98    0.66
  -3 -10  -2   29.63    0.67
   3 -10   2   28.06    0.92
   3  10   2   28.62    1.05
   3  10   2   28.15    0.70
  -3  10  -2   28.56    0.70
  -3  10  -2   28.22    0.94
   3  10   2   28.35    0.67
  -3  10  -2   28.44    0.64
   3  10   2   27.95    0.66
  -4 -10  -2   22.43    0.52
   4 -10   2   21.83    0.51
   4 -10   2   21.32    0.50
  -4 -10  -2   21.71    0.53
  -4 -10  -2   20.59    0.93
   4 -10   2   19.80    0.55
   4 -10   2   21.10    0.79
  -4 -10  -2   23.14    0.53
   4  10   2   20.86    0.93
   4  10   2   21.69    0.57
   4  10   2   21.74    0.53
  -4  10  -2   20.59    0.94
  -4  10  -2   22.06    0.57
   4  10   2   22.23    0.95
   4  10   2   21.23    0.53
  -4  10  -2   21.83    0.49
   4  10   2   22.02    0.53
  -5 -10  -2    0.59    0.08
  -5 -10  -2    0.77    0.08
  -5 -10  -2    0.67    0.11
  -5 -10  -2    0.56    0.08
   5 -10   2    0.50    0.10
   5 -10   2    0.76    0.07
   5 -10   2    0.70    0.08
   5  10   2    0.48    0.08
   5  10   2    0.55    0.10
   5  10   2    0.62    0.09
   5  10   2    0.19    0.30
   5  10   2    0.53    0.08
  -5  10  -2    0.79    0.06
  -5  10  -2    0.62    0.11
  -6 -10  -2    8.81    0.32
  -6 -10  -2    8.87    0.29
   6 -10   2    8.48    0.26
   6 -10   2    9.12    0.33
   6 -10   2    8.52    0.27
   6 -10   2    9.00    0.28
  -6 -10  -2    8.77    0.27
  -6 -10  -2    8.67    0.28
   6  10   2    7.30    0.78
   6  10   2    8.41    0.28
   6  10   2    8.58    0.32
   6  10   2    8.64    0.28
   6  10   2    8.47    0.28
   7 -10   2    0.27    0.11
   7 -10   2    0.26    0.08
   7 -10   2    0.15    0.08
   7 -10   2    0.25    0.12
  -7 -10  -2    0.19    0.11
   7 -10   2    0.21    0.09
  -7 -10  -2    0.20    0.08
  -7 -10  -2    0.26    0.09
  -7 -10  -2    0.18    0.08
   7  10   2    0.16    0.08
   7  10   2    0.19    0.10
   7  10   2    0.18    0.09
   7  10   2    0.21    0.10
   8 -10   2    1.66    0.19
  -8 -10  -2    1.79    0.16
   8 -10   2    1.27    0.17
  -8 -10  -2    1.77    0.19
   8 -10   2    1.54    0.14
   8 -10   2    1.57    0.16
  -8 -10  -2    1.68    0.17
   8 -10   2    1.81    0.17
  -8 -10  -2    1.57    0.16
   8  10   2    1.30    0.14
   8  10   2    1.62    0.16
   8  10   2    1.78    0.19
   8  10   2    1.65    0.15
   9 -10   2    0.08    0.11
  -9 -10  -2    0.00    0.11
   9 -10   2    0.04    0.12
  -9 -10  -2    0.01    0.09
   9 -10   2    0.23    0.22
   9 -10   2    0.19    0.11
   9  10   2    0.07    0.09
   9  10   2    0.26    0.19
   9  10   2    0.22    0.16
   9  10   2    0.19    0.14
   9 -11  -2    2.22    0.18
   9 -11  -2    1.95    0.21
  -9 -11   2    1.93    0.19
   9 -11  -2    1.91    0.19
   9 -11  -2    2.22    0.23
   9 -11  -2    2.02    0.22
  -9 -11   2    2.20    0.26
   9  11  -2    2.01    0.21
   9  11  -2    1.81    0.18
   9  11  -2    2.01    0.18
  -9  11   2    2.17    0.13
   9  11  -2    2.66    0.30
   8 -11  -2   24.26    0.63
   8 -11  -2   24.19    0.63
  -8 -11   2   24.35    0.61
  -8 -11   2   24.17    0.65
   8 -11  -2   24.24    0.69
  -8 -11   2   23.81    0.63
   8 -11  -2   25.39    0.63
   8 -11  -2   24.40    0.65
  -8 -11   2   24.18    0.66
   8  11  -2   24.06    0.63
   8  11  -2   24.97    0.65
   8  11  -2   24.82    0.68
  -8  11   2   23.85    0.57
   8  11  -2   23.90    0.63
  -7 -11   2    5.99    0.24
  -7 -11   2    5.67    0.26
   7 -11  -2    6.05    0.24
  -7 -11   2    6.02    0.23
   7 -11  -2    5.69    0.25
  -7 -11   2    6.19    0.27
   7 -11  -2    5.74    0.27
   7 -11  -2    5.63    0.24
   7  11  -2    5.88    0.26
   7  11  -2    6.13    0.24
   7  11  -2    5.55    0.28
  -7  11   2    5.69    0.19
   7  11  -2    6.26    0.25
  -7  11   2    6.05    0.29
  -7  11   2    5.72    0.15
  -6 -11   2    4.74    0.21
  -6 -11   2    4.26    0.22
  -6 -11   2    4.59    0.23
  -6 -11   2    4.83    0.20
   6 -11  -2    4.79    0.20
   6 -11  -2    5.02    0.20
   6  11  -2    4.50    0.21
  -6  11   2    4.92    0.26
   6  11  -2    4.98    0.21
   6  11  -2    5.01    0.24
  -6  11   2    4.74    0.14
   6  11  -2    4.68    0.21
  -6  11   2    4.69    0.16
  -5 -11   2   34.02    0.80
   5 -11  -2   33.54    0.78
  -5 -11   2   35.83    0.82
  -5 -11   2   33.64    0.79
   5 -11  -2   34.44    0.79
  -5 -11   2   35.36    0.81
  -5  11   2   34.01    0.77
   5  11  -2   33.36    0.83
   5  11  -2   33.99    0.80
   5  11  -2   33.77    0.80
  -5  11   2   34.08    0.75
   5  11  -2   33.38    1.28
   5  11  -2   30.75    0.79
  -5  11   2   34.02    0.83
  -4 -11   2   69.02    1.49
  -4 -11   2   67.23    1.50
  -4 -11   2   66.37    1.47
   4 -11  -2   66.94    1.47
  -4 -11   2   65.09    1.48
   4 -11  -2   67.18    1.46
   4  11  -2   64.04    1.92
   4  11  -2   67.40    1.48
   4  11  -2   67.01    1.48
   4  11  -2   65.88    1.97
  -4  11   2   64.92    1.45
   4  11  -2   68.02    1.48
  -4  11   2   66.52    1.45
  -4  11   2   67.76    1.51
   3 -11  -2    3.69    0.15
  -3 -11   2    3.69    0.18
  -3 -11   2    3.59    0.15
   3 -11  -2    3.58    0.46
   3 -11  -2    3.45    0.13
  -3 -11   2    3.50    0.16
  -3 -11   2    3.46    0.15
   3  11  -2    3.37    0.16
  -3  11   2    3.53    0.14
  -3  11   2    3.53    0.13
  -3  11   2    3.65    0.13
   3  11  -2    2.92    0.43
   3  11  -2    3.36    0.16
   3  11  -2    3.79    0.16
   3  11  -2    3.53    0.44
  -3  11   2    3.35    0.48
  -3  11   2    3.61    0.19
  -2 -11   2    1.07    0.11
  -2 -11   2    0.71    0.25
  -2 -11   2    0.74    0.07
   2 -11  -2    0.70    0.24
  -2 -11   2    0.76    0.07
   2 -11  -2    0.93    0.08
  -2 -11   2    1.01    0.10
   2 -11  -2    0.86    0.09
  -2 -11   2    1.02    0.08
   2  11  -2    0.65    0.07
  -2  11   2    0.98    0.09
  -2  11   2    0.95    0.09
   2  11  -2    0.64    0.23
  -2  11   2    0.86    0.10
  -2  11   2    0.69    0.25
   2  11  -2    0.95    0.06
  -2  11   2    0.90    0.09
  -1 -11   2   52.45    1.50
   1 -11  -2   52.28    1.16
  -1 -11   2   52.41    1.17
  -1 -11   2   52.04    1.17
  -1 -11   2   52.84    1.16
   1 -11  -2   54.34    1.18
  -1 -11   2   53.31    1.20
   1 -11  -2   52.19    1.15
   1 -11  -2   53.43    1.53
  -1 -11   2   51.41    1.16
   1  11  -2   52.77    1.49
  -1  11   2   52.62    1.20
   1  11  -2   53.68    1.19
  -1  11   2   51.74    1.16
   1  11  -2   53.24    1.17
  -1  11   2   52.09    1.16
  -1  11   2   53.40    1.15
  -1  11   2   52.43    1.54
   0 -11   2   33.32    0.76
   0 -11   2   33.31    0.76
   0 -11  -2   33.92    0.81
   0 -11  -2   33.43    1.12
   0 -11   2   32.50    1.06
   0 -11  -2   33.46    0.77
   0 -11   2   34.03    0.77
   0 -11   2   34.37    0.77
   0 -11  -2   34.00    0.78
   0 -11  -2   34.44    0.78
   0  11  -2   33.97    0.77
   0  11   2   33.78    1.14
   0  11   2   34.20    0.77
   0  11   2   33.86    0.75
   0  11  -2   34.99    0.80
  -1 -11  -2   18.98    0.50
  -1 -11  -2   19.07    0.82
  -1 -11  -2   19.81    0.47
  -1 -11  -2   19.27    0.48
   1 -11   2   19.51    0.46
   1 -11   2   18.87    0.47
   1 -11   2   20.14    0.46
   1 -11   2   19.53    0.46
   1 -11   2   19.62    0.74
  -1 -11  -2   19.24    0.48
   1  11   2   19.75    0.46
  -1  11  -2   19.51    0.51
   1  11   2   19.42    0.82
  -1  11  -2   19.22    0.46
   1  11   2   20.27    0.47
  -1  11  -2   19.48    0.75
   2 -11   2   42.45    0.94
  -2 -11  -2   40.59    1.34
  -2 -11  -2   42.46    0.96
   2 -11   2   42.12    0.93
   2 -11   2   40.21    1.22
  -2 -11  -2   42.49    0.99
  -2 -11  -2   42.94    0.96
  -2 -11  -2   41.98    0.95
   2  11   2   41.28    1.35
   2  11   2   41.69    0.95
  -2  11  -2   43.77    0.99
   2  11   2   42.98    0.97
  -2  11  -2   42.61    0.94
   2  11   2   42.46    0.94
  -2  11  -2   43.12    1.27
  -3 -11  -2    8.86    0.27
   3 -11   2    9.29    0.25
  -3 -11  -2    9.18    0.27
  -3 -11  -2    9.14    0.26
  -3 -11  -2    8.67    0.65
   3 -11   2    9.02    0.53
  -3 -11  -2    9.94    0.30
   3 -11   2    8.94    0.23
  -3  11  -2    8.98    0.31
   3  11   2    9.34    0.27
  -3  11  -2    9.20    0.24
   3  11   2    8.31    0.66
   3  11   2    8.86    0.25
  -3  11  -2    8.56    0.55
   3  11   2    8.83    0.27
   4 -11   2    7.66    0.21
  -4 -11  -2    7.56    0.24
  -4 -11  -2    7.53    0.28
   4 -11   2    7.22    0.28
  -4 -11  -2    7.71    0.24
   4 -11   2    7.38    0.22
  -4 -11  -2    7.55    0.25
  -4 -11  -2    6.47    0.63
   4  11   2    7.50    0.30
   4  11   2    8.14    0.26
   4  11   2    7.53    0.24
   4  11   2    7.91    0.26
  -4  11  -2    8.12    0.30
  -4  11  -2    7.37    0.21
   4  11   2    7.58    0.66
  -5 -11  -2    0.06    0.07
  -5 -11  -2    0.00    0.06
   5 -11   2    0.04    0.06
   5 -11   2    0.07    0.06
   5 -11   2    0.05    0.09
  -5 -11  -2   -0.02    0.07
  -5 -11  -2   -0.07    0.08
   5  11   2    0.48    0.38
   5  11   2    0.00    0.07
   5  11   2    0.01    0.09
   5  11   2    0.04    0.07
  -5  11  -2    0.00    0.09
   5  11   2   -0.02    0.06
  -5  11  -2    0.03    0.04
  -6 -11  -2   -0.07    0.08
   6 -11   2    0.23    0.11
   6 -11   2    0.04    0.07
  -6 -11  -2   -0.04    0.07
  -6 -11  -2    0.06    0.07
   6 -11   2    0.07    0.07
   6 -11   2    0.02    0.07
  -6 -11  -2   -0.02    0.09
   6  11   2    0.06    0.07
   6  11   2    0.07    0.11
   6  11   2   -0.84    0.38
   6  11   2    0.06    0.07
   6  11   2    0.06    0.07
   7 -11   2   11.40    0.34
  -7 -11  -2   11.61    0.34
  -7 -11  -2   11.02    0.37
   7 -11   2   10.64    0.40
   7 -11   2   11.68    0.35
  -7 -11  -2   11.62    0.35
   7 -11   2   11.30    0.41
   7 -11   2   11.89    0.34
  -7 -11  -2   10.99    0.39
   7  11   2   11.25    0.35
   7  11   2   11.74    0.41
   7  11   2   11.85    0.37
   7  11   2   11.80    0.37
   8 -11   2    0.83    0.11
   8 -11   2    0.72    0.19
   8 -11   2    0.87    0.13
  -8 -11  -2    0.38    0.12
  -8 -11  -2    0.93    0.12
   8 -11   2    0.91    0.17
   8 -11   2    0.77    0.11
  -8 -11  -2    0.65    0.10
  -8 -11  -2    0.67    0.15
   8  11   2    0.89    0.13
   8  11   2    0.86    0.11
   8  11   2    0.63    0.12
   8  11   2    1.05    0.19
  -9 -12   2    0.08    0.10
   9 -12  -2   -0.45    0.17
   9 -12  -2   -0.07    0.14
  -9 -12   2    0.05    0.12
   9 -12  -2    0.11    0.12
  -9 -12   2   -0.16    0.24
   9 -12  -2    0.06    0.14
  -9  12   2   -0.02    0.07
   9  12  -2   -0.09    0.15
   9  12  -2    0.02    0.14
   9  12  -2    0.13    0.12
   9  12  -2    0.00    0.16
  -8 -12   2   12.70    0.41
  -8 -12   2   13.11    0.44
   8 -12  -2   12.85    0.41
  -8 -12   2   13.97    0.39
  -8 -12   2   12.43    0.43
   8 -12  -2   13.60    0.40
   8 -12  -2   12.57    0.39
  -8  12   2   12.82    0.34
   8  12  -2   12.35    0.40
   8  12  -2   12.44    0.41
   8  12  -2   13.54    0.46
   8  12  -2   12.99    0.43
  -7 -12   2    0.18    0.08
   7 -12  -2    0.14    0.08
  -7 -12   2    0.08    0.08
  -7 -12   2    0.06    0.10
   7 -12  -2    0.09    0.10
   7 -12  -2    0.22    0.09
  -7 -12   2    0.05    0.09
   7  12  -2    0.11    0.10
  -7  12   2    0.09    0.04
   7  12  -2    0.08    0.09
  -7  12   2    0.01    0.12
   7  12  -2    0.13    0.10
  -7  12   2    0.20    0.06
   7  12  -2    0.29    0.11
   6 -12  -2    2.41    0.16
  -6 -12   2    2.05    0.18
  -6 -12   2    2.12    0.16
  -6 -12   2    2.29    0.16
  -6 -12   2    2.15    0.19
   6 -12  -2    2.44    0.16
   6  12  -2    2.33    0.19
   6  12  -2    2.17    0.17
   6  12  -2    2.08    0.18
  -6  12   2    2.20    0.12
  -6  12   2    2.22    0.23
  -6  12   2    2.15    0.10
   6  12  -2    2.48    0.21
   5 -12  -2   50.68    1.13
  -5 -12   2   50.27    1.14
  -5 -12   2   52.52    1.16
  -5 -12   2   50.86    1.14
   5 -12  -2   50.45    1.13
  -5 -12   2   51.34    1.17
   5  12  -2   49.21    1.15
  -5  12   2   49.74    1.10
   5  12  -2   45.29    1.65
   5  12  -2   50.53    1.15
   5  12  -2   50.76    1.15
  -5  12   2   49.73    1.11
  -5  12   2   50.72    1.18
  -4 -12   2    0.89    0.11
   4 -12  -2    1.28    0.12
  -4 -12   2    0.90    0.09
  -4 -12   2    1.18    0.13
  -4 -12   2    1.29    0.12
   4 -12  -2    0.95    0.10
  -4 -12   2    1.16    0.13
   4  12  -2    1.24    0.13
  -4  12   2    1.13    0.10
  -4  12   2    1.22    0.14
  -4  12   2    1.04    0.10
   4  12  -2    0.88    0.09
   4  12  -2    1.52    0.14
   4  12  -2    0.51    0.30
  -3 -12   2    0.15    0.07
   3 -12  -2    0.22    0.05
  -3 -12   2    0.18    0.08
  -3 -12   2    0.19    0.07
  -3 -12   2    0.20    0.06
  -3 -12   2    0.14    0.06
   3 -12  -2    0.19    0.06
   3  12  -2    0.23    0.06
  -3  12   2    0.21    0.05
   3  12  -2   -0.12    0.24
  -3  12   2    0.15    0.05
   3  12  -2    0.17    0.07
  -3  12   2    0.08    0.10
   3  12  -2    0.18    0.07
  -2 -12   2    0.30    0.06
  -2 -12   2    0.09    0.23
   2 -12  -2    0.18    0.05
  -2 -12   2    0.23    0.06
   2 -12  -2    0.24    0.05
  -2 -12   2    0.20    0.06
  -2 -12   2    0.19    0.05
  -2 -12   2    0.27    0.08
   2 -12  -2    0.06    0.25
  -2  12   2    0.08    0.08
   2  12  -2    0.27    0.07
  -2  12   2    0.25    0.27
   2  12  -2    0.28    0.04
  -2  12   2    0.28    0.06
  -2  12   2    0.26    0.05
   2  12  -2    0.27    0.24
  -2  12   2    0.32    0.06
  -1 -12   2    6.48    0.20
   1 -12  -2    6.56    0.20
  -1 -12   2    6.47    0.21
   1 -12  -2    6.41    0.52
  -1 -12   2    6.31    0.51
  -1 -12   2    6.65    0.21
  -1 -12   2    6.63    0.24
   1 -12  -2    6.69    0.22
   1 -12  -2    6.67    0.22
  -1 -12   2    6.69    0.21
  -1  12   2    6.78    0.54
   1  12  -2    7.07    0.54
  -1  12   2    6.75    0.19
  -1  12   2    6.81    0.21
   1  12  -2    6.45    0.24
  -1  12   2    6.64    0.20
  -1  12   2    6.49    0.25
   1  12  -2    6.78    0.22
   0 -12  -2    0.00    0.05
   0 -12   2   -0.03    0.22
   0 -12   2    0.04    0.05
   0 -12   2    0.00    0.05
   0 -12  -2    0.01    0.22
   0 -12   2   -0.03    0.04
   0 -12  -2   -0.04    0.07
   0 -12  -2    0.02    0.06
   0 -12   2    0.01    0.05
   0 -12  -2    0.00    0.05
   0  12   2    0.06    0.05
   0  12  -2    0.02    0.06
   0  12   2   -0.14    0.22
   0  12  -2   -0.04    0.08
   0  12  -2    0.02    0.21
   0  12   2    0.03    0.04
  -1 -12  -2   13.88    0.37
  -1 -12  -2   13.82    0.36
  -1 -12  -2   13.46    0.72
   1 -12   2   14.00    0.34
   1 -12   2   12.37    0.63
  -1 -12  -2   13.90    0.37
   1 -12   2   14.21    0.35
   1 -12   2   13.94    0.35
  -1 -12  -2   14.12    0.40
   1 -12   2   13.83    0.36
   1  12   2   13.76    0.34
  -1  12  -2   13.08    0.66
  -1  12  -2   13.78    0.40
   1  12   2   14.11    0.36
   1  12   2   13.42    0.73
  -1  12  -2   14.35    0.35
  -2 -12  -2   21.34    0.51
  -2 -12  -2   20.89    0.50
   2 -12   2   19.73    0.85
   2 -12   2   20.92    0.48
  -2 -12  -2   20.31    0.91
   2 -12   2   20.47    0.49
   2 -12   2   21.09    0.48
  -2  12  -2   20.78    0.55
  -2  12  -2   20.94    0.49
   2  12   2   17.66    0.50
   2  12   2   19.96    0.92
   2  12   2   20.57    0.48
  -3 -12  -2    0.68    0.08
  -3 -12  -2    0.81    0.36
   3 -12   2    0.75    0.07
   3 -12   2    0.72    0.07
  -3 -12  -2    0.67    0.08
  -3 -12  -2    0.77    0.11
  -3 -12  -2    0.77    0.09
   3  12   2    0.48    0.33
  -3  12  -2    0.64    0.07
   3  12   2    0.59    0.08
  -3  12  -2    0.76    0.13
   3  12   2    0.77    0.08
   3  12   2    0.54    0.08
   4 -12   2   23.78    0.57
  -4 -12  -2   23.69    0.60
  -4 -12  -2   24.73    0.59
  -4 -12  -2   24.64    0.63
  -4 -12  -2   24.54    0.58
   4 -12   2   23.87    0.55
   4  12   2   23.34    0.64
  -4  12  -2   23.72    0.55
   4  12   2   24.24    0.58
   4  12   2   24.35    0.59
   4  12   2   23.96    1.10
   4  12   2   24.12    0.60
  -4  12  -2   24.02    0.64
   5 -12   2    4.73    0.25
  -5 -12  -2    4.53    0.19
   5 -12   2    4.58    0.18
  -5 -12  -2    4.52    0.20
  -5 -12  -2    4.97    0.24
   5 -12   2    4.77    0.17
  -5 -12  -2    4.52    0.22
   5  12   2    4.51    0.21
   5  12   2    4.65    0.21
  -5  12  -2    4.70    0.15
  -5  12  -2    4.79    0.26
   5  12   2    4.78    0.21
   5  12   2    4.72    0.26
   6 -12   2   31.88    0.76
  -6 -12  -2   32.24    0.82
   6 -12   2   31.86    0.75
  -6 -12  -2   31.74    0.77
   6 -12   2   31.94    0.82
  -6 -12  -2   31.83    0.79
  -6 -12  -2   32.52    0.76
  -6  12  -2   32.40    0.83
   6  12   2   31.94    0.79
   6  12   2   33.01    0.79
   6  12   2   32.70    0.83
   6  12   2   31.66    0.77
  -7 -12  -2    5.31    0.29
   7 -12   2    5.44    0.23
   7 -12   2    5.77    0.24
   7 -12   2    6.01    0.31
  -7 -12  -2    5.43    0.24
  -7 -12  -2    5.56    0.23
   7 -12   2    5.78    0.23
   7 -12   2    5.33    0.31
  -7 -12  -2    5.59    0.27
   7  12   2    5.46    0.26
   7  12   2    5.55    0.24
   7  12   2    5.78    0.32
   7  12   2    5.65    0.27
   8 -12   2    4.65    0.22
  -8 -12  -2    4.56    0.25
   8 -12   2    4.32    0.34
   8 -12   2    4.47    0.23
  -8 -12  -2    4.30    0.24
   8  12   2    4.12    0.29
   8  12   2    4.85    0.29
   8  12   2    4.33    0.23
   8  12   2    5.14    0.35
  -8 -13   2    5.57    0.31
   8 -13  -2    5.63    0.28
  -8 -13   2    5.59    0.31
  -8 -13   2    5.44    0.27
   8 -13  -2    5.88    0.30
  -8 -13   2    5.69    0.26
   8 -13  -2    5.83    0.27
   8  13  -2    5.69    0.32
   8  13  -2    5.26    0.28
   8  13  -2    5.95    0.35
   8  13  -2    5.23    0.30
  -7 -13   2    0.01    0.08
  -7 -13   2    0.04    0.08
  -7 -13   2   -0.07    0.11
  -7 -13   2    0.00    0.11
   7 -13  -2   -0.09    0.09
  -7 -13   2    0.00    0.09
   7 -13  -2   -0.06    0.08
  -7  13   2    0.01    0.05
   7  13  -2    0.05    0.13
  -7  13   2   -0.01    0.06
   7  13  -2    0.02    0.10
  -7  13   2    0.03    0.15
   7  13  -2    0.08    0.10
   7  13  -2    0.08    0.09
  -6 -13   2    0.63    0.12
  -6 -13   2    1.04    0.13
   6 -13  -2    0.72    0.10
  -6 -13   2    0.63    0.09
  -6 -13   2    0.62    0.09
  -6 -13   2    0.57    0.09
   6 -13  -2    0.76    0.09
  -6  13   2    0.71    0.07
  -6  13   2    0.69    0.15
  -6  13   2    0.79    0.07
   6  13  -2    0.82    0.11
   6  13  -2    0.84    0.11
   6  13  -2    0.99    0.12
   5 -13  -2    7.01    0.24
  -5 -13   2    6.67    0.27
  -5 -13   2    6.72    0.24
  -5 -13   2    6.80    0.23
   5 -13  -2    6.40    0.22
  -5 -13   2    6.29    0.26
  -5 -13   2    6.71    0.24
  -5  13   2    6.71    0.20
  -5  13   2    6.22    0.29
   5  13  -2    4.84    0.62
   5  13  -2    6.39    0.25
   5  13  -2    6.56    0.25
  -5  13   2    6.93    0.21
   4 -13  -2   12.16    0.32
  -4 -13   2   12.32    0.37
  -4 -13   2   11.81    0.34
   4 -13  -2   12.42    0.34
  -4 -13   2   12.33    0.35
  -4 -13   2   12.10    0.36
  -4 -13   2   11.87    0.34
  -4  13   2   12.04    0.40
   4  13  -2   11.03    0.79
   4  13  -2   12.20    0.36
  -4  13   2   12.56    0.32
   4  13  -2   12.24    0.35
  -4  13   2   12.07    0.31
  -3 -13   2    2.46    0.16
   3 -13  -2    2.60    0.12
  -3 -13   2    2.76    0.15
  -3 -13   2    2.75    0.18
   3 -13  -2    2.64    0.14
  -3 -13   2    2.56    0.15
  -3 -13   2    2.09    0.14
  -3  13   2    2.47    0.20
   3  13  -2    2.59    0.10
  -3  13   2    2.71    0.13
   3  13  -2    2.36    0.42
   3  13  -2    2.49    0.16
   3  13  -2    2.74    0.16
  -3  13   2    2.76    0.13
   2 -13  -2   39.22    0.89
   2 -13  -2   38.97    0.91
  -2 -13   2   41.32    0.92
  -2 -13   2   38.82    0.91
  -2 -13   2   40.25    0.92
  -2 -13   2   41.55    0.92
   2 -13  -2   39.99    0.93
  -2 -13   2   41.22    0.96
   2  13  -2   39.30    0.87
   2  13  -2   40.86    0.93
  -2  13   2   39.84    0.89
  -2  13   2   41.01    0.91
  -2  13   2   40.20    0.96
  -2  13   2   40.14    0.90
   1 -13  -2    5.85    0.26
   1 -13  -2    6.15    0.22
   1 -13  -2    6.54    0.21
  -1 -13   2    6.26    0.20
   1 -13  -2    6.47    0.22
  -1 -13   2    6.40    0.25
  -1 -13   2    6.25    0.22
  -1 -13   2    6.79    0.21
  -1 -13   2    6.50    0.22
  -1  13   2    6.74    0.21
   1  13  -2    6.43    0.25
  -1  13   2    6.49    0.25
  -1  13   2    6.27    0.19
   1  13  -2    6.75    0.22
   0 -13  -2   47.83    1.09
   0 -13  -2   48.60    1.08
   0 -13  -2   48.01    1.52
   0 -13   2   47.93    1.08
   0 -13   2   47.79    1.07
   0 -13   2   48.91    1.08
   0 -13  -2   48.45    1.09
   0 -13  -2   48.15    1.13
   0 -13   2   48.28    1.07
   0  13   2   49.30    1.08
   0  13   2   47.32    1.06
   0  13   2   44.84    1.84
   0  13  -2   47.88    1.12
   0  13  -2   48.12    1.08
   1 -13   2   11.30    0.30
  -1 -13  -2   10.75    0.32
  -1 -13  -2   11.15    0.69
  -1 -13  -2   11.48    0.36
  -1 -13  -2   11.54    0.32
   1 -13   2   11.19    0.30
   1 -13   2   11.24    0.31
   1 -13   2   11.42    0.31
  -1 -13  -2   11.12    0.31
   1  13   2   11.44    0.76
  -1  13  -2   11.21    0.31
   1  13   2   11.18    0.31
  -1  13  -2   11.08    0.36
   1  13   2   11.11    0.29
   2 -13   2    2.17    0.12
  -2 -13  -2    1.61    0.13
   2 -13   2    2.18    0.12
  -2 -13  -2    2.11    0.15
  -2 -13  -2    1.05    0.35
   2 -13   2    2.14    0.13
  -2 -13  -2    2.19    0.18
  -2 -13  -2    1.98    0.14
   2  13   2    2.04    0.14
   2  13   2    2.01    0.61
   2  13   2    2.11    0.12
  -2  13  -2    2.21    0.13
  -2  13  -2    1.76    0.20
  -3 -13  -2   42.25    0.95
  -3 -13  -2   41.99    0.99
  -3 -13  -2   41.96    0.95
   3 -13   2   40.16    0.89
   3 -13   2   40.98    0.93
  -3 -13  -2   40.70    0.96
  -3  13  -2   41.44    0.93
   3  13   2   40.99    0.95
   3  13   2   40.20    0.96
  -3  13  -2   41.41    1.00
   3  13   2   42.04    0.93
  -4 -13  -2    1.39    0.13
   4 -13   2    1.41    0.12
   4 -13   2    1.54    0.10
  -4 -13  -2    1.55    0.15
  -4 -13  -2    0.95    0.10
  -4 -13  -2    1.52    0.14
   4  13   2    1.48    0.14
   4  13   2    1.46    0.13
  -4  13  -2    1.70    0.17
  -4  13  -2    1.38    0.11
   4  13   2    1.06    0.10
   5 -13   2    8.88    0.27
  -5 -13  -2    9.00    0.31
   5 -13   2    8.87    0.25
  -5 -13  -2    9.06    0.30
  -5 -13  -2    8.63    0.33
  -5 -13  -2    9.18    0.29
  -5  13  -2    8.98    0.24
   5  13   2    8.99    0.30
   5  13   2    9.13    0.36
  -5  13  -2    9.14    0.35
   5  13   2    8.67    0.31
   6 -13   2    0.21    0.08
  -6 -13  -2    0.17    0.10
   6 -13   2    0.12    0.08
   6 -13   2    0.03    0.11
  -6 -13  -2    0.01    0.08
  -6 -13  -2    0.26    0.08
  -6 -13  -2    0.35    0.12
   6  13   2    0.33    0.10
   6  13   2    0.37    0.14
   6  13   2    0.20    0.09
   6  13   2    0.22    0.10
  -6  13  -2    0.10    0.13
   7 -13   2    8.01    0.28
   7 -13   2    7.39    0.38
  -7 -13  -2    7.69    0.33
  -7 -13  -2    7.66    0.29
   7 -13   2    7.48    0.28
  -7 -13  -2    7.11    0.34
  -7 -13  -2    7.48    0.30
   7 -13   2    7.81    0.27
   7  13   2    7.95    0.39
   7  13   2    7.92    0.33
   7  13   2    7.73    0.33
   7  13   2    7.47    0.30
   8 -13   2   17.19    0.49
   8 -13   2   21.32    0.88
  -8 -13  -2   17.59    0.50
   8 -13   2   17.79    0.49
   8  13   2   17.33    0.62
   8  13   2   16.82    0.54
   8  13   2   18.58    0.68
   8  13   2   16.39    0.50
  -8 -14   2   10.51    0.43
  -8 -14   2   10.76    0.39
   8 -14  -2   11.42    0.39
  -8 -14   2   10.92    0.38
   8 -14  -2   11.21    0.41
   8  14  -2   10.48    0.41
  -8  14   2   11.04    0.30
   8  14  -2   11.21    0.42
   8  14  -2   11.53    0.48
   7 -14  -2    0.09    0.10
  -7 -14   2    0.10    0.10
  -7 -14   2    0.08    0.11
   7 -14  -2   -0.08    0.09
  -7 -14   2   -0.09    0.09
  -7 -14   2   -0.01    0.09
  -7 -14   2    0.07    0.12
  -7  14   2    0.19    0.07
  -7  14   2    0.10    0.05
   7  14  -2    0.06    0.12
   7  14  -2    0.12    0.11
   7  14  -2    0.02    0.10
  -7  14   2    0.04    0.16
  -6 -14   2    4.57    0.25
  -6 -14   2    4.81    0.26
  -6 -14   2    4.77    0.22
  -6 -14   2    5.03    0.22
   6 -14  -2    4.41    0.22
  -6 -14   2    4.74    0.23
   6 -14  -2    4.46    0.20
  -6  14   2    4.70    0.30
   6  14  -2    4.95    0.25
  -6  14   2    4.94    0.17
   6  14  -2    4.43    0.24
   6  14  -2    4.57    0.24
  -6  14   2    4.57    0.17
   5 -14  -2   12.18    0.35
  -5 -14   2   11.89    0.35
  -5 -14   2   11.74    0.34
  -5 -14   2   11.34    0.38
  -5 -14   2   11.53    0.35
   5 -14  -2   11.64    0.32
  -5 -14   2   11.51    0.37
   5  14  -2   11.89    0.36
   5  14  -2   11.43    0.36
   5  14  -2   11.78    0.36
  -5  14   2   10.81    0.40
  -5  14   2   11.93    0.31
  -5  14   2   11.44    0.31
  -4 -14   2   14.11    0.39
  -4 -14   2   13.93    0.39
   4 -14  -2   13.52    0.35
  -4 -14   2   13.85    0.38
  -4 -14   2   13.92    0.42
   4 -14  -2   13.89    0.38
  -4 -14   2   13.70    0.40
   4  14  -2   13.96    0.40
  -4  14   2   13.69    0.36
  -4  14   2   14.05    0.36
  -4  14   2   13.66    0.44
   4  14  -2   14.02    0.39
  -3 -14   2   63.77    1.40
   3 -14  -2   61.66    1.39
  -3 -14   2   63.57    1.39
  -3 -14   2   62.27    1.43
   3 -14  -2   60.18    1.36
  -3 -14   2   61.98    1.40
  -3 -14   2   62.32    1.39
  -3  14   2   62.58    1.38
   3  14  -2   61.21    1.35
  -3  14   2   62.72    1.37
   3  14  -2   63.12    1.41
  -3  14   2   62.41    1.44
  -2 -14   2   42.07    0.98
  -2 -14   2   41.84    0.95
  -2 -14   2   42.44    0.94
   2 -14  -2   41.26    0.94
   2 -14  -2   41.25    0.96
   2 -14  -2   40.51    0.91
  -2 -14   2   40.70    0.93
  -2 -14   2   40.41    0.94
   2  14  -2   41.00    0.95
   2  14  -2   40.04    0.89
   2  14  -2   40.05    0.88
  -2  14   2   40.44    0.91
  -2  14   2   41.81    0.93
  -2  14   2   40.50    0.98
   1 -14  -2   46.76    1.07
  -1 -14   2   46.75    1.07
  -1 -14   2   47.23    1.08
   1 -14  -2   47.34    1.09
  -1 -14   2   48.05    1.12
   1 -14  -2   48.98    1.09
  -1 -14   2   48.53    1.08
  -1 -14   2   46.90    1.08
   1 -14  -2   47.53    1.14
  -1  14   2   47.57    1.07
  -1  14   2   47.77    1.05
   1  14  -2   48.29    1.08
  -1  14   2   46.36    1.11
   0 -14  -2    9.90    0.30
   0 -14   2    9.99    0.34
   0 -14  -2    9.97    0.35
   0 -14   2   10.09    0.29
   0 -14   2    9.97    0.28
   0 -14  -2   10.22    0.29
   0 -14   2    9.81    0.29
   0 -14  -2   10.27    0.31
   0 -14   2   10.28    0.30
   0  14  -2   10.07    0.30
   0  14   2   10.30    0.30
   0  14  -2   10.17    0.34
   0  14   2   10.24    0.26
  -1 -14  -2   52.04    1.15
   1 -14   2   50.90    1.14
   1 -14   2   48.56    1.15
  -1 -14  -2   51.96    1.16
   1 -14   2   49.58    1.13
   1 -14   2   50.03    1.14
  -1 -14  -2   52.29    1.20
  -1 -14  -2   51.88    1.16
  -1  14  -2   49.36    1.19
   1  14   2   50.38    1.12
  -1  14  -2   52.32    1.15
   1  14   2   52.36    1.15
   2 -14   2   35.98    0.84
  -2 -14  -2   36.25    0.90
  -2 -14  -2   37.04    0.85
  -2 -14  -2   37.07    0.86
   2 -14   2   36.53    0.83
   2 -14   2   36.69    0.84
  -2 -14  -2   36.99    0.86
   2  14   2   36.22    0.83
  -2  14  -2   37.61    0.84
  -2  14  -2   36.88    0.91
   2  14   2   37.16    0.86
   3 -14   2   29.37    0.66
   3 -14   2   28.08    0.66
  -3 -14  -2   28.07    0.69
  -3 -14  -2   27.87    0.72
  -3 -14  -2   28.62    0.69
  -3 -14  -2   27.96    0.67
  -3  14  -2   28.36    0.66
   3  14   2   27.63    0.68
  -3  14  -2   28.43    0.74
   3  14   2   27.51    0.66
  -4 -14  -2    0.93    0.09
   4 -14   2    1.11    0.09
  -4 -14  -2    1.02    0.11
   4 -14   2    1.41    0.13
  -4 -14  -2    1.21    0.11
  -4 -14  -2    1.24    0.14
   4  14   2    1.29    0.12
   4  14   2    1.10    0.10
  -4  14  -2    1.22    0.15
  -4  14  -2    1.19    0.12
   4  14   2    1.16    0.12
  -5 -14  -2   33.32    0.86
   5 -14   2   33.22    0.77
   5 -14   2   34.50    0.79
  -5 -14  -2   34.40    0.81
  -5 -14  -2   33.24    0.81
  -5 -14  -2   32.18    0.82
   5  14   2   34.60    0.80
  -5  14  -2   33.76    0.76
   5  14   2   34.63    0.83
   5  14   2   33.44    0.82
  -5  14  -2   35.09    0.88
  -6 -14  -2    5.02    0.24
  -6 -14  -2    4.67    0.26
  -6 -14  -2    5.24    0.23
  -6 -14  -2    4.55    0.29
   6 -14   2    5.49    0.22
   6 -14   2    5.13    0.20
   6  14   2    5.21    0.24
   6  14   2    5.04    0.27
   6  14   2    5.42    0.32
  -6  14  -2    4.40    0.32
  -7 -14  -2    1.68    0.15
   7 -14   2    0.99    0.11
   7 -14   2    1.53    0.14
  -7 -14  -2    1.01    0.14
   7 -14   2    1.56    0.13
   7  14   2    1.30    0.14
   7  14   2    1.36    0.17
   7  14   2    1.81    0.24
   7  14   2    1.60    0.17
   7 -15  -2   -0.03    0.11
  -7 -15   2   -0.02    0.12
   7 -15  -2   -0.01    0.09
  -7 -15   2   -0.09    0.11
  -7 -15   2    0.19    0.14
  -7 -15   2    0.06    0.11
  -7  15   2   -0.04    0.17
   7  15  -2    0.23    0.14
  -7  15   2    0.07    0.06
  -7  15   2    0.03    0.06
   7  15  -2    0.14    0.13
  -6 -15   2    0.02    0.12
  -6 -15   2   -0.10    0.10
   6 -15  -2    0.01    0.08
  -6 -15   2    0.02    0.10
  -6 -15   2    0.00    0.08
  -6 -15   2   -0.10    0.09
   6 -15  -2    0.06    0.09
   6  15  -2   -0.05    0.11
  -6  15   2    0.00    0.06
   6  15  -2    0.07    0.11
  -6  15   2   -0.04    0.15
   6  15  -2   -0.02    0.10
  -6  15   2    0.09    0.06
  -5 -15   2    7.15    0.26
   5 -15  -2    7.25    0.26
  -5 -15   2    6.20    0.30
  -5 -15   2    7.53    0.26
  -5 -15   2    6.91    0.27
  -5 -15   2    6.84    0.29
   5 -15  -2    6.91    0.23
  -5  15   2    7.17    0.34
  -5  15   2    6.93    0.22
   5  15  -2    6.78    0.28
  -5  15   2    7.05    0.22
   5  15  -2    7.45    0.28
   5  15  -2    7.09    0.29
  -4 -15   2   28.54    0.73
  -4 -15   2   27.92    0.68
   4 -15  -2   27.64    0.68
  -4 -15   2   28.40    0.69
  -4 -15   2   27.75    0.70
   4 -15  -2   27.53    0.65
  -4 -15   2   27.92    0.69
   4  15  -2   27.26    0.70
  -4  15   2   28.71    0.75
  -4  15   2   28.07    0.66
   4  15  -2   27.64    0.64
   4  15  -2   28.97    0.70
  -4  15   2   29.27    0.66
  -3 -15   2    8.56    0.28
   3 -15  -2    8.92    0.24
  -3 -15   2    9.00    0.29
   3 -15  -2    8.71    0.30
  -3 -15   2    9.09    0.28
   3 -15  -2    8.77    0.28
  -3 -15   2    8.93    0.32
  -3 -15   2    9.34    0.30
   3  15  -2    8.85    0.23
  -3  15   2    8.86    0.35
   3  15  -2    9.10    0.30
  -3  15   2    9.17    0.27
   2 -15  -2    0.50    0.09
   2 -15  -2    0.45    0.08
  -2 -15   2    0.60    0.12
  -2 -15   2    0.41    0.08
   2 -15  -2    0.48    0.08
  -2 -15   2    0.70    0.09
  -2 -15   2    0.48    0.09
  -2 -15   2    0.63    0.09
  -2  15   2    0.55    0.08
   2  15  -2    0.50    0.12
   2  15  -2    0.63    0.10
  -2  15   2    0.52    0.06
  -2  15   2    0.46    0.12
   1 -15  -2    0.55    0.08
  -1 -15   2    0.41    0.11
   1 -15  -2    0.56    0.09
  -1 -15   2    0.44    0.08
  -1 -15   2    0.53    0.08
   1 -15  -2    0.60    0.09
  -1 -15   2    0.79    0.09
  -1 -15   2    0.49    0.08
   1 -15  -2    0.54    0.12
  -1  15   2    0.62    0.08
  -1  15   2    0.57    0.06
   1  15  -2    0.64    0.09
   1  15  -2    0.60    0.12
  -1  15   2    0.76    0.13
   0 -15   2    0.32    0.07
   0 -15  -2    0.49    0.11
   0 -15   2    0.24    0.07
   0 -15  -2    0.46    0.09
   0 -15   2    0.46    0.10
   0 -15   2    0.37    0.08
   0 -15  -2    0.27    0.08
   0 -15   2    0.40    0.08
   0 -15  -2    0.30    0.09
   0  15   2    0.30    0.10
   0  15  -2    0.31    0.07
   0  15  -2    0.24    0.11
   0  15   2    0.30    0.08
   0  15   2    0.45    0.06
  -1 -15  -2    2.02    0.16
   1 -15   2    2.14    0.14
  -1 -15  -2    2.08    0.19
   1 -15   2    1.95    0.15
  -1 -15  -2    1.90    0.17
   1 -15   2    2.09    0.15
   1 -15   2    2.27    0.14
  -1 -15  -2    2.03    0.14
   1  15   2    2.19    0.15
  -1  15  -2    2.05    0.14
  -1  15  -2    1.50    0.14
   1  15   2    2.20    0.12
   2 -15   2   -0.02    0.06
   2 -15   2    0.20    0.07
  -2 -15  -2    0.13    0.07
  -2 -15  -2    0.06    0.08
  -2 -15  -2    0.12    0.09
   2 -15   2    0.07    0.06
  -2 -15  -2    0.06    0.07
   2  15   2    0.12    0.07
  -2  15  -2    0.09    0.07
   2  15   2    0.17    0.06
  -2  15  -2    0.07    0.12
  -3 -15  -2   10.85    0.32
  -3 -15  -2   10.14    0.32
  -3 -15  -2   10.58    0.36
   3 -15   2   10.50    0.30
   3 -15   2   10.57    0.31
  -3 -15  -2   10.78    0.34
   3  15   2   10.07    0.33
   3  15   2   10.35    0.30
  -3  15  -2   10.81    0.40
  -3  15  -2   10.26    0.30
  -4 -15  -2    3.81    0.19
   4 -15   2    3.97    0.12
  -4 -15  -2    3.94    0.22
  -4 -15  -2    3.71    0.24
  -4 -15  -2    3.83    0.20
   4 -15   2    4.01    0.18
   4  15   2    3.95    0.18
   4  15   2    3.93    0.21
  -4  15  -2    4.05    0.27
  -4  15  -2    3.84    0.17
   4  15   2    4.42    0.23
  -5 -15  -2    5.25    0.24
  -5 -15  -2    5.53    0.24
   5 -15   2    5.42    0.18
  -5 -15  -2    4.35    0.28
  -5 -15  -2    4.99    0.26
   5 -15   2    5.24    0.21
   5  15   2    5.02    0.25
   5  15   2    5.14    0.26
  -5  15  -2    5.47    0.19
  -5  15  -2    5.75    0.32
   5  15   2    5.36    0.23
  -6 -15  -2   28.63    0.75
   6 -15   2   29.80    0.71
  -6 -15  -2   28.45    0.74
  -6 -15  -2   30.31    0.73
  -6 -15  -2   27.97    0.79
   6 -15   2   28.71    0.68
   6  15   2   27.76    0.73
  -6  15  -2   29.78    0.82
  -6  15  -2   28.93    0.65
   6  15   2   29.44    0.76
   6  15   2   29.53    0.72
   7 -15   2    6.90    0.26
   7 -15   2    7.14    0.30
   7 -15   2    7.00    0.29
  -7 -15  -2    7.33    0.31
   7  15   2    7.17    0.54
   7  15   2    7.49    0.44
   7  15   2    7.18    0.31
  -7 -16   2    0.07    0.14
  -7 -16   2    0.07    0.16
   7 -16  -2    0.15    0.12
   7  16  -2   -0.01    0.11
  -7  16   2    0.04    0.20
   7  16  -2    0.44    0.16
   7  16  -2    0.27    0.15
   6 -16  -2    3.21    0.18
   6 -16  -2    3.13    0.23
  -6 -16   2    3.09    0.26
  -6 -16   2    2.84    0.24
  -6 -16   2    2.91    0.22
  -6 -16   2    3.03    0.23
  -6  16   2    3.04    0.33
   6  16  -2    3.35    0.25
  -6  16   2    3.45    0.16
   6  16  -2    3.73    0.27
   5 -16  -2    0.55    0.11
  -5 -16   2    0.59    0.10
  -5 -16   2    0.58    0.12
  -5 -16   2    0.50    0.10
  -5 -16   2    0.51    0.14
   5 -16  -2    0.46    0.08
  -5 -16   2    0.54    0.11
  -5  16   2    0.56    0.08
   5  16  -2    0.45    0.11
   5  16  -2    0.64    0.13
   5  16  -2    0.47    0.07
  -5  16   2    0.50    0.15
  -4 -16   2    0.10    0.09
  -4 -16   2    0.14    0.08
  -4 -16   2   -0.05    0.10
  -4 -16   2    0.04    0.08
   4 -16  -2    0.06    0.09
  -4 -16   2   -0.17    0.08
   4 -16  -2    0.00    0.06
   4  16  -2    0.09    0.05
  -4  16   2    0.08    0.14
   4  16  -2    0.21    0.09
  -4  16   2   -0.01    0.06
   3 -16  -2    0.03    0.08
  -3 -16   2    0.44    0.10
  -3 -16   2    0.10    0.07
  -3 -16   2    0.13    0.09
   3 -16  -2    0.21    0.09
  -3 -16   2    0.16    0.07
   3 -16  -2    0.11    0.05
  -3 -16   2    0.02    0.07
   3  16  -2   -0.03    0.08
   3  16  -2    0.08    0.05
   3  16  -2    0.10    0.04
  -3  16   2    0.19    0.07
  -3  16   2   -0.01    0.12
  -2 -16   2    0.30    0.09
  -2 -16   2    0.10    0.08
  -2 -16   2    0.31    0.11
   2 -16  -2    0.14    0.08
   2 -16  -2    0.13    0.08
  -2 -16   2    0.22    0.08
   2 -16  -2    0.30    0.10
  -2 -16   2    0.17    0.07
  -2  16   2    0.30    0.13
  -2  16   2    0.21    0.07
   2  16  -2    0.30    0.12
   2  16  -2    0.34    0.10
  -1 -16   2   -0.05    0.07
   1 -16  -2    0.12    0.09
   1 -16  -2    0.04    0.11
  -1 -16   2    0.09    0.10
   1 -16  -2    0.03    0.08
  -1 -16   2    0.11    0.08
   1 -16  -2    0.08    0.07
  -1 -16   2   -0.08    0.07
  -1 -16   2    0.01    0.07
  -1  16   2    0.00    0.11
  -1  16   2   -0.09    0.07
   1  16  -2    0.01    0.11
  -1  16   2    0.00    0.05
   1  16  -2   -0.03    0.08
   0 -16   2    0.22    0.07
   0 -16   2    0.18    0.10
   0 -16  -2    0.27    0.09
   0 -16   2    0.17    0.07
   0 -16  -2    0.19    0.07
   0 -16  -2    0.24    0.10
   0 -16   2    0.26    0.08
   0 -16   2    0.12    0.07
   0 -16  -2    0.28    0.09
   0  16  -2    0.27    0.11
   0  16  -2    0.20    0.07
   0  16   2    0.26    0.05
   0  16   2    0.29    0.08
   0  16   2    0.23    0.11
  -1 -16  -2    2.03    0.16
  -1 -16  -2    2.21    0.16
   1 -16   2    2.56    0.16
   1 -16   2    2.17    0.16
   1 -16   2    2.28    0.15
  -1 -16  -2    2.12    0.19
   1 -16   2    2.09    0.16
  -1 -16  -2    2.60    0.22
  -1  16  -2    2.16    0.22
  -1  16  -2    2.35    0.16
   1  16   2    2.10    0.12
   1  16   2    2.16    0.17
  -2 -16  -2    0.01    0.08
   2 -16   2   -0.02    0.07
  -2 -16  -2    0.04    0.07
  -2 -16  -2   -0.18    0.06
  -2 -16  -2   -0.02    0.09
   2 -16   2    0.08    0.08
   2 -16   2    0.05    0.07
  -2  16  -2    0.11    0.07
   2  16   2    0.00    0.06
   2  16   2    0.01    0.07
  -2  16  -2   -0.05    0.13
   3 -16   2    0.68    0.10
  -3 -16  -2    0.74    0.14
  -3 -16  -2    0.62    0.09
  -3 -16  -2    0.84    0.12
   3 -16   2    0.65    0.09
   3 -16   2    0.68    0.10
  -3 -16  -2    0.75    0.11
  -3  16  -2    0.82    0.17
   3  16   2    0.65    0.08
   3  16   2    0.49    0.10
  -3  16  -2    0.55    0.09
  -4 -16  -2    0.13    0.11
  -4 -16  -2    0.20    0.09
   4 -16   2    0.16    0.08
  -4 -16  -2    0.14    0.09
   4 -16   2    0.17    0.08
  -4 -16  -2    0.13    0.09
  -4  16  -2    0.11    0.13
   4  16   2    0.24    0.08
  -4  16  -2    0.05    0.07
   4  16   2    0.10    0.09
   5 -16   2    9.92    0.31
   5 -16   2    9.06    0.25
  -5 -16  -2    9.33    0.32
  -5 -16  -2    9.34    0.39
  -5 -16  -2    8.71    0.34
  -5 -16  -2    9.03    0.35
  -5  16  -2    9.69    0.42
   5  16   2    9.88    0.37
   5  16   2    9.61    0.31
  -5  16  -2    9.27    0.28
   5  16   2    9.41    0.34
   6 -16   2    2.73    0.14
   6 -16   2    2.62    0.20
  -6 -16  -2    2.98    0.24
   6  16   2    2.81    0.22
  -6  16  -2    2.71    0.28
   6  16   2    2.97    0.28
   6 -17  -2    0.27    0.10
  -6 -17   2    0.56    0.15
  -6 -17   2    0.55    0.15
   6 -17  -2    0.14    0.12
  -6 -17   2    0.03    0.21
  -6 -17   2    0.19    0.15
  -6  17   2    0.25    0.08
  -6  17   2    0.12    0.21
   6  17  -2    0.19    0.14
   6  17  -2    0.24    0.09
   6  17  -2    0.24    0.10
  -5 -17   2    2.14    0.22
  -5 -17   2    1.92    0.20
   5 -17  -2    2.04    0.15
  -5 -17   2    2.00    0.20
   5 -17  -2    1.97    0.20
  -5 -17   2    2.46    0.23
  -5  17   2    1.81    0.15
   5  17  -2    1.82    0.16
   5  17  -2    2.59    0.14
  -5  17   2    1.81    0.21
   4 -17  -2    6.55    0.27
  -4 -17   2    6.26    0.30
   4 -17  -2    6.10    0.27
  -4 -17   2    6.33    0.27
  -4 -17   2    6.43    0.27
  -4 -17   2    6.57    0.26
  -4 -17   2    6.32    0.26
   4 -17  -2    6.38    0.20
  -4  17   2    6.31    0.23
   4  17  -2    5.95    0.20
  -4  17   2    6.09    0.36
   4  17  -2    5.90    0.29
   4  17  -2    6.24    0.19
   3 -17  -2   76.19    1.73
  -3 -17   2   78.84    1.73
   3 -17  -2   79.67    1.73
   3 -17  -2   73.82    1.74
  -3 -17   2   78.47    1.72
  -3 -17   2   75.49    1.73
  -3 -17   2   77.97    1.74
  -3 -17   2   76.43    1.77
   3  17  -2   78.61    1.78
  -3  17   2   78.74    1.71
  -3  17   2   77.84    1.79
   3  17  -2   75.71    1.75
  -2 -17   2   -0.02    0.09
  -2 -17   2    0.04    0.11
  -2 -17   2    0.02    0.08
   2 -17  -2   -0.08    0.10
  -2 -17   2    0.04    0.08
   2 -17  -2   -0.18    0.08
  -2 -17   2    0.10    0.08
   2 -17  -2    0.40    0.14
   2 -17  -2    0.03    0.09
   2  17  -2    0.06    0.09
  -2  17   2    0.03    0.13
  -2  17   2    0.01    0.08
   2  17  -2    0.09    0.12
   1 -17  -2    0.41    0.09
  -1 -17   2    0.64    0.12
  -1 -17   2    0.75    0.10
  -1 -17   2    0.64    0.09
   1 -17  -2    0.70    0.11
   1 -17  -2    0.59    0.14
  -1 -17   2    0.64    0.10
   1 -17  -2    0.71    0.11
  -1 -17   2    0.71    0.10
  -1  17   2    0.62    0.10
  -1  17   2    0.43    0.13
  -1  17   2    0.65    0.06
   1  17  -2    0.63    0.13
   1  17  -2    0.57    0.11
   0 -17  -2   47.81    1.16
   0 -17   2   49.60    1.15
   0 -17  -2   48.06    1.21
   0 -17   2   51.25    1.14
   0 -17   2   50.71    1.14
   0 -17   2   49.47    1.21
   0 -17  -2   50.38    1.16
   0 -17   2   49.84    1.15
   0 -17  -2   50.82    1.15
   0  17   2   49.39    1.10
   0  17  -2   51.30    1.21
   0  17   2   50.21    1.15
   0  17  -2   50.61    1.15
   0  17   2   50.24    1.20
  -1 -17  -2    3.12    0.24
   1 -17   2    3.45    0.19
   1 -17   2    3.29    0.19
  -1 -17  -2    2.97    0.20
  -1 -17  -2    3.22    0.21
   1 -17   2    3.09    0.17
  -1 -17  -2    3.30    0.19
   1 -17   2    3.26    0.25
  -1  17  -2    3.22    0.19
   1  17   2    3.12    0.14
   1  17   2    3.31    0.19
  -1  17  -2    2.97    0.26
  -2 -17  -2   -0.12    0.08
   2 -17   2   -0.03    0.08
   2 -17   2    0.06    0.07
  -2 -17  -2   -0.16    0.08
  -2 -17  -2    0.00    0.09
  -2 -17  -2    0.20    0.11
   2 -17   2   -0.07    0.08
  -2  17  -2   -0.32    0.13
   2  17   2   -0.04    0.08
  -2  17  -2   -0.03    0.08
   2  17   2    0.01    0.06
  -3 -17  -2    0.43    0.10
  -3 -17  -2    0.91    0.12
   3 -17   2    0.84    0.10
  -3 -17  -2    0.39    0.13
  -3 -17  -2    0.72    0.12
   3 -17   2    0.42    0.09
   3 -17   2    0.67    0.10
   3  17   2    0.79    0.09
  -3  17  -2    0.82    0.18
   3  17   2    0.53    0.11
  -3  17  -2    0.67    0.09
  -4 -17  -2   25.73    0.65
  -4 -17  -2   24.13    0.70
   4 -17   2   25.10    0.63
  -4 -17  -2   24.96    0.66
   4 -17   2   25.38    0.63
  -4 -17  -2   24.09    0.65
  -4  17  -2   25.73    0.61
   4  17   2   25.03    0.66
   4  17   2   25.33    0.61
  -4  17  -2   25.07    0.72
   5 -17   2   11.38    0.35
   5 -17   2   11.89    0.36
  -5 -17  -2   10.46    0.41
  -5 -17  -2   11.48    0.38
  -5  17  -2   11.58    0.32
  -5  17  -2   11.22    0.49
   5  17   2   11.41    0.35
   5 -18  -2    0.23    0.13
  -5 -18   2   -0.03    0.12
  -5 -18   2   -0.11    0.13
  -5 -18   2    0.23    0.13
   5 -18  -2    0.21    0.07
  -5  18   2    0.08    0.20
  -5  18   2    0.19    0.09
   5  18  -2    0.25    0.07
  -4 -18   2    4.77    0.26
  -4 -18   2    5.25    0.27
   4 -18  -2    5.01    0.27
   4 -18  -2    4.52    0.27
  -4 -18   2    4.80    0.30
  -4 -18   2    4.97    0.25
   4 -18  -2    4.77    0.17
   4  18  -2    4.97    0.16
  -4  18   2    4.66    0.37
   4  18  -2    4.91    0.17
  -4  18   2    4.92    0.22
   3 -18  -2    0.82    0.12
  -3 -18   2    0.98    0.12
  -3 -18   2    1.40    0.14
  -3 -18   2    1.10    0.15
  -3 -18   2    1.01    0.11
   3 -18  -2    1.39    0.14
  -3 -18   2    1.05    0.13
   3 -18  -2    1.39    0.14
  -3  18   2    1.14    0.11
  -3  18   2    1.17    0.17
   3  18  -2    1.17    0.14
   3  18  -2    1.08    0.17
  -2 -18   2   15.83    0.44
  -2 -18   2   15.93    0.45
  -2 -18   2   15.66    0.50
   2 -18  -2   15.77    0.53
   2 -18  -2   15.71    0.46
  -2 -18   2   15.53    0.45
  -2 -18   2   15.27    0.45
   2 -18  -2   15.89    0.45
   2 -18  -2   15.01    0.46
  -2  18   2   15.46    0.43
   2  18  -2   15.02    0.51
   2  18  -2   15.49    0.46
  -2  18   2   15.38    0.52
   1 -18  -2    0.96    0.12
  -1 -18   2    0.86    0.10
  -1 -18   2    1.21    0.13
  -1 -18   2    1.32    0.16
   1 -18  -2    0.88    0.12
  -1 -18   2    1.15    0.12
   1 -18  -2    1.05    0.13
  -1 -18   2    0.78    0.12
   1 -18  -2    1.12    0.17
  -1  18   2    0.81    0.10
   1  18  -2    0.74    0.11
  -1  18   2    0.91    0.16
   1  18  -2    0.80    0.16
   0 -18   2    2.91    0.24
   0 -18   2    2.39    0.19
   0 -18   2    2.79    0.19
   0 -18  -2    3.04    0.26
   0 -18   2    2.52    0.18
   0 -18   2    2.37    0.20
   0 -18  -2    2.63    0.20
   0 -18  -2    2.49    0.19
   0 -18  -2    2.83    0.21
   0  18  -2    2.57    0.22
   0  18   2    2.38    0.12
   0  18   2    2.75    0.26
   0  18  -2    2.28    0.19
   0  18   2    2.62    0.19
   1 -18   2    0.06    0.08
   1 -18   2    0.04    0.09
  -1 -18  -2   -0.03    0.08
  -1 -18  -2    0.13    0.12
   1 -18   2    0.02    0.08
   1 -18   2    0.10    0.13
  -1 -18  -2   -0.02    0.09
  -1 -18  -2    0.06    0.09
   1  18   2    0.14    0.14
  -1  18  -2   -0.26    0.14
  -1  18  -2    0.03    0.08
   1  18   2   -0.07    0.09
   1  18   2   -0.06    0.06
  -2 -18  -2    2.65    0.22
  -2 -18  -2    2.86    0.26
   2 -18   2    2.64    0.19
   2 -18   2    3.27    0.19
   2 -18   2    2.81    0.20
  -2 -18  -2    2.81    0.19
  -2 -18  -2    2.37    0.22
   2  18   2    2.64    0.14
  -2  18  -2    3.21    0.33
  -2  18  -2    2.70    0.19
   2  18   2    2.61    0.22
  -3 -18  -2    0.20    0.15
   3 -18   2    0.09    0.09
   3 -18   2    0.37    0.10
  -3 -18  -2    0.24    0.12
   3 -18   2    0.20    0.10
  -3 -18  -2    0.16    0.11
  -3 -18  -2    0.23    0.16
   3  18   2    0.29    0.08
  -3  18  -2    0.26    0.09
   3  18   2    0.27    0.15
  -3  18  -2    0.24    0.20
  -4 -18  -2    1.45    0.16
   4 -18   2    1.96    0.19
  -4 -18  -2    1.87    0.16
   4 -18   2    1.73    0.18
   4 -18   2    1.74    0.15
  -4  18  -2    1.91    0.24
  -4  18  -2    2.02    0.17
   4  18   2    1.79    0.16
  -4 -19   2   43.09    1.04
   4 -19  -2   39.51    0.95
  -4 -19   2   34.06    1.06
   4  19  -2   37.68    1.01
  -4  19   2   37.56    0.92
  -4  19   2   39.41    1.07
  -3 -19   2    8.16    0.38
   3 -19  -2    8.27    0.33
  -3 -19   2    8.50    0.32
   3 -19  -2    8.09    0.31
  -3 -19   2    7.97    0.32
  -3  19   2    8.59    0.44
  -3  19   2    7.95    0.29
   3  19  -2    8.09    0.41
  -2 -19   2    0.84    0.12
  -2 -19   2    1.24    0.18
   2 -19  -2    0.83    0.16
  -2 -19   2    0.71    0.14
  -2 -19   2    1.05    0.13
  -2 -19   2    0.89    0.12
   2 -19  -2    1.17    0.14
   2 -19  -2    1.08    0.13
   2  19  -2    1.19    0.20
  -2  19   2    0.92    0.11
   2  19  -2    0.88    0.16
  -2  19   2    0.60    0.17
  -1 -19   2   11.94    0.39
   1 -19  -2   12.41    0.39
  -1 -19   2   12.34    0.38
  -1 -19   2   13.22    0.46
  -1 -19   2   11.66    0.37
  -1 -19   2   11.68    0.39
   1 -19  -2   12.42    0.38
   1 -19  -2   11.23    0.40
   1 -19  -2   12.38    0.61
  -1  19   2   11.96    0.46
   1  19  -2   11.55    0.47
   1  19  -2   11.63    0.39
  -1  19   2   11.62    0.38
   0 -19   2   10.37    0.34
   0 -19  -2   11.21    0.48
   0 -19  -2   10.32    0.36
   0 -19   2   10.20    0.35
   0 -19  -2   10.15    0.38
   0 -19   2   10.56    0.35
   0 -19  -2   10.57    0.35
   0 -19   2   10.03    0.42
   0  19   2   10.24    0.26
   0  19   2   10.33    0.43
   0  19   2    9.95    0.35
   0  19  -2   10.32    0.36
   0  19  -2   10.35    0.44
   1 -19   2    4.80    0.25
   1 -19   2    4.77    0.24
  -1 -19  -2    5.38    0.25
   1 -19   2    5.22    0.23
   1 -19   2    5.02    0.33
  -1 -19  -2    5.48    0.27
   1  19   2    5.02    0.17
   1  19   2    5.08    0.36
  -1  19  -2    5.22    0.36
   1  19   2    4.53    0.27
  -1  19  -2    5.31    0.25
  -2 -19  -2    0.13    0.11
   2 -19   2    0.18    0.10
   2 -19   2    0.01    0.11
  -2 -19  -2    0.17    0.11
   2 -19   2   -0.06    0.10
   2  19   2    0.11    0.07
  -2  19  -2   -0.09    0.22
  -2  19  -2   -0.05    0.09
   3 -19   2    0.24    0.11
  -3 -19  -2    0.16    0.12
   3 -19   2    0.32    0.10
   3 -19   2    0.22    0.11
  -3 -19  -2    0.31    0.15
  -3  19  -2   -0.21    0.25
  -3  19  -2    0.02    0.09
   3  19   2    0.32    0.08
   2 -20  -2    0.40    0.13
  -2 -20   2    0.16    0.13
   2  20  -2    0.13    0.20
  -2  20   2    0.35    0.11
  -1 -20   2    2.09    0.21
   1 -20  -2    2.17    0.24
  -1 -20   2    2.02    0.22
  -1  20   2    1.98    0.27
   1  20  -2    1.62    0.23
  -1  20   2    1.36    0.15
   0 -20   2   10.41    0.36
   0 -20  -2   10.62    0.37
   0 -20   2   10.56    0.36
   0  20  -2    9.32    0.47
   0  20   2   10.71    0.51
   0  20  -2   10.12    0.38
   1 -20   2    0.00    0.10
   1 -20   2    0.07    0.12
  -1 -20  -2    0.12    0.13
  -1 -20  -2    0.20    0.13
  -1  20  -2   -0.12    0.23
   1  20   2    0.04    0.29
  -1  20  -2   -0.18    0.11
   2 -20   2   16.60    0.47
  -2  20  -2   15.60    0.47
  11   0  -3   -0.17    0.12
  11   0  -3   -0.15    0.14
  11   0  -3    0.01    0.17
 -11   0   3   -0.15    0.08
  11   0  -3   -0.05    0.12
 -10   0   3    0.00    0.04
  10   0  -3   -0.21    0.10
  10   0  -3   -0.01    0.11
  10   0  -3   -0.16    0.12
  10   0  -3   -0.08    0.10
  10   0  -3   -0.04    0.09
 -10   0   3    0.03    0.08
   9   0  -3    0.04    0.09
   9   0  -3    0.00    0.08
   9   0  -3    0.04    0.09
   9   0  -3   -0.07    0.07
  -9   0   3   -0.11    0.06
  -9   0   3   -0.05    0.04
   9   0  -3    0.04    0.09
   8   0  -3    0.01    0.08
   8   0  -3   -0.09    0.07
   8   0  -3    0.18    0.07
  -8   0   3   -0.01    0.06
  -8   0   3    0.01    0.04
   8   0  -3    0.00    0.08
   8   0  -3   -0.08    0.09
   7   0  -3   -0.03    0.07
  -7   0   3   -0.02    0.04
  -7   0   3    0.01    0.05
   7   0  -3   -0.05    0.07
   7   0  -3   -0.06    0.06
   7   0  -3    0.03    0.06
  -7   0   3   -0.25    0.26
   7   0  -3    0.03    0.05
   7   0  -3    0.12    0.26
   6   0  -3    0.00    0.05
  -6   0   3   -0.04    0.21
   6   0  -3   -0.06    0.05
  -6   0   3    0.07    0.06
  -6   0   3    0.03    0.03
   6   0  -3    0.03    0.05
   6   0  -3    0.07    0.06
   6   0  -3   -0.18    0.21
  -6   0   3   -0.01    0.04
   6   0  -3   -0.03    0.06
   5   0  -3    0.06    0.05
   5   0  -3   -0.01    0.04
   5   0  -3    0.03    0.05
  -5   0   3    0.03    0.03
   5   0  -3    0.02    0.17
  -5   0   3    0.02    0.04
  -5   0   3   -0.07    0.16
  -5   0   3    0.02    0.04
   5   0  -3   -0.03    0.05
   5   0  -3    0.04    0.06
  -4   0   3   -0.09    0.13
  -4   0   3   -0.01    0.04
   4   0  -3   -0.01    0.05
   4   0  -3   -0.07    0.12
  -4   0   3    0.02    0.03
   4   0  -3    0.05    0.04
   4   0  -3   -0.03    0.04
  -4   0   3    0.02    0.04
   4   0  -3    0.01    0.04
   4   0  -3    0.02    0.06
   3   0  -3   -0.01    0.03
  -3   0   3    0.03    0.03
  -3   0   3    0.10    0.10
   3   0  -3    0.18    0.11
   3   0  -3    0.00    0.03
  -3   0   3   -0.01    0.03
   3   0  -3    0.01    0.03
   3   0  -3   -0.03    0.03
  -3   0   3    0.01    0.03
   3   0  -3    0.02    0.03
   2   0  -3    0.01    0.01
  -2   0   3    0.05    0.08
   2   0  -3    0.01    0.02
  -2   0   3    0.01    0.02
  -2   0   3    0.02    0.02
   2   0  -3    0.04    0.07
   2   0  -3    0.01    0.03
   2   0  -3    0.03    0.03
  -2   0   3    0.02    0.03
   2   0  -3    0.00    0.02
  -1   0   3    0.00    0.02
  -1   0   3    0.03    0.06
  -1   0   3    0.10    0.03
   1   0  -3    0.02    0.02
   1   0  -3    0.03    0.02
   1   0  -3    0.10    0.06
   0   0  -3    0.01    0.02
   0   0   3    0.02    0.01
   0   0  -3    0.02    0.02
   0   0   3    0.01    0.04
   0   0  -3    0.00    0.04
   0   0   3    0.02    0.01
   0   0   3    0.01    0.02
   1   0   3    0.01    0.01
   1   0   3    0.01    0.01
   1   0   3    0.02    0.02
  -1   0  -3    0.02    0.01
   1   0   3    0.00    0.01
  -1   0  -3    0.00    0.04
  -1   0  -3    0.01    0.02
   1   0   3    0.01    0.04
  -2   0  -3    0.01    0.02
   2   0   3    0.00    0.03
  -2   0  -3    0.01    0.03
   2   0   3    0.07    0.06
  -2   0  -3    0.03    0.01
  -2   0  -3    0.00    0.01
   2   0   3    0.00    0.02
   2   0   3   -0.01    0.02
   2   0   3   -0.04    0.06
  -3   0  -3    0.03    0.03
   3   0   3   -0.05    0.09
  -3   0  -3    0.03    0.02
   3   0   3    0.00    0.04
  -3   0  -3    0.07    0.09
  -3   0  -3    0.05    0.05
   3   0   3   -0.01    0.09
   3   0   3    0.02    0.03
  -3   0  -3    0.03    0.02
   3   0   3    0.04    0.03
  -4   0  -3    0.02    0.02
   4   0   3    0.01    0.03
  -4   0  -3    0.00    0.04
   4   0   3    0.02    0.02
  -4   0  -3   -0.02    0.02
   4   0   3    0.02    0.03
   4   0   3    0.02    0.12
  -4   0  -3   -0.01    0.05
   4   0   3    0.02    0.05
  -4   0  -3    0.02    0.12
  -5   0  -3    0.18    0.16
  -5   0  -3   -0.03    0.04
  -5   0  -3   -0.02    0.03
   5   0   3    0.01    0.06
   5   0   3    0.00    0.04
   5   0   3    0.04    0.16
   5   0   3    0.03    0.02
  -5   0  -3    0.01    0.03
  -5   0  -3   -0.03    0.06
   5   0   3   -0.02    0.04
   6   0   3    0.02    0.03
  -6   0  -3    0.04    0.03
  -6   0  -3   -0.01    0.03
  -6   0  -3   -0.19    0.20
   6   0   3    0.25    0.21
   6   0   3    0.04    0.05
  -6   0  -3    0.01    0.07
   6   0   3   -0.01    0.07
   6   0   3   -0.02    0.05
  -6   0  -3    0.05    0.05
  -7   0  -3    0.01    0.04
  -7   0  -3   -0.01    0.04
   7   0   3   -0.01    0.03
  -7   0  -3   -0.02    0.06
   7   0   3   -0.15    0.08
   7   0   3    0.00    0.06
   7   0   3   -0.02    0.06
   8   0   3   -0.03    0.07
  -8   0  -3    0.00    0.04
   8   0   3   -0.06    0.09
  -8   0  -3    0.08    0.08
   8   0   3    0.08    0.11
   8   0   3    0.00    0.07
  -8   0  -3    0.03    0.05
   9   0   3   -0.15    0.12
  -9   0  -3   -0.08    0.05
   9   0   3   -0.17    0.11
  -9   0  -3   -0.05    0.05
   9   0   3   -0.03    0.08
   9   0   3   -0.02    0.08
  10   0   3   -0.09    0.10
 -10   0  -3    0.10    0.06
  10   0   3    0.06    0.16
  10   0   3    0.01    0.10
 -10   0  -3    0.10    0.05
  10   0   3   -0.05    0.15
  11  -1  -3    7.66    0.37
  11  -1  -3    7.71    0.36
  11  -1  -3    7.66    0.33
 -11  -1   3    8.09    0.29
  11  -1  -3    7.93    0.33
  11   1  -3    7.44    0.37
  11   1  -3    7.49    0.37
  11   1  -3    7.68    0.34
  11   1  -3    7.86    0.33
 -11   1   3    8.02    0.28
  10  -1  -3    0.22    0.11
 -10  -1   3    0.37    0.09
 -10  -1   3    0.27    0.05
  10  -1  -3    0.45    0.13
  10  -1  -3    0.31    0.10
  10  -1  -3    0.23    0.10
  10  -1  -3    0.43    0.15
  10   1  -3    0.25    0.12
 -10   1   3    0.39    0.09
 -10   1   3    0.32    0.04
  10   1  -3    0.20    0.09
  10   1  -3    0.43    0.12
  10   1  -3    0.35    0.14
  10   1  -3    0.23    0.11
   9  -1  -3    0.11    0.10
  -9  -1   3    0.14    0.05
   9  -1  -3    0.05    0.08
  -9  -1   3    0.06    0.07
   9  -1  -3    0.15    0.10
   9  -1  -3    0.19    0.10
   9  -1  -3    0.05    0.09
   9   1  -3    0.04    0.08
  -9   1   3    0.10    0.04
   9   1  -3    0.16    0.10
   9   1  -3    0.06    0.11
  -9   1   3    0.02    0.07
   9   1  -3    0.02    0.09
   9   1  -3    0.10    0.08
  -8  -1   3   17.26    0.44
   8  -1  -3   17.26    0.48
   8  -1  -3   17.47    0.45
  -8  -1   3   17.14    0.41
   8  -1  -3   17.20    0.46
   8  -1  -3   17.52    0.47
   8  -1  -3   17.51    0.46
  -8  -1   3   16.51    0.46
  -8   1   3   17.60    0.44
   8   1  -3   17.02    0.48
   8   1  -3   17.01    0.45
   8   1  -3   17.06    0.45
  -8   1   3   17.29    0.40
   8   1  -3   17.05    0.47
   8   1  -3   17.32    0.46
   7  -1  -3    3.02    0.16
   7  -1  -3    2.97    0.16
   7  -1  -3    2.67    0.40
  -7  -1   3    2.96    0.12
   7  -1  -3    3.00    0.18
   7  -1  -3    2.83    0.17
   7  -1  -3    3.08    0.15
  -7  -1   3    3.20    0.49
  -7  -1   3    2.99    0.17
  -7  -1   3    2.73    0.14
   7   1  -3    2.79    0.15
  -7   1   3    3.27    0.50
  -7   1   3    2.87    0.14
   7   1  -3    2.65    0.18
   7   1  -3    3.04    0.16
   7   1  -3    2.71    0.41
  -7   1   3    2.93    0.11
   7   1  -3    3.16    0.16
  -6  -1   3    0.21    0.22
  -6  -1   3    0.07    0.04
   6  -1  -3    0.05    0.05
  -6  -1   3    0.16    0.06
  -6  -1   3    0.07    0.05
   6  -1  -3    0.09    0.06
   6  -1  -3    0.05    0.04
   6  -1  -3    0.10    0.06
   6  -1  -3   -0.02    0.19
   6  -1  -3    0.09    0.06
  -6   1   3    0.13    0.05
   6   1  -3    0.08    0.06
   6   1  -3    0.06    0.04
  -6   1   3   -0.06    0.19
   6   1  -3   -0.09    0.20
   6   1  -3    0.12    0.04
  -6   1   3    0.09    0.04
   6   1  -3    0.06    0.05
   6   1  -3    0.05    0.06
   5  -1  -3   17.52    0.42
   5  -1  -3   17.71    0.43
  -5  -1   3   17.79    0.71
  -5  -1   3   18.08    0.42
   5  -1  -3   17.78    0.43
   5  -1  -3   17.50    0.42
  -5  -1   3   17.80    0.41
   5  -1  -3   17.73    0.44
  -5  -1   3   17.83    0.43
   5  -1  -3   16.74    0.70
  -5  -1   3   17.85    0.43
   5   1  -3   17.76    0.42
   5   1  -3   17.57    0.72
   5   1  -3   17.52    0.43
   5   1  -3   17.69    0.44
  -5   1   3   17.64    0.71
   5   1  -3   17.57    0.41
   5   1  -3   17.83    0.43
  -5   1   3   17.48    0.40
  -5   1   3   17.91    0.42
  -4  -1   3   14.93    0.36
  -4  -1   3   14.70    0.35
  -4  -1   3   15.02    0.59
   4  -1  -3   14.82    0.35
   4  -1  -3   14.59    0.36
   4  -1  -3   14.72    0.37
   4  -1  -3   14.80    0.36
  -4  -1   3   14.45    0.36
   4  -1  -3   14.99    0.35
   4  -1  -3   14.29    0.59
  -4  -1   3   14.36    0.34
  -4   1   3   14.59    0.35
   4   1  -3   14.46    0.35
   4   1  -3   15.06    0.37
  -4   1   3   14.52    0.59
   4   1  -3   14.54    0.36
  -4   1   3   14.67    0.34
   4   1  -3   15.28    0.61
   4   1  -3   15.09    0.35
   3  -1  -3    2.37    0.09
  -3  -1   3    2.32    0.08
   3  -1  -3    2.18    0.10
  -3  -1   3    2.28    0.23
  -3  -1   3    2.35    0.10
   3  -1  -3    2.26    0.23
  -3  -1   3    2.23    0.09
   3  -1  -3    2.19    0.10
   3  -1  -3    2.22    0.08
  -3  -1   3    2.30    0.09
   3  -1  -3    2.24    0.09
   3   1  -3    2.25    0.09
  -3   1   3    2.18    0.08
   3   1  -3    2.17    0.23
   3   1  -3    2.36    0.10
  -3   1   3    2.24    0.10
   3   1  -3    2.48    0.08
   3   1  -3    2.26    0.09
  -3   1   3    2.02    0.23
  -3   1   3    2.31    0.08
   2  -1  -3  116.24    2.65
  -2  -1   3  117.96    2.64
   2   1  -3  116.00    2.64
  -2   1   3  116.22    2.65
  -1  -1   3  156.48    3.45
   1  -1  -3  158.61    3.47
   1   1  -3  158.29    3.45
  -1   1   3  159.54    3.48
   0  -1   3   64.56    1.37
   0  -1  -3   63.42    1.42
   0  -1  -3   57.23    1.34
   0   1   3   63.42    1.42
   0   1  -3   64.86    1.37
  -1  -1  -3   36.07    0.83
   1  -1   3   37.87    0.84
  -1  -1  -3   36.91    0.82
   1  -1   3   40.26    0.85
   1  -1   3   40.53    0.85
  -1  -1  -3   40.35    0.92
   1   1   3   40.14    0.92
   1   1   3   37.44    0.84
  -1   1  -3   36.57    0.84
   2  -1   3   23.39    0.51
   2  -1   3   24.92    0.60
   2  -1   3   23.71    0.51
  -2  -1  -3   23.51    0.51
  -2  -1  -3   23.17    0.51
  -2  -1  -3   22.77    0.54
   2  -1   3   22.67    0.54
  -2  -1  -3   23.33    0.52
   2   1   3   24.75    0.64
   2   1   3   24.44    0.65
  -2   1  -3   25.18    0.60
   2   1   3   23.77    0.52
  -2   1  -3   23.64    0.54
   2   1   3   23.83    0.54
   2   1   3   23.14    0.52
  -2   1  -3   23.30    0.51
  -3  -1  -3   38.29    0.84
   3  -1   3   38.07    0.84
   3  -1   3   38.14    0.87
   3  -1   3   39.91    0.99
  -3  -1  -3   38.68    0.88
  -3  -1  -3   39.38    0.85
   3  -1   3   39.69    0.85
  -3  -1  -3   38.73    0.84
   3   1   3   43.07    1.04
   3   1   3   38.54    0.87
  -3   1  -3   38.90    0.85
  -3   1  -3   40.89    0.99
  -3   1  -3   37.82    0.83
   3   1   3   38.59    0.85
   3   1   3   37.73    0.84
   3   1   3   38.94    1.03
  -3   1  -3   39.27    0.88
   3   1   3   38.58    0.85
   4  -1   3   20.74    0.46
   4  -1   3   21.46    0.48
   4  -1   3   22.02    0.52
  -4  -1  -3   21.43    0.48
  -4  -1  -3   21.51    0.52
  -4  -1  -3   21.84    0.47
  -4  -1  -3   21.55    0.49
   4  -1   3   21.06    0.67
   4  -1   3   20.94    0.48
   4   1   3   21.73    0.49
  -4   1  -3   21.37    0.47
   4   1   3   21.84    0.69
   4   1   3   21.57    0.71
   4   1   3   21.33    0.49
  -4   1  -3   21.05    0.47
  -4   1  -3   21.61    0.49
   4   1   3   20.12    0.51
  -4   1  -3   22.10    0.67
   4   1   3   21.13    0.47
  -5  -1  -3   13.65    0.35
   5  -1   3   14.36    0.34
   5  -1   3   14.15    0.38
  -5  -1  -3   14.41    0.38
  -5  -1  -3   14.27    0.33
   5  -1   3   14.15    0.34
  -5  -1  -3   13.84    0.60
   5  -1   3   14.26    0.31
  -5  -1  -3   14.37    0.33
   5  -1   3   13.74    0.59
  -5   1  -3   13.84    0.57
   5   1   3   14.53    0.35
  -5   1  -3   14.18    0.32
   5   1   3   13.64    0.61
   5   1   3   14.26    0.32
   5   1   3   14.35    0.60
   5   1   3   14.06    0.38
  -5   1  -3   14.49    0.35
  -5   1  -3   14.31    0.32
   5   1   3   14.44    0.35
   6  -1   3   -0.06    0.20
  -6  -1  -3    0.03    0.21
  -6  -1  -3    0.04    0.04
   6  -1   3   -0.05    0.07
  -6  -1  -3   -0.05    0.05
   6  -1   3    0.05    0.05
  -6  -1  -3    0.06    0.07
   6  -1   3    0.10    0.05
  -6  -1  -3    0.00    0.03
  -6   1  -3    0.03    0.05
  -6   1  -3    0.03    0.03
   6   1   3    0.04    0.05
   6   1   3    0.01    0.08
   6   1   3    0.03    0.05
   6   1   3    0.19    0.22
   6   1   3    0.08    0.23
  -6   1  -3   -0.09    0.20
   6   1   3    0.01    0.03
   7  -1   3    3.17    0.21
  -7  -1  -3    3.12    0.20
  -7  -1  -3    3.45    0.12
   7  -1   3    3.32    0.15
   7  -1   3    3.41    0.15
  -7  -1  -3    3.36    0.13
   7  -1   3    3.55    0.20
  -7  -1  -3    3.33    0.16
  -7   1  -3    3.14    0.11
  -7   1  -3    3.23    0.12
   7   1   3    3.27    0.11
  -7   1  -3    3.22    0.16
   7   1   3    2.61    0.15
   7   1   3    3.36    0.15
   7   1   3    3.41    0.20
   8  -1   3   21.44    0.60
  -8  -1  -3   21.30    0.54
  -8  -1  -3   22.04    0.50
  -8  -1  -3   21.41    0.50
   8  -1   3   21.16    0.59
   8  -1   3   21.45    0.53
   8   1   3   22.01    0.54
  -8   1  -3   21.58    0.49
  -8   1  -3   21.68    0.49
   8   1   3   20.82    0.58
   8   1   3   21.94    0.54
   8   1   3   21.37    0.49
  -9  -1  -3    5.51    0.18
  -9  -1  -3    5.29    0.18
   9  -1   3    5.60    0.23
   9  -1   3    5.42    0.23
  -9  -1  -3    5.13    0.24
   9  -1   3    5.38    0.30
   9  -1   3    5.16    0.29
  -9   1  -3    5.38    0.16
   9   1   3    5.28    0.29
   9   1   3    4.72    0.29
   9   1   3    5.20    0.23
   9   1   3    5.64    0.23
  -9   1  -3    5.46    0.17
  10  -1   3    1.03    0.19
  10  -1   3    0.71    0.12
  10  -1   3    0.82    0.12
 -10  -1  -3    0.68    0.08
  10  -1   3    0.66    0.18
 -10  -1  -3    0.86    0.07
  10   1   3    0.60    0.18
  10   1   3    0.79    0.18
 -10   1  -3    0.74    0.08
  10   1   3    0.83    0.12
 -10   1  -3    0.69    0.06
  10   1   3    0.67    0.12
  11  -2  -3    0.32    0.13
 -11  -2   3    0.34    0.10
  11  -2  -3    0.80    0.14
 -11  -2   3    0.46    0.06
  11  -2  -3    0.50    0.16
  11  -2  -3    0.49    0.18
  11   2  -3    0.29    0.14
  11   2  -3    0.26    0.17
  11   2  -3    0.48    0.16
  11   2  -3    0.40    0.14
  10  -2  -3    0.61    0.16
 -10  -2   3    0.73    0.10
  10  -2  -3    0.76    0.13
  10  -2  -3    1.12    0.13
 -10  -2   3    0.79    0.07
  10  -2  -3    0.83    0.14
  10  -2  -3    0.92    0.13
  10   2  -3    0.59    0.14
  10   2  -3    0.91    0.14
  10   2  -3    0.69    0.11
  10   2  -3    0.82    0.11
  10   2  -3    0.91    0.15
 -10   2   3    0.88    0.10
   9  -2  -3    7.97    0.27
   9  -2  -3    7.92    0.32
  -9  -2   3    7.58    0.22
  -9  -2   3    8.29    0.29
   9  -2  -3    7.93    0.28
  -9  -2   3    7.90    0.26
   9  -2  -3    7.73    0.29
   9  -2  -3    8.12    0.30
   9   2  -3    7.93    0.28
  -9   2   3    7.67    0.19
  -9   2   3    7.75    0.25
   9   2  -3    7.79    0.31
   9   2  -3    6.27    0.27
   9   2  -3    7.60    0.27
   9   2  -3    7.74    0.30
  -8  -2   3    4.76    0.16
   8  -2  -3    4.81    0.21
  -8  -2   3    4.87    0.19
  -8  -2   3    4.68    0.22
   8  -2  -3    4.99    0.23
   8  -2  -3    4.97    0.23
   8  -2  -3    4.85    0.21
   8  -2  -3    4.59    0.20
   8   2  -3    4.78    0.22
   8   2  -3    5.12    0.24
   8   2  -3    5.00    0.21
  -8   2   3    4.84    0.18
   8   2  -3    4.91    0.20
  -8   2   3    4.79    0.14
  -7  -2   3    0.25    0.05
  -7  -2   3    0.21    0.06
   7  -2  -3    0.08    0.07
  -7  -2   3    0.30    0.09
   7  -2  -3    0.17    0.09
   7  -2  -3    0.27    0.08
  -7  -2   3    0.15    0.07
   7  -2  -3    0.13    0.06
   7  -2  -3    0.22    0.27
  -7  -2   3    0.33    0.27
   7  -2  -3    0.19    0.08
  -7   2   3    0.29    0.06
   7   2  -3    0.19    0.08
   7   2  -3    0.24    0.07
   7   2  -3    0.19    0.05
   7   2  -3    0.18    0.06
   7   2  -3    0.14    0.28
   7   2  -3    0.33    0.08
  -7   2   3    0.26    0.04
  -7   2   3    0.16    0.27
  -6  -2   3    0.10    0.04
   6  -2  -3    0.04    0.06
  -6  -2   3    0.06    0.06
   6  -2  -3    0.12    0.21
  -6  -2   3    0.21    0.05
   6  -2  -3    0.16    0.06
  -6  -2   3    0.08    0.06
   6  -2  -3    0.06    0.05
   6  -2  -3    0.09    0.06
  -6  -2   3    0.06    0.22
   6  -2  -3    0.16    0.07
  -6   2   3    0.13    0.05
  -6   2   3    0.11    0.04
   6   2  -3   -0.14    0.21
   6   2  -3    0.03    0.05
   6   2  -3    0.17    0.06
   6   2  -3    0.10    0.06
   6   2  -3    0.09    0.06
   6   2  -3    0.05    0.04
  -6   2   3    0.14    0.22
   5  -2  -3    3.21    0.37
   5  -2  -3    3.56    0.15
   5  -2  -3    3.45    0.14
  -5  -2   3    3.62    0.12
  -5  -2   3    2.96    0.37
   5  -2  -3    3.75    0.15
  -5  -2   3    3.76    0.15
  -5  -2   3    3.55    0.13
   5  -2  -3    3.64    0.14
   5  -2  -3    3.57    0.13
  -5  -2   3    3.62    0.14
  -5   2   3    3.57    0.13
  -5   2   3    3.71    0.37
   5   2  -3    3.68    0.15
   5   2  -3    3.68    0.13
   5   2  -3    3.75    0.14
  -5   2   3    3.58    0.11
   5   2  -3    3.56    0.14
   5   2  -3    3.50    0.38
  -4  -2   3    9.25    0.25
   4  -2  -3    9.56    0.26
   4  -2  -3    9.13    0.25
   4  -2  -3    9.22    0.24
  -4  -2   3    9.71    0.47
   4  -2  -3    8.85    0.47
   4  -2  -3    9.37    0.24
   4  -2  -3    9.05    0.25
  -4  -2   3    9.53    0.24
  -4  -2   3    9.50    0.25
   4   2  -3    9.43    0.24
   4   2  -3    9.51    0.48
  -4   2   3    9.24    0.24
   4   2  -3    9.13    0.24
   4   2  -3    8.82    0.25
  -4   2   3    9.22    0.23
   4   2  -3    9.64    0.24
   4   2  -3    9.40    0.26
  -4   2   3    9.74    0.48
  -3  -2   3  128.47    2.89
   3  -2  -3  124.28    2.90
  -3  -2   3  115.32    2.67
   3   2  -3  123.76    2.89
  -3   2   3  133.14    2.92
   2  -2  -3   28.97    0.78
   2  -2  -3   26.49    0.60
  -2  -2   3   26.89    0.60
  -2  -2   3   27.81    0.60
  -2  -2   3   26.71    0.59
   2  -2  -3   26.70    0.60
  -2  -2   3   28.13    0.75
  -2  -2   3   26.59    0.60
  -2  -2   3   27.16    0.60
   2   2  -3   28.38    0.75
   2   2  -3   27.17    0.60
  -2   2   3   27.93    0.77
   2   2  -3   26.97    0.59
   2   2  -3   27.30    0.60
   2   2  -3   26.78    0.59
   2   2  -3   26.18    0.60
  -2   2   3   27.23    0.59
  -2   2   3   26.47    0.60
  -1  -2   3   59.38    1.29
   1  -2  -3   53.92    1.33
   1  -2  -3   53.09    1.20
   1   2  -3   54.08    1.19
   1   2  -3   52.85    1.20
   1   2  -3   58.33    1.29
  -1   2   3   58.20    1.34
   0  -2  -3  484.33   10.65
   0  -2   3  474.74   10.39
   0   2  -3  489.34   10.40
   1  -2   3   30.30    0.67
   1  -2   3   30.74    0.68
  -1  -2  -3   33.01    0.79
  -1  -2  -3   30.06    0.67
   1  -2   3   30.86    0.69
  -1  -2  -3   30.67    0.68
  -1  -2  -3   31.47    0.67
  -1  -2  -3   30.24    0.67
   1   2   3   30.56    0.67
   1   2   3   34.41    0.80
   1   2   3   30.48    0.67
   1   2   3   30.59    0.69
   2  -2   3   71.53    1.56
  -2  -2  -3   74.85    1.70
   2  -2   3   68.55    1.56
  -2  -2  -3   68.52    1.56
  -2  -2  -3   69.22    1.54
   2  -2   3   76.47    1.62
   2   2   3   69.12    1.54
   2   2   3   70.08    1.56
   2   2   3   75.51    1.70
  -2   2  -3   77.47    1.61
   3  -2   3    2.76    0.09
   3  -2   3    2.64    0.13
  -3  -2  -3    2.66    0.09
   3  -2   3    2.85    0.09
  -3  -2  -3    2.81    0.13
  -3  -2  -3    2.81    0.10
   3  -2   3    2.94    0.21
  -3  -2  -3    2.74    0.09
   3   2   3    2.82    0.10
   3   2   3    2.85    0.10
  -3   2  -3    2.94    0.20
   3   2   3    2.75    0.13
   3   2   3    3.18    0.25
   3   2   3    2.76    0.09
   3   2   3    2.80    0.26
  -4  -2  -3    0.08    0.05
   4  -2   3    0.18    0.13
  -4  -2  -3    0.13    0.03
  -4  -2  -3    0.16    0.04
   4  -2   3    0.08    0.06
   4  -2   3    0.10    0.03
   4  -2   3    0.17    0.04
  -4  -2  -3    0.10    0.03
   4  -2   3    0.04    0.05
   4   2   3    0.12    0.04
  -4   2  -3    0.08    0.02
   4   2   3    0.08    0.04
   4   2   3    0.11    0.05
  -4   2  -3    0.11    0.02
  -4   2  -3    0.20    0.12
   4   2   3    0.11    0.03
   4   2   3    0.07    0.14
   4   2   3    0.23    0.16
  -5  -2  -3   18.14    0.44
   5  -2   3   18.57    0.48
   5  -2   3   18.61    0.47
  -5  -2  -3   18.94    0.42
  -5  -2  -3   18.87    0.48
   5  -2   3   19.08    0.43
  -5  -2  -3   18.91    0.43
   5  -2   3   17.95    0.67
   5  -2   3   18.92    0.43
  -5   2  -3   17.94    0.66
   5   2   3   18.82    0.44
  -5   2  -3   18.64    0.41
   5   2   3   18.66    0.42
   5   2   3   18.42    0.71
   5   2   3   18.92    0.44
   5   2   3   18.30    0.47
   5   2   3   17.00    0.71
  -6  -2  -3    0.35    0.08
   6  -2   3    0.38    0.10
  -6  -2  -3    0.35    0.07
  -6  -2  -3    0.41    0.05
   6  -2   3    0.37    0.06
   6  -2   3    0.36    0.21
  -6  -2  -3    0.38    0.05
   6  -2   3    0.34    0.06
   6  -2   3    0.36    0.09
  -6   2  -3    0.36    0.04
   6   2   3    0.42    0.06
   6   2   3    0.09    0.25
  -6   2  -3    0.87    0.23
   6   2   3    0.38    0.06
   6   2   3    0.38    0.05
   6   2   3    0.32    0.08
   6   2   3    0.06    0.22
   7  -2   3    1.49    0.12
   7  -2   3    1.75    0.19
   7  -2   3    1.61    0.12
   7  -2   3    1.34    0.17
  -7  -2  -3    1.37    0.10
  -7  -2  -3    1.43    0.17
  -7  -2  -3    1.51    0.14
  -7  -2  -3    1.31    0.10
   7   2   3    1.38    0.09
  -7   2  -3    1.41    0.07
   7   2   3    1.54    0.17
   7   2   3    1.48    0.13
  -7   2  -3    1.44    0.08
   7   2   3    1.56    0.13
  -8  -2  -3   18.38    0.44
   8  -2   3   18.29    0.46
  -8  -2  -3   18.36    0.44
   8  -2   3   18.44    0.52
  -8  -2  -3   18.32    0.48
  -8  -2  -3   17.76    0.53
   8  -2   3   17.97    0.46
   8  -2   3   18.34    0.53
   8   2   3   18.01    0.43
  -8   2  -3   18.35    0.42
   8   2   3   19.01    0.47
   8   2   3   17.62    0.47
  -8   2  -3   18.10    0.42
   8   2   3   18.90    0.53
   9  -2   3    2.19    0.17
   9  -2   3    2.25    0.24
   9  -2   3    2.24    0.17
  -9  -2  -3    2.42    0.19
  -9  -2  -3    2.38    0.13
   9  -2   3    2.07    0.19
  -9  -2  -3    2.35    0.13
   9   2   3    2.17    0.18
  -9   2  -3    2.16    0.10
   9   2   3    2.44    0.19
  -9   2  -3    2.18    0.09
   9   2   3    2.03    0.11
   9   2   3    2.02    0.24
 -10  -2  -3    0.63    0.07
  10  -2   3    0.61    0.21
 -10  -2  -3    0.64    0.08
  10  -2   3    0.69    0.12
  10  -2   3    0.64    0.18
  10  -2   3    0.54    0.12
  10   2   3    0.59    0.12
  10   2   3    0.72    0.17
  10   2   3    0.60    0.12
  10   2   3    0.34    0.17
 -11  -3   3   14.24    0.35
  11  -3  -3   13.30    0.44
  11  -3  -3   14.31    0.51
 -11  -3   3   13.21    0.41
  11  -3  -3   13.47    0.45
  11   3  -3   13.93    0.46
  11   3  -3   14.37    0.49
  11   3  -3   13.82    0.50
  11   3  -3   15.07    0.53
  10  -3  -3    8.20    0.35
 -10  -3   3    8.44    0.29
 -10  -3   3    8.13    0.33
  10  -3  -3    8.25    0.33
  10  -3  -3    8.23    0.31
  10  -3  -3    8.08    0.31
 -10  -3   3    7.99    0.24
  10  -3  -3    8.51    0.35
  10   3  -3    8.37    0.32
  10   3  -3    8.73    0.32
  10   3  -3    8.44    0.31
  10   3  -3    8.10    0.36
  10   3  -3    8.74    0.34
 -10   3   3    8.75    0.28
  -9  -3   3    3.65    0.19
   9  -3  -3    3.80    0.23
  -9  -3   3    3.50    0.14
  -9  -3   3    3.49    0.21
   9  -3  -3    3.61    0.20
   9  -3  -3    3.59    0.21
   9  -3  -3    3.32    0.22
   9  -3  -3    3.38    0.21
   9   3  -3    3.46    0.22
   9   3  -3    3.36    0.23
   9   3  -3    3.52    0.21
  -9   3   3    3.53    0.17
   9   3  -3    3.61    0.19
   8  -3  -3    4.45    0.23
  -8  -3   3    4.24    0.22
   8  -3  -3    4.58    0.20
   8  -3  -3    4.31    0.21
  -8  -3   3    4.45    0.21
   8  -3  -3    4.90    0.20
  -8  -3   3    4.43    0.19
  -8  -3   3    4.59    0.16
   8  -3  -3    3.78    0.21
   8   3  -3    4.48    0.22
   8   3  -3    4.69    0.18
   8   3  -3    4.44    0.20
  -8   3   3    4.19    0.17
   8   3  -3    4.79    0.23
  -8   3   3    4.51    0.12
   8   3  -3    4.73    0.19
  -7  -3   3   24.31    0.60
   7  -3  -3   24.37    0.59
  -7  -3   3   23.66    1.01
  -7  -3   3   24.79    0.58
  -7  -3   3   22.54    0.59
   7  -3  -3   24.14    0.59
   7  -3  -3   23.49    1.27
   7  -3  -3   24.41    0.58
  -7  -3   3   24.41    0.56
   7  -3  -3   24.66    0.61
   7   3  -3   24.84    0.60
  -7   3   3   24.11    0.57
   7   3  -3   24.26    0.58
   7   3  -3   24.15    0.57
  -7   3   3   24.40    0.54
   7   3  -3   22.96    1.02
   7   3  -3   24.57    0.59
   6  -3  -3   18.72    0.82
  -6  -3   3   18.90    0.44
  -6  -3   3   19.55    0.46
   6  -3  -3   19.24    0.47
  -6  -3   3   20.10    0.83
  -6  -3   3   18.99    0.47
   6  -3  -3   19.51    0.48
   6  -3  -3   18.23    0.47
   6  -3  -3   18.68    0.46
  -6  -3   3   19.20    0.47
   6  -3  -3   18.70    0.48
   6   3  -3   18.66    0.46
  -6   3   3   18.06    0.81
   6   3  -3   19.70    0.48
   6   3  -3   18.27    0.82
   6   3  -3   18.48    0.47
  -6   3   3   18.50    0.43
   6   3  -3   18.77    0.47
   6   3  -3   19.06    0.45
  -6   3   3   18.47    0.45
   5  -3  -3    3.50    0.15
   5  -3  -3    3.50    0.15
  -5  -3   3    3.39    0.13
   5  -3  -3    3.48    0.14
  -5  -3   3    3.33    0.12
  -5  -3   3    3.52    0.14
   5  -3  -3    3.39    0.14
  -5  -3   3    3.25    0.38
   5  -3  -3    3.29    0.38
   5  -3  -3    3.42    0.13
  -5  -3   3    3.41    0.14
   5   3  -3    3.07    0.39
  -5   3   3    3.39    0.39
   5   3  -3    3.42    0.15
   5   3  -3    3.50    0.13
  -5   3   3    3.38    0.11
   5   3  -3    3.44    0.14
   5   3  -3    3.60    0.13
   5   3  -3    3.36    0.14
  -5   3   3    3.41    0.12
  -4  -3   3    3.72    0.12
   4  -3  -3    3.80    0.14
  -4  -3   3    3.42    0.13
   4  -3  -3    3.58    0.13
  -4  -3   3    3.70    0.13
   4  -3  -3    3.52    0.14
   4  -3  -3    3.51    0.34
   4  -3  -3    3.45    0.14
  -4  -3   3    3.67    0.14
  -4  -3   3    3.68    0.33
   4   3  -3    3.54    0.13
   4   3  -3    3.69    0.14
   4   3  -3    3.81    0.14
   4   3  -3    3.79    0.13
  -4   3   3    3.33    0.33
   4   3  -3    3.14    0.31
  -4   3   3    3.43    0.12
   4   3  -3    3.40    0.13
   3  -3  -3   11.49    0.49
  -3  -3   3   12.33    0.29
  -3  -3   3   12.02    0.29
  -3  -3   3   12.57    0.30
   3  -3  -3   11.84    0.29
   3  -3  -3   12.02    0.29
  -3  -3   3   12.34    0.49
   3  -3  -3   12.51    0.30
  -3   3   3   12.13    0.30
   3   3  -3   12.38    0.49
   3   3  -3   12.18    0.29
   3   3  -3   12.08    0.30
  -3   3   3   12.02    0.50
   3   3  -3   12.04    0.29
  -3   3   3   11.88    0.29
   3   3  -3   12.28    0.30
   3   3  -3   12.38    0.30
  -3   3   3   12.09    0.29
  -2  -3   3    1.51    0.06
   2  -3  -3    1.46    0.18
  -2  -3   3    1.58    0.06
  -2  -3   3    1.59    0.17
   2  -3  -3    1.70    0.07
  -2  -3   3    1.50    0.07
   2  -3  -3    1.53    0.07
  -2  -3   3    1.41    0.07
   2   3  -3    1.35    0.06
   2   3  -3    1.50    0.07
  -2   3   3    1.46    0.06
   2   3  -3    1.57    0.07
  -2   3   3    1.60    0.08
   2   3  -3    1.52    0.17
  -2   3   3    1.51    0.07
  -2   3   3    1.31    0.20
   2   3  -3    1.68    0.06
   2   3  -3    1.57    0.07
   1  -3  -3   13.79    0.32
   1  -3  -3   14.41    0.46
  -1  -3   3   14.56    0.42
  -1  -3   3   13.93    0.32
  -1  -3   3   13.61    0.31
  -1  -3   3   14.01    0.31
  -1  -3   3   13.57    0.31
  -1  -3   3   13.90    0.31
   1  -3  -3   13.83    0.32
  -1   3   3   14.04    0.32
  -1   3   3   14.39    0.32
   1   3  -3   14.04    0.32
   1   3  -3   13.71    0.31
   1   3  -3   14.32    0.42
   1   3  -3   13.99    0.31
   1   3  -3   14.08    0.31
  -1   3   3   14.08    0.46
   1   3  -3   13.98    0.32
   0  -3  -3  189.51    4.23
   0   3  -3  190.36    4.14
   0   3  -3  195.37    4.14
   0   3   3  195.83    4.24
  -1  -3  -3    0.93    0.05
   1  -3   3    0.99    0.05
   1  -3   3    0.88    0.07
  -1  -3  -3    1.00    0.05
  -1  -3  -3    0.96    0.05
  -1  -3  -3    1.07    0.07
  -1  -3  -3    0.88    0.12
   1  -3   3    0.98    0.07
   1   3   3    0.96    0.15
   1   3   3    0.85    0.07
  -1   3  -3    0.89    0.07
   1   3   3    0.98    0.05
  -1   3  -3    0.90    0.07
   1   3   3    0.97    0.05
   2  -3   3  204.74    4.35
  -2  -3  -3  200.98    4.47
   2   3   3  197.43    4.46
  -2   3  -3  204.11    4.35
   3  -3   3   38.95    0.88
   3  -3   3   37.72    0.83
  -3  -3  -3   38.81    0.86
   3  -3   3   40.90    0.98
  -3  -3  -3   38.20    0.85
   3  -3   3   39.16    0.88
  -3  -3  -3   39.20    0.88
   3  -3   3   39.01    0.84
  -3  -3  -3   38.48    0.85
   3  -3   3   38.41    0.84
   3   3   3   38.60    0.85
   3   3   3   38.24    0.85
   3   3   3   38.37    0.87
   3   3   3   38.47    0.85
  -3   3  -3   41.07    0.98
  -4  -3  -3    2.00    0.09
  -4  -3  -3    2.13    0.09
   4  -3   3    1.98    0.09
   4  -3   3    2.06    0.14
   4  -3   3    2.11    0.08
  -4  -3  -3    2.01    0.10
   4  -3   3    2.04    0.12
   4  -3   3    1.90    0.24
   4   3   3    2.11    0.10
   4   3   3    1.99    0.12
   4   3   3    1.34    0.23
  -4   3  -3    2.40    0.24
   4   3   3    2.41    0.29
   4   3   3    2.05    0.10
   4   3   3    2.11    0.08
   5  -3   3   16.06    0.38
  -5  -3  -3   15.71    0.42
   5  -3   3   15.94    0.42
  -5  -3  -3   16.32    0.38
   5  -3   3   16.68    0.43
  -5  -3  -3   16.17    0.40
  -5  -3  -3   15.84    0.38
   5  -3   3   15.68    0.61
   5  -3   3   16.37    0.38
  -5   3  -3   16.08    0.35
   5   3   3   16.10    0.39
   5   3   3   16.27    0.38
   5   3   3   16.15    0.39
  -5   3  -3   15.14    0.60
   5   3   3   16.45    0.68
   5   3   3   16.20    0.42
   6  -3   3    4.54    0.21
   6  -3   3    4.47    0.16
   6  -3   3    4.67    0.16
  -6  -3  -3    4.64    0.16
   6  -3   3    4.50    0.22
  -6  -3  -3    4.81    0.21
   6  -3   3    4.50    0.44
  -6  -3  -3    4.61    0.18
  -6  -3  -3    4.49    0.15
   6   3   3    4.28    0.49
  -6   3  -3    4.48    0.12
   6   3   3    4.39    0.17
   6   3   3    3.74    0.48
   6   3   3    4.48    0.17
  -6   3  -3    4.51    0.41
   6   3   3    4.71    0.15
   6   3   3    4.59    0.21
  -7  -3  -3   15.74    0.38
   7  -3   3   15.89    0.40
  -7  -3  -3   15.69    0.46
   7  -3   3   15.57    0.40
   7  -3   3   15.47    0.45
  -7  -3  -3   15.90    0.39
   7  -3   3   16.28    0.46
  -7  -3  -3   15.54    0.41
   7   3   3   15.85    0.41
  -7   3  -3   15.59    0.35
   7   3   3   15.52    0.45
   7   3   3   16.06    0.41
   7   3   3   15.76    0.38
  -7   3  -3   15.58    0.35
  -8  -3  -3   26.40    0.70
  -8  -3  -3   26.43    0.62
   8  -3   3   26.75    0.63
   8  -3   3   25.91    0.70
  -8  -3  -3   26.69    0.61
   8  -3   3   26.39    0.63
   8  -3   3   26.31    0.69
  -8  -3  -3   26.20    0.65
   8   3   3   26.33    0.61
   8   3   3   26.75    0.64
   8   3   3   26.64    0.64
   8   3   3   26.66    0.69
  -8   3  -3   25.82    0.58
  -8   3  -3   25.71    0.58
  -9  -3  -3   12.95    0.40
  -9  -3  -3   13.43    0.34
   9  -3   3   13.48    0.38
  -9  -3  -3   12.61    0.45
   9  -3   3   13.00    0.46
   9  -3   3   12.31    0.37
   9  -3   3   12.93    0.45
  -9  -3  -3   13.12    0.34
   9   3   3   13.24    0.39
   9   3   3   12.67    0.33
   9   3   3   13.90    0.45
   9   3   3   12.70    0.38
  10  -3   3    1.66    0.15
 -10  -3  -3    1.71    0.13
  10  -3   3    1.79    0.15
  10  -3   3    1.86    0.24
 -10  -3  -3    1.66    0.14
  10   3   3    1.58    0.22
  10   3   3    1.59    0.12
  10   3   3    1.89    0.17
  10   3   3    1.77    0.16
 -11  -4   3    0.22    0.07
  11  -4  -3    0.37    0.13
 -11  -4   3    0.30    0.11
  11  -4  -3    0.20    0.14
  11  -4  -3    0.20    0.17
  11   4  -3    0.01    0.17
  11   4  -3    0.14    0.17
 -10  -4   3    0.06    0.06
 -10  -4   3    0.21    0.09
  10  -4  -3    0.11    0.12
  10  -4  -3   -0.03    0.13
  10  -4  -3    0.16    0.13
 -10  -4   3    0.00    0.12
  10  -4  -3    0.10    0.10
  10  -4  -3   -0.08    0.09
  10   4  -3    0.17    0.14
 -10   4   3    0.19    0.08
  10   4  -3   -0.02    0.10
  10   4  -3   -0.10    0.13
  10   4  -3   -0.02    0.11
   9  -4  -3    0.96    0.14
  -9  -4   3    0.99    0.14
  -9  -4   3    0.87    0.12
   9  -4  -3    0.59    0.10
  -9  -4   3    0.82    0.10
  -9  -4   3    0.96    0.11
   9  -4  -3    0.77    0.13
   9  -4  -3    0.80    0.10
   9  -4  -3    0.82    0.13
   9   4  -3    1.11    0.11
   9   4  -3    0.89    0.09
   9   4  -3    0.92    0.12
   9   4  -3    0.88    0.12
   9   4  -3    0.94    0.13
  -9   4   3    0.98    0.09
  -8  -4   3    0.09    0.09
   8  -4  -3    0.04    0.09
   8  -4  -3    0.16    0.08
  -8  -4   3    0.15    0.07
   8  -4  -3    0.13    0.08
  -8  -4   3    0.08    0.05
   8  -4  -3    0.27    0.09
  -8  -4   3    0.17    0.09
   8  -4  -3    0.15    0.09
  -8   4   3    0.16    0.03
   8   4  -3    0.21    0.08
   8   4  -3    0.10    0.07
   8   4  -3    0.15    0.09
   8   4  -3    0.16    0.10
   8   4  -3    0.16    0.07
  -8   4   3    0.16    0.06
  -7  -4   3    4.07    0.57
   7  -4  -3    4.00    0.20
   7  -4  -3    3.84    0.17
  -7  -4   3    4.09    0.17
  -7  -4   3    3.86    0.19
   7  -4  -3    3.11    0.19
   7  -4  -3    3.75    0.19
   7  -4  -3    3.94    0.19
  -7  -4   3    3.98    0.15
  -7  -4   3    4.03    0.19
   7   4  -3    3.75    0.17
   7   4  -3    4.83    0.62
  -7   4   3    4.05    0.16
   7   4  -3    3.76    0.20
  -7   4   3    3.83    0.11
   7   4  -3    4.00    0.19
   7   4  -3    4.14    0.19
   7   4  -3    4.00    0.16
   6  -4  -3    8.68    0.27
   6  -4  -3    8.38    0.27
  -6  -4   3    8.66    0.26
  -6  -4   3    8.62    0.60
   6  -4  -3    8.72    0.25
  -6  -4   3    8.46    0.26
   6  -4  -3    8.56    0.26
  -6  -4   3    8.61    0.23
   6  -4  -3    7.98    0.57
  -6  -4   3    8.87    0.25
   6  -4  -3    8.79    0.26
  -6   4   3    8.60    0.24
  -6   4   3    9.34    0.59
   6   4  -3    8.28    0.61
   6   4  -3    8.72    0.26
   6   4  -3    8.71    0.26
   6   4  -3    8.53    0.24
  -6   4   3    8.55    0.21
   6   4  -3    8.22    0.25
  -5  -4   3   49.17    1.12
   5  -4  -3   50.79    1.14
  -5  -4   3   50.63    1.14
   5  -4  -3   52.26    1.13
   5  -4  -3   50.43    1.13
  -5  -4   3   49.87    1.13
   5  -4  -3   51.43    1.14
   5  -4  -3   51.68    1.48
  -5  -4   3   51.83    1.14
  -5  -4   3   52.42    1.47
  -5   4   3   50.52    1.10
   5   4  -3   50.22    1.13
   5   4  -3   52.47    1.49
   5   4  -3   52.20    1.13
   5   4  -3   51.92    1.13
  -5   4   3   49.39    1.12
   5   4  -3   50.45    1.13
  -5   4   3   51.78    1.47
  -4  -4   3   44.36    0.98
  -4  -4   3   45.22    0.98
  -4  -4   3   43.27    0.97
  -4  -4   3   43.27    0.97
   4  -4  -3   44.62    0.98
   4  -4  -3   43.73    1.26
  -4  -4   3   46.26    1.27
   4  -4  -3   44.02    0.97
   4  -4  -3   43.23    0.98
   4   4  -3   43.29    0.97
  -4   4   3   43.32    0.97
  -4   4   3   45.14    1.27
   4   4  -3   44.93    1.27
   4   4  -3   44.03    0.98
   4   4  -3   43.90    0.98
   4   4  -3   43.70    0.97
  -4   4   3   43.03    0.98
   3  -4  -3    6.31    0.37
  -3  -4   3    5.95    0.35
   3  -4  -3    6.10    0.18
  -3  -4   3    6.12    0.17
  -3  -4   3    6.16    0.17
   3  -4  -3    6.05    0.17
  -3  -4   3    6.21    0.18
  -3  -4   3    5.90    0.17
  -3   4   3    5.94    0.17
  -3   4   3    6.22    0.18
  -3   4   3    6.14    0.38
   3   4  -3    6.17    0.17
  -3   4   3    5.90    0.18
   3   4  -3    6.27    0.18
   3   4  -3    6.00    0.18
   3   4  -3    5.97    0.36
   3   4  -3    6.12    0.18
   3   4  -3    6.02    0.17
  -2  -4   3   55.87    1.20
  -2  -4   3   56.84    1.21
   2  -4  -3   53.96    1.21
   2  -4  -3   60.08    1.44
  -2  -4   3   55.09    1.21
  -2  -4   3   59.61    1.40
   2  -4  -3   56.12    1.21
  -2   4   3   54.98    1.21
   2   4  -3   54.59    1.20
  -2   4   3   54.29    1.21
   2   4  -3   54.47    1.21
   2   4  -3   56.03    1.21
  -2   4   3   53.01    1.20
   2   4  -3   54.48    1.21
   2   4  -3   55.12    1.20
   2   4  -3   58.87    1.40
  -2   4   3   57.43    1.43
   2   4  -3   55.32    1.38
   1  -4  -3   68.89    1.54
   1  -4  -3   78.95    1.74
  -1  -4   3   67.61    1.53
   1   4  -3   69.68    1.53
[truncated: 1,273,051 more chars]
