# Supplementary material for: Crystal structure of (3S*,4R*)-4-fluoro-3-(4-meth­oxy­phen­yl)-1-oxo-2-phenyl-1,2,3,4-tetra­hydro­iso­quinoline-4-carb­oxy­lic acid
Source: Acta Crystallogr E Crystallogr Commun. 2017 May 23;73(Pt 6):867–70. doi: 10.1107/S2056989017007186 (PMC5458312; doi:10.1107/S2056989017007186)
Supplement: Supplementary file 2 [file e-73-00867-Isup2.hkl]

data_I                                                                          
_shelx_title ' KR934_AK-HOLZGRABE IN P2(1)/C'                                   
_shelx_refln_list_code          4                                               
_shelx_F_calc_maximum      170.96                                               
_exptl_crystal_F_000       816.00                                               
_reflns_d_resolution_high  0.8000                                               
                                                                                
loop_                                                                           
 _space_group_symop_operation_xyz                                               
 'x, y, z'                                                                      
 '-x, y+1/2, -z+1/2'                                                            
 '-x, -y, -z'                                                                   
 'x, -y-1/2, z-1/2'                                                             
                                                                                
_cell_length_a     8.4849                                                       
_cell_length_b    15.4071                                                       
_cell_length_c    14.1569                                                       
_cell_angle_alpha  90.000                                                       
_cell_angle_beta  102.598                                                       
_cell_angle_gamma  90.000                                                       
                                                                                
_shelx_F_squared_multiplier     1.000                                           
                                                                                
loop_                                                                           
 _refln_index_h                                                                 
 _refln_index_k                                                                 
 _refln_index_l                                                                 
 _refln_F_squared_calc                                                          
 _refln_F_squared_meas                                                          
 _refln_F_squared_sigma                                                         
 _refln_observed_status                                                         
   3   0   0      24112.70      23145.69      2222.79 o                         
   4   0   0       1338.44       1410.61        14.51 o                         
   5   0   0        394.94        499.69         3.87 o                         
   6   0   0        185.26        184.94         1.85 o                         
   7   0   0         14.05         22.02         1.65 o                         
   8   0   0        119.50        156.80         2.19 o                         
   9   0   0         24.63         43.88         1.68 o                         
  10   0   0        109.62        119.25         2.52 o                         
   1   1   0         19.78         16.11         0.23 o                         
   2   1   0       5617.77       5848.81        94.75 o                         
   3   1   0         48.21         46.13         0.45 o                         
   4   1   0       2041.70       2082.20        20.26 o                         
   5   1   0          0.29          3.21         0.23 o                         
   6   1   0        193.00        204.95         1.40 o                         
   7   1   0        232.36        240.32         1.85 o                         
   8   1   0        260.43        247.11         2.13 o                         
   9   1   0          0.99          2.81         0.56 o                         
  10   1   0         31.63         35.59         1.21 o                         
   0   2   0       4580.27       4186.84        91.84 o                         
   1   2   0       3737.31       3772.53        47.50 o                         
   2   2   0        540.28        516.54         3.05 o                         
   3   2   0       2447.94       2349.25        70.80 o                         
   4   2   0       1146.58       1167.93         6.56 o                         
   5   2   0        155.40        205.53         1.47 o                         
   6   2   0       1208.31       1242.94         7.16 o                         
   7   2   0         28.89         28.87         0.70 o                         
   8   2   0        212.37        213.10         1.89 o                         
   9   2   0         16.88         18.14         0.66 o                         
  10   2   0        231.16        237.68         2.32 o                         
   1   3   0        677.29        594.53         5.23 o                         
   2   3   0      14521.25      14475.99       747.06 o                         
   3   3   0        433.42        414.76         2.46 o                         
   4   3   0       2620.44       2646.51        27.23 o                         
   5   3   0       2001.81       1890.85        10.56 o                         
   6   3   0         94.08        104.06         1.01 o                         
   7   3   0        629.23        633.14         4.30 o                         
   8   3   0        544.62        508.11         3.50 o                         
   9   3   0         59.81         52.04         1.07 o                         
  10   3   0        186.88        178.91         2.05 o                         
   0   4   0       6273.72       6620.39       154.55 o                         
   1   4   0          0.50          0.48         0.12 o                         
   2   4   0        916.88        926.80         5.08 o                         
   3   4   0       1570.56       1465.45         8.94 o                         
   4   4   0          1.13          1.09         0.26 o                         
   5   4   0        978.42        952.36         5.35 o                         
   6   4   0          3.77          3.20         0.33 o                         
   7   4   0         10.39          8.32         0.43 o                         
   8   4   0        141.61        143.17         1.38 o                         
   9   4   0          0.08         -0.18         0.49 o                         
  10   4   0          0.83          0.89         0.61 o                         
   1   5   0       2370.42       2495.75        70.57 o                         
   2   5   0        299.09        332.91         1.98 o                         
   3   5   0       2561.93       2618.61        38.23 o                         
   4   5   0        554.71        535.35         3.21 o                         
   5   5   0         33.17         21.64         0.51 o                         
   6   5   0        126.77        135.96         1.18 o                         
   7   5   0          0.02         -0.34         0.34 o                         
   8   5   0        346.10        353.00         2.54 o                         
   9   5   0         62.26         64.99         1.24 o                         
   0   6   0        122.05        125.62         1.51 o                         
   1   6   0        132.13        150.41         1.07 o                         
   2   6   0        569.96        613.63         3.73 o                         
   3   6   0        157.03        191.46         1.34 o                         
   4   6   0       1339.21       1344.74         7.22 o                         
   5   6   0        431.40        454.16         2.85 o                         
   6   6   0       1009.33       1010.27         5.73 o                         
   7   6   0          2.62          2.55         0.39 o                         
   8   6   0        329.57        317.98         2.38 o                         
   9   6   0         22.28         16.63         0.66 o                         
   1   7   0       1652.00       1589.52        11.62 o                         
   2   7   0        336.76        297.68         1.85 o                         
   3   7   0         14.40         14.20         0.67 o                         
   4   7   0         75.17         69.62         0.72 o                         
   5   7   0        200.97        204.63         1.52 o                         
   6   7   0        793.22        808.43         4.84 o                         
   7   7   0        268.43        289.60         2.16 o                         
   8   7   0         34.21         33.37         0.86 o                         
   9   7   0        386.43        396.62         3.07 o                         
   0   8   0         14.04         24.22         0.61 o                         
   1   8   0          0.76          1.09         0.20 o                         
   2   8   0          2.31          0.52         0.22 o                         
   3   8   0         64.32         75.19         0.74 o                         
   4   8   0         73.94         93.45         0.88 o                         
   5   8   0        111.05        103.97         1.13 o                         
   6   8   0       1819.69       1808.74        10.55 o                         
   7   8   0          1.30          0.48         0.40 o                         
   8   8   0          0.42          1.14         0.46 o                         
   9   8   0        266.23        256.82         2.30 o                         
   1   9   0         76.21         74.74         0.71 o                         
   2   9   0       1608.86       1566.85        11.09 o                         
   3   9   0         11.75          7.63         0.31 o                         
   4   9   0         11.17          9.10         0.40 o                         
   5   9   0        409.23        412.72         2.69 o                         
   6   9   0          0.80         14.56         0.99 o                         
   7   9   0        941.86        957.48         6.09 o                         
   8   9   0         99.29         97.01         1.27 o                         
   9   9   0          2.45          4.14         0.57 o                         
   0  10   0       6512.97       6989.02       236.79 o                         
   1  10   0          0.47          4.66         0.24 o                         
   2  10   0          2.65          4.23         0.28 o                         
   3  10   0        648.85        660.32         3.89 o                         
   4  10   0        214.43        220.30         2.43 o                         
   5  10   0          0.67          0.94         0.41 o                         
   6  10   0          0.83          1.17         0.40 o                         
   7  10   0        446.60        442.49         3.08 o                         
   8  10   0          0.27          0.31         0.48 o                         
   1  11   0       1410.26       1448.01         7.81 o                         
   2  11   0        103.64        102.42         1.01 o                         
   3  11   0         62.21         79.59         1.14 o                         
   4  11   0       3927.38       3786.35        25.28 o                         
   5  11   0       1284.77       1265.72         9.05 o                         
   6  11   0         14.43         12.45         0.48 o                         
   7  11   0          2.52          1.95         0.47 o                         
   8  11   0        274.17        268.22         2.18 o                         
   0  12   0         31.94         52.73         1.44 o                         
   1  12   0        100.72         91.03         0.93 o                         
   2  12   0        670.45        672.35         4.44 o                         
   3  12   0         48.32         45.46         0.92 o                         
   4  12   0        244.30        248.79         3.16 o                         
   5  12   0          0.09          0.17         0.39 o                         
   6  12   0        307.16        308.32         2.24 o                         
   7  12   0        115.69        118.01         1.38 o                         
   8  12   0        109.71        103.35         1.46 o                         
   1  13   0        167.35        167.33         1.71 o                         
   2  13   0        291.66        296.59         2.36 o                         
   3  13   0          2.66          1.99         0.37 o                         
   4  13   0       1266.41       1242.01         8.26 o                         
   5  13   0        363.69        358.14         2.79 o                         
   6  13   0         11.72          9.17         0.59 o                         
   7  13   0          9.24          9.03         0.68 o                         
   0  14   0         63.14         53.94         1.08 o                         
   1  14   0         42.44         37.43         0.80 o                         
   2  14   0         83.28         79.45         1.07 o                         
   3  14   0        307.94        313.15         2.97 o                         
   4  14   0         18.98         16.03         0.70 o                         
   5  14   0          0.04          0.30         0.48 o                         
   6  14   0        228.11        260.45         2.31 o                         
   7  14   0          0.02         -0.20         0.65 o                         
   1  15   0         76.08         76.75         1.06 o                         
   2  15   0        183.66        191.33         1.76 o                         
   3  15   0         24.39         22.58         1.05 o                         
   4  15   0        240.98        256.05         2.19 o                         
   5  15   0          0.70         -0.51         0.51 o                         
   6  15   0          9.51          6.06         0.64 o                         
   0  16   0        784.64        776.77         7.62 o                         
   1  16   0          7.02          7.51         0.46 o                         
   2  16   0          0.00         -0.20         0.45 o                         
   3  16   0        153.51        149.48         1.60 o                         
   4  16   0          0.05         -0.10         0.49 o                         
   5  16   0         81.09         87.97         1.46 o                         
   1  17   0         18.83         16.84         0.68 o                         
   2  17   0          2.54          3.44         0.53 o                         
   3  17   0         14.03         11.98         0.66 o                         
   4  17   0          0.60         -0.50         0.50 o                         
   0  18   0         20.42         27.19         1.20 o                         
   1  18   0        166.01        178.76         1.98 o                         
   2  18   0          3.65          4.54         0.58 o                         
   3  18   0         50.55         51.08         1.38 o                         
   1  19   0        118.27        126.54         1.81 o                         
 -10   1   1        173.84        149.11         1.82 o                         
  -9   1   1         39.84         50.59         1.11 o                         
  -8   1   1        263.62        201.62         1.86 o                         
  -7   1   1        525.88        561.89         3.69 o                         
  -6   1   1        101.93         79.03         0.79 o                         
  -5   1   1         94.95         86.48         0.74 o                         
  -4   1   1       6265.92       6996.77        77.41 o                         
  -3   1   1       3288.90       3238.96        36.75 o                         
  -2   1   1        602.56        539.19         3.52 o                         
  -1   1   1       2619.09       2649.96        29.07 o                         
   1   1   1          3.94          6.60         0.22 o                         
   2   1   1       1233.74       1163.71        21.61 o                         
   3   1   1         36.48         37.40         0.40 o                         
   4   1   1       6646.05       7294.86       110.10 o                         
   5   1   1        821.75        853.37         4.85 o                         
   6   1   1         13.52         16.47         0.58 o                         
   7   1   1        559.41        620.27         4.24 o                         
   8   1   1        430.76        339.62         2.83 o                         
   9   1   1        434.98        390.58         3.19 o                         
  10   1   1        206.18        213.06         2.36 o                         
 -10   2   1         58.00         58.56         1.28 o                         
  -9   2   1         11.50          8.30         0.52 o                         
  -8   2   1        179.74        150.76         1.57 o                         
  -7   2   1         38.29         21.41         0.68 o                         
  -6   2   1         12.23         14.72         0.52 o                         
  -5   2   1       1972.45       1915.23        11.12 o                         
  -4   2   1       1057.76       1077.30         5.80 o                         
  -3   2   1       3470.23       3840.11        43.25 o                         
  -2   2   1       3046.00       3070.20        34.39 o                         
  -1   2   1        354.54        324.95         2.55 o                         
   0   2   1       3067.43       3116.18       119.47 o                         
   1   2   1         80.58         94.87         0.60 o                         
   2   2   1       2981.66       2922.60        32.54 o                         
   3   2   1        194.18        197.49         1.30 o                         
   4   2   1        164.14        162.88         1.17 o                         
   5   2   1         11.29          7.44         0.37 o                         
   6   2   1        600.82        611.26         3.84 o                         
   7   2   1          0.13          0.25         0.36 o                         
   8   2   1          3.04          3.19         0.45 o                         
   9   2   1         35.53         33.68         0.95 o                         
  10   2   1         60.10         61.40         1.36 o                         
 -10   3   1        327.68        301.37         2.80 o                         
  -9   3   1         59.85         56.35         1.03 o                         
  -8   3   1         82.91         57.08         0.92 o                         
  -7   3   1        101.20        125.06         1.19 o                         
  -6   3   1         63.40         66.89         0.79 o                         
  -5   3   1         96.32         86.32         0.77 o                         
  -4   3   1        192.86        166.52         1.14 o                         
  -3   3   1         47.45         37.75         0.49 o                         
  -2   3   1       2398.79       2366.43        24.22 o                         
  -1   3   1       3103.01       3046.31        30.21 o                         
   0   3   1       5028.39       5380.48        67.28 o                         
   1   3   1       6163.11       6432.43        80.34 o                         
   2   3   1      21992.57      21636.97       271.51 o                         
   3   3   1        848.51        840.62         5.13 o                         
   4   3   1       4266.15       4643.56        46.91 o                         
   5   3   1        214.52        200.64         1.43 o                         
   6   3   1         71.27         87.88         0.93 o                         
   7   3   1         82.71         85.06         1.06 o                         
   8   3   1        128.80        150.70         1.53 o                         
   9   3   1        229.22        240.97         2.16 o                         
  10   3   1          7.05          4.62         0.61 o                         
 -10   4   1          1.44         -0.17         0.66 o                         
  -9   4   1         12.54         16.68         0.61 o                         
  -8   4   1        679.92        664.00         4.27 o                         
  -7   4   1        492.16        468.68         3.07 o                         
  -6   4   1         86.69         82.21         0.90 o                         
  -5   4   1        289.43        287.37         1.87 o                         
  -4   4   1       1582.55       1488.63        10.01 o                         
  -3   4   1       1583.12       1494.75         9.59 o                         
  -2   4   1       4544.08       4724.35        52.37 o                         
  -1   4   1       5141.59       5302.74        58.02 o                         
   0   4   1       1120.31       1011.02        14.76 o                         
   1   4   1       7085.84       7692.69        83.17 o                         
   2   4   1       6651.11       6953.49        75.77 o                         
   3   4   1        731.11        741.67         4.34 o                         
   4   4   1        480.44        533.95         3.17 o                         
   5   4   1        168.67        153.29         1.21 o                         
   6   4   1        120.46        115.57         1.43 o                         
   7   4   1       1424.41       1430.36        11.14 o                         
   8   4   1        167.37        174.12         1.76 o                         
   9   4   1         96.96         93.24         1.29 o                         
 -10   5   1         35.20         26.97         0.86 o                         
  -9   5   1        293.66        297.07         2.32 o                         
  -8   5   1        262.26        244.03         1.95 o                         
  -7   5   1         14.90         22.83         0.65 o                         
  -6   5   1         21.47         24.60         0.71 o                         
  -5   5   1        440.37        486.58         2.97 o                         
  -4   5   1       2478.03       2500.32        16.16 o                         
  -3   5   1         17.27         27.82         0.48 o                         
  -2   5   1        912.71        908.34         5.59 o                         
  -1   5   1      11755.82      12158.84       524.26 o                         
   0   5   1        581.56        535.50         4.35 o                         
   1   5   1        101.51         88.74         0.71 o                         
   2   5   1        264.43        223.50         1.37 o                         
   3   5   1       2057.11       2061.09        19.06 o                         
   4   5   1         74.68         82.93         0.82 o                         
   5   5   1        246.23        244.09         1.71 o                         
   6   5   1        292.20        278.53         1.98 o                         
   7   5   1         13.15         11.89         0.64 o                         
   8   5   1        122.70        120.54         1.35 o                         
   9   5   1        477.26        464.90         3.40 o                         
  -9   6   1        115.88        111.19         1.40 o                         
  -8   6   1        462.59        463.67         3.18 o                         
  -7   6   1        125.53        125.78         1.42 o                         
  -6   6   1        292.72        302.15         2.09 o                         
  -5   6   1        280.56        289.43         1.86 o                         
  -4   6   1        732.36        675.72         3.89 o                         
  -3   6   1        244.47        283.15         1.84 o                         
  -2   6   1       2036.38       1931.86        20.65 o                         
  -1   6   1        874.79        805.88         4.92 o                         
   0   6   1        125.04        132.35         1.48 o                         
   1   6   1        614.45        528.10         3.03 o                         
   2   6   1        328.55        291.75         1.77 o                         
   3   6   1        604.61        592.70         3.21 o                         
   4   6   1       3190.88       3158.67        27.17 o                         
   5   6   1        644.49        651.26         3.90 o                         
   6   6   1         40.28         34.39         0.73 o                         
   7   6   1       3359.05       3287.14        18.56 o                         
   8   6   1         21.13         17.48         0.74 o                         
   9   6   1         78.31         69.29         1.16 o                         
  -9   7   1        346.38        354.53         2.70 o                         
  -8   7   1         33.05         39.16         0.91 o                         
  -7   7   1       1093.68       1071.54         6.43 o                         
  -6   7   1       1317.75       1320.37         7.83 o                         
  -5   7   1        102.19        111.56         1.01 o                         
  -4   7   1          6.41          8.03         0.53 o                         
  -3   7   1        122.30        119.72         0.95 o                         
  -2   7   1        750.82        736.20         4.35 o                         
  -1   7   1        309.97        300.95         1.82 o                         
   0   7   1         64.86         63.74         0.63 o                         
   1   7   1        311.34        317.00         2.03 o                         
   2   7   1       2715.09       2711.48        29.57 o                         
   3   7   1         26.15         11.46         0.50 o                         
   4   7   1        175.95        189.98         1.31 o                         
   5   7   1       1799.18       1727.36         9.56 o                         
   6   7   1         92.49         92.19         1.02 o                         
   7   7   1         18.26         15.11         0.78 o                         
   8   7   1          1.86          3.22         0.45 o                         
   9   7   1         17.72         19.15         0.67 o                         
  -9   8   1        213.99        204.35         1.92 o                         
  -8   8   1        909.46        924.73         5.81 o                         
  -7   8   1        197.72        190.04         1.65 o                         
  -6   8   1        652.18        669.75         4.27 o                         
  -5   8   1       2619.48       2540.60        14.52 o                         
  -4   8   1        246.35        251.54         1.71 o                         
  -3   8   1         14.80          7.67         0.34 o                         
  -2   8   1       3390.14       3557.69        68.12 o                         
  -1   8   1        207.85        246.71         1.61 o                         
   0   8   1         28.42         33.42         0.86 o                         
   1   8   1       2576.10       2510.56        31.94 o                         
   2   8   1        687.54        644.46         3.53 o                         
   3   8   1         23.12         25.04         0.47 o                         
   4   8   1        904.67        859.96         4.68 o                         
   5   8   1       2389.73       2334.43        12.36 o                         
   6   8   1         35.71         37.65         0.85 o                         
   7   8   1         39.49         39.66         0.82 o                         
   8   8   1        134.45        142.42         1.48 o                         
   9   8   1         27.16         26.48         0.76 o                         
  -9   9   1         67.57         68.12         1.27 o                         
  -8   9   1       1348.07       1305.98         7.99 o                         
  -7   9   1        103.71        111.11         1.30 o                         
  -6   9   1       1374.18       1389.37         8.00 o                         
  -5   9   1         22.12         16.13         0.58 o                         
  -4   9   1        932.20        965.74         5.50 o                         
  -3   9   1       1128.38       1126.86         6.25 o                         
  -2   9   1        188.57        173.65         1.24 o                         
  -1   9   1        301.67        288.17         1.86 o                         
   0   9   1          0.09          0.43         0.25 o                         
   1   9   1          0.09          0.20         0.26 o                         
   2   9   1         66.04         53.58         0.68 o                         
   3   9   1        691.72        697.47         3.86 o                         
   4   9   1        691.95        661.40         3.73 o                         
   5   9   1       1855.29       1772.36        20.18 o                         
   6   9   1        927.18        934.35         7.12 o                         
   7   9   1        293.63        273.43         2.13 o                         
   8   9   1         39.62         39.69         0.90 o                         
   9   9   1        101.43         85.56         1.55 o                         
  -8  10   1        389.43        378.49         2.83 o                         
  -7  10   1          1.71          1.41         0.45 o                         
  -6  10   1         67.30         72.37         0.96 o                         
  -5  10   1        203.94        216.30         1.80 o                         
  -4  10   1        845.25        839.05         5.04 o                         
  -3  10   1          8.42         10.55         0.35 o                         
  -2  10   1        525.72        523.48         3.18 o                         
  -1  10   1          3.08          3.34         0.24 o                         
   0  10   1        907.72        922.13         5.26 o                         
   1  10   1         95.54        133.44         1.10 o                         
   2  10   1        434.26        463.06         2.86 o                         
   3  10   1          1.98          4.72         0.33 o                         
   4  10   1        771.08        781.69         4.38 o                         
   5  10   1         86.71         91.44         0.96 o                         
   6  10   1        338.79        331.52         2.37 o                         
   7  10   1       1059.13       1052.65         6.52 o                         
   8  10   1        796.72        837.04         5.64 o                         
  -8  11   1        261.82        289.44         2.28 o                         
  -7  11   1         44.15         40.19         0.98 o                         
  -6  11   1        339.23        335.68         2.43 o                         
  -5  11   1        995.17       1020.30         7.71 o                         
  -4  11   1         27.27         30.37         1.07 o                         
  -3  11   1        684.91        707.66         4.18 o                         
  -2  11   1          4.58          6.18         0.36 o                         
  -1  11   1       3357.00       3329.27        19.92 o                         
   0  11   1          0.24          0.34         0.28 o                         
   1  11   1         28.68         27.16         0.65 o                         
   2  11   1       1018.88       1016.54         5.83 o                         
   3  11   1         19.64         16.17         0.85 o                         
   4  11   1        114.96        109.12         1.12 o                         
   5  11   1        193.61        195.73         1.69 o                         
   6  11   1        225.41        225.48         1.90 o                         
   7  11   1          3.01          1.68         0.57 o                         
   8  11   1        234.65        192.73         2.02 o                         
  -8  12   1          0.03         -0.19         0.55 o                         
  -7  12   1         11.72          8.00         0.54 o                         
  -6  12   1          8.37          7.48         0.49 o                         
  -5  12   1         18.18         17.39         0.59 o                         
  -4  12   1        357.17        381.85         2.69 o                         
  -3  12   1         12.23         11.41         0.45 o                         
  -2  12   1        418.03        414.49         2.67 o                         
  -1  12   1         50.55         48.18         0.92 o                         
   0  12   1        646.20        622.92         3.91 o                         
   1  12   1        703.77        696.28         4.24 o                         
   2  12   1          6.54          7.08         0.64 o                         
   3  12   1        325.57        349.43         2.56 o                         
   4  12   1        282.06        310.22         2.38 o                         
   5  12   1        200.74        219.29         1.81 o                         
   6  12   1          1.95          2.32         0.51 o                         
   7  12   1         65.80         57.36         1.26 o                         
  -7  13   1         79.61         84.01         1.30 o                         
  -6  13   1         12.24         12.30         0.54 o                         
  -5  13   1        322.07        311.76         2.38 o                         
  -4  13   1        164.63        161.67         1.49 o                         
  -3  13   1         36.48         27.81         0.70 o                         
  -2  13   1        110.70        102.44         1.15 o                         
  -1  13   1        636.67        641.54         4.02 o                         
   0  13   1         16.93         17.55         0.64 o                         
   1  13   1         65.43         62.79         0.91 o                         
   2  13   1        253.89        263.56         2.20 o                         
   3  13   1         66.36         56.53         1.00 o                         
   4  13   1         45.45         39.67         0.87 o                         
   5  13   1         11.46         10.58         0.53 o                         
   6  13   1         64.97         62.74         1.14 o                         
   7  13   1        118.19        125.28         1.71 o                         
  -7  14   1        452.91        490.46         3.66 o                         
  -6  14   1          9.55          7.66         0.54 o                         
  -5  14   1        230.48        231.91         1.98 o                         
  -4  14   1         61.67         68.01         1.22 o                         
  -3  14   1         13.61         11.62         0.65 o                         
  -2  14   1        486.98        515.54         3.62 o                         
  -1  14   1        129.74        128.48         1.29 o                         
   0  14   1        994.96        990.65         6.07 o                         
   1  14   1        121.52        130.59         1.35 o                         
   2  14   1        134.38        143.39         1.52 o                         
   3  14   1         98.90         92.49         1.17 o                         
   4  14   1        105.18        105.35         1.28 o                         
   5  14   1        100.00         99.87         1.36 o                         
   6  14   1        191.75        201.64         2.01 o                         
  -6  15   1         53.34         54.01         1.24 o                         
  -5  15   1        441.76        453.90         3.42 o                         
  -4  15   1         27.80         23.46         0.72 o                         
  -3  15   1        200.67        211.08         1.94 o                         
  -2  15   1          0.05          0.54         0.41 o                         
  -1  15   1         31.39         33.39         0.98 o                         
   0  15   1        825.08        863.65         5.40 o                         
   1  15   1          1.11          0.95         0.43 o                         
   2  15   1        112.06        104.99         1.33 o                         
   3  15   1        227.41        246.76         2.33 o                         
   4  15   1          0.06         -0.40         0.46 o                         
   5  15   1         14.06         21.56         0.85 o                         
   6  15   1          4.07          0.96         0.63 o                         
  -5  16   1         35.95         37.55         1.00 o                         
  -4  16   1         68.49         73.43         1.23 o                         
  -3  16   1        127.83        135.72         1.47 o                         
  -2  16   1          0.09         -0.26         0.43 o                         
  -1  16   1         44.54         41.23         1.01 o                         
   0  16   1          7.02          6.75         0.49 o                         
   1  16   1          2.62          2.92         0.49 o                         
   2  16   1          5.36          2.52         0.50 o                         
   3  16   1        183.82        197.88         2.06 o                         
   4  16   1          2.12          3.65         0.80 o                         
   5  16   1         29.61         27.57         0.89 o                         
  -4  17   1        114.28        120.18         1.58 o                         
  -3  17   1         68.05         62.49         1.18 o                         
  -2  17   1          3.86          2.60         0.55 o                         
  -1  17   1        120.39        114.24         1.45 o                         
   0  17   1         51.81         49.68         1.03 o                         
   1  17   1         57.35         49.55         1.05 o                         
   2  17   1         13.82         17.80         0.68 o                         
   3  17   1         67.03         68.69         1.31 o                         
   4  17   1         11.11          8.26         0.78 o                         
  -3  18   1         12.53          9.80         0.55 o                         
  -2  18   1        429.81        425.10         3.30 o                         
  -1  18   1         17.48         18.33         0.80 o                         
   0  18   1        287.65        286.79         2.70 o                         
   1  18   1         12.35         10.34         0.63 o                         
   2  18   1         28.22         24.17         1.03 o                         
   3  18   1          0.27          0.76         0.61 o                         
  -1  19   1          3.42          1.64         0.74 o                         
   0  19   1          4.79          4.53         0.72 o                         
   1  19   1        130.46        133.72         1.87 o                         
 -10   0   2          2.09          0.49         0.92 o                         
  -9   0   2         61.60         72.18         1.43 o                         
  -8   0   2        370.39        400.45         4.22 o                         
  -7   0   2          6.23          5.99         0.47 o                         
  -6   0   2       1168.87       1129.95         9.39 o                         
  -5   0   2       2420.96       2359.89        27.06 o                         
  -4   0   2       1021.99        954.71         7.48 o                         
  -3   0   2        938.66        916.53         9.87 o                         
  -2   0   2        486.06        473.41         3.85 o                         
  -1   0   2      17910.22      16224.88       249.52 o                         
   0   0   2      14595.23      14096.86       216.70 o                         
   1   0   2        301.09        255.17         2.18 o                         
   2   0   2       1075.40       1168.24        28.14 o                         
   3   0   2        485.03        418.38         3.53 o                         
   4   0   2        212.80        224.94         2.14 o                         
   5   0   2        377.97        360.42         3.10 o                         
   6   0   2        132.37        147.58         1.65 o                         
   7   0   2        405.55        407.22         4.07 o                         
   8   0   2        106.24        105.29         1.82 o                         
   9   0   2         52.49         57.21         1.77 o                         
  10   0   2          8.31         11.28         0.89 o                         
 -10   1   2         59.98         61.33         1.37 o                         
  -9   1   2          4.85          2.48         0.37 o                         
  -8   1   2        120.18        110.49         1.12 o                         
  -7   1   2        425.26        450.41         2.81 o                         
  -6   1   2         15.17         19.19         0.52 o                         
  -5   1   2       3119.31       3278.73        27.45 o                         
  -4   1   2        931.03       1027.82         5.39 o                         
  -3   1   2        877.73        830.56         6.01 o                         
  -2   1   2         50.89         45.04         0.42 o                         
  -1   1   2       6957.16       6083.46        66.03 o                         
   0   1   2          6.75          6.36         0.20 o                         
   1   1   2       3741.50       3726.24        58.18 o                         
   2   1   2        141.94        127.16         0.77 o                         
   3   1   2        135.49        127.65         0.89 o                         
   4   1   2          0.03          1.15         0.20 o                         
   5   1   2         36.58         36.41         0.50 o                         
   6   1   2         12.85          9.42         0.47 o                         
   7   1   2        101.29         98.42         1.13 o                         
   8   1   2         44.00         36.99         0.92 o                         
   9   1   2        146.09        147.09         1.69 o                         
  10   1   2          0.45          0.42         0.52 o                         
 -10   2   2        221.79        228.82         2.12 o                         
  -9   2   2        801.18        830.25         5.47 o                         
  -8   2   2         16.48         14.54         0.46 o                         
  -7   2   2          0.03          0.23         0.38 o                         
  -6   2   2        155.26        140.77         1.11 o                         
  -5   2   2         10.26          3.56         0.26 o                         
  -4   2   2        226.68        218.12         1.42 o                         
  -3   2   2        849.89        860.79         5.87 o                         
  -2   2   2       1799.37       1828.41        40.86 o                         
  -1   2   2       4448.28       4600.76        50.08 o                         
   0   2   2       9617.59       8671.35        98.99 o                         
   1   2   2       1015.37        927.85        14.71 o                         
   2   2   2       2465.66       2651.05        29.57 o                         
   3   2   2       2032.08       1911.03        23.88 o                         
   4   2   2        201.31        200.02         1.42 o                         
   5   2   2       1029.43       1073.96         6.26 o                         
   6   2   2         47.99         56.04         0.94 o                         
   7   2   2        386.95        404.73         3.06 o                         
   8   2   2        494.68        495.95         3.58 o                         
   9   2   2        164.64        151.52         1.56 o                         
 -10   3   2          6.24          3.56         0.58 o                         
  -9   3   2        283.17        259.18         2.08 o                         
  -8   3   2        109.99         84.75         1.08 o                         
  -7   3   2        334.38        343.00         2.24 o                         
  -6   3   2       1223.83       1220.56         6.51 o                         
  -5   3   2        314.30        338.23         2.05 o                         
  -4   3   2        160.39        228.97         1.49 o                         
  -3   3   2       2378.37       2297.85        22.92 o                         
  -2   3   2       4046.18       4242.84        47.16 o                         
  -1   3   2       1961.37       1906.79        25.22 o                         
   0   3   2       3644.33       3675.96        40.14 o                         
   1   3   2      29228.12      32259.48      2131.95 o                         
   2   3   2         63.88         71.12         0.60 o                         
   3   3   2        526.22        484.04         2.91 o                         
   4   3   2         10.45         12.33         0.43 o                         
   5   3   2        503.16        537.25         3.36 o                         
   6   3   2          0.78          0.14         0.31 o                         
   7   3   2        374.19        365.49         2.72 o                         
   8   3   2        530.75        499.91         3.61 o                         
   9   3   2       1379.28       1423.27         8.91 o                         
 -10   4   2          4.53          2.05         0.56 o                         
  -9   4   2         72.06         82.12         1.17 o                         
  -8   4   2        473.23        437.30         3.01 o                         
  -7   4   2        323.89        293.77         2.78 o                         
  -6   4   2          1.94          3.50         0.33 o                         
  -5   4   2        349.37        355.33         2.14 o                         
  -4   4   2       1954.80       2130.24        14.96 o                         
  -3   4   2       1609.86       1639.65        13.21 o                         
  -2   4   2        446.67        462.04         2.67 o                         
  -1   4   2        620.61        527.73         3.40 o                         
   0   4   2       8513.78       8649.93       456.04 o                         
   1   4   2      12808.29      11947.08       408.70 o                         
   2   4   2       1707.19       1583.84        17.33 o                         
   3   4   2         17.75         11.81         0.59 o                         
   4   4   2        727.90        692.09         4.14 o                         
   5   4   2         57.47         61.06         0.75 o                         
   6   4   2        485.99        507.68         3.30 o                         
   7   4   2        224.27        218.68         1.85 o                         
   8   4   2         63.04         65.69         1.01 o                         
   9   4   2        167.68        144.19         1.52 o                         
 -10   5   2          1.04          2.34         0.57 o                         
  -9   5   2          1.06         -0.44         0.48 o                         
  -8   5   2         23.03         13.10         0.61 o                         
  -7   5   2          3.41          3.35         0.39 o                         
  -6   5   2        276.54        280.55         1.84 o                         
  -5   5   2        201.70        199.89         1.48 o                         
  -4   5   2        453.97        532.68         3.15 o                         
  -3   5   2          5.84         12.57         0.56 o                         
  -2   5   2       1786.15       1623.39        14.73 o                         
  -1   5   2       1640.99       1444.80        27.28 o                         
   0   5   2        281.29        274.45         1.87 o                         
   1   5   2        115.26         83.22         0.67 o                         
   2   5   2          5.15          1.51         0.22 o                         
   3   5   2        191.94        184.04         1.20 o                         
   4   5   2        277.44        268.82         1.84 o                         
   5   5   2         59.93         79.70         0.92 o                         
   6   5   2         61.56         45.74         1.04 o                         
   7   5   2        333.71        346.70         2.53 o                         
   8   5   2          0.81          1.25         0.42 o                         
   9   5   2         44.64         41.97         0.92 o                         
 -10   6   2         19.84         19.80         0.74 o                         
  -9   6   2         33.14         32.32         0.85 o                         
  -8   6   2        515.38        500.04         3.36 o                         
  -7   6   2        551.45        533.53         3.46 o                         
  -6   6   2       1005.73       1004.36         5.47 o                         
  -5   6   2         98.98         90.52         0.87 o                         
  -4   6   2       1627.27       1656.08         9.10 o                         
  -3   6   2          1.24          4.09         0.25 o                         
  -2   6   2        357.90        376.27         2.29 o                         
  -1   6   2        127.38        109.28         0.88 o                         
   0   6   2       1590.08       1566.61        20.15 o                         
   1   6   2       4681.36       4942.55        54.79 o                         
   2   6   2        363.17        353.03         2.18 o                         
   3   6   2       2333.87       2200.57        14.79 o                         
   4   6   2        217.11        190.40         1.39 o                         
   5   6   2       2361.51       2296.97        12.88 o                         
   6   6   2        518.56        523.12         3.45 o                         
   7   6   2        243.52        254.15         2.12 o                         
   8   6   2        367.17        375.88         2.70 o                         
   9   6   2         22.13         21.43         0.75 o                         
  -9   7   2         17.61         18.80         0.66 o                         
  -8   7   2        125.60        130.70         1.41 o                         
  -7   7   2        703.79        708.63         4.51 o                         
  -6   7   2        562.17        580.73         3.56 o                         
  -5   7   2          4.14          5.28         0.41 o                         
  -4   7   2         50.68         67.39         0.84 o                         
  -3   7   2         77.25         75.38         0.73 o                         
  -2   7   2       1601.32       1437.32         8.18 o                         
  -1   7   2        730.75        765.00         4.57 o                         
   0   7   2       3797.02       4094.38        46.18 o                         
   1   7   2      10356.30      11395.78       123.52 o                         
   2   7   2         12.28          4.83         0.25 o                         
   3   7   2        460.09        422.11         2.43 o                         
   4   7   2       1495.60       1467.04         7.87 o                         
   5   7   2        855.71        852.21         5.15 o                         
   6   7   2        169.26        151.66         1.32 o                         
   7   7   2          0.44         -0.29         0.42 o                         
   8   7   2         45.91         45.68         1.07 o                         
   9   7   2        159.87        150.75         1.75 o                         
  -9   8   2        149.56        137.54         1.58 o                         
  -8   8   2        170.04        179.49         1.69 o                         
  -7   8   2        371.51        360.32         2.57 o                         
  -6   8   2        190.35        179.69         1.43 o                         
  -5   8   2        134.10        145.74         1.22 o                         
  -4   8   2        145.04        142.99         1.14 o                         
  -3   8   2          9.14         11.16         0.47 o                         
  -2   8   2         61.89         75.13         0.72 o                         
  -1   8   2        150.70        138.57         1.11 o                         
   0   8   2        476.85        494.57         2.95 o                         
   1   8   2        273.64        319.58         2.19 o                         
   2   8   2         43.08         35.59         0.52 o                         
   3   8   2        334.86        370.06         2.65 o                         
   4   8   2         83.56         85.34         0.86 o                         
   5   8   2       2661.13       2659.06        14.86 o                         
   6   8   2        415.86        423.64         2.97 o                         
   7   8   2        165.47        172.26         1.66 o                         
   8   8   2          0.03         -0.27         0.53 o                         
   9   8   2         81.93         72.82         1.44 o                         
  -9   9   2        325.85        321.58         2.59 o                         
  -8   9   2         32.12         28.29         0.95 o                         
  -7   9   2          0.59         -0.08         0.43 o                         
  -6   9   2        101.95         96.27         1.08 o                         
  -5   9   2        134.00        115.16         1.11 o                         
  -4   9   2         31.43         45.38         0.71 o                         
  -3   9   2         94.03         99.05         0.97 o                         
  -2   9   2       1214.93       1219.81         6.80 o                         
  -1   9   2        159.58        139.15         1.05 o                         
   0   9   2         41.49         41.86         0.75 o                         
   1   9   2       2105.90       2018.57        12.20 o                         
   2   9   2         78.64         89.74         0.84 o                         
   3   9   2        552.03        523.94         3.01 o                         
   4   9   2         43.88         46.20         0.80 o                         
   5   9   2        941.63        920.70         9.06 o                         
   6   9   2         12.64         12.14         0.55 o                         
   7   9   2          4.33          4.08         0.51 o                         
   8   9   2         74.47         70.50         1.28 o                         
  -9  10   2          0.66          0.11         0.59 o                         
  -8  10   2         25.68         21.29         0.74 o                         
  -7  10   2          0.70          0.00         0.44 o                         
  -6  10   2         61.78         57.27         0.89 o                         
  -5  10   2          0.69          1.54         0.37 o                         
  -4  10   2         32.15         32.47         0.70 o                         
  -3  10   2        302.74        273.06         1.89 o                         
  -2  10   2         42.66         41.94         0.63 o                         
  -1  10   2         48.08         53.45         0.65 o                         
   0  10   2        919.41        937.11         5.34 o                         
   1  10   2        354.17        374.84         2.47 o                         
   2  10   2        435.93        435.27         2.82 o                         
   3  10   2        618.11        621.90         3.78 o                         
   4  10   2        492.10        473.83         3.26 o                         
   5  10   2         16.93         14.33         0.73 o                         
   6  10   2        176.78        188.80         1.79 o                         
   7  10   2          3.70          4.49         0.55 o                         
   8  10   2         31.96         35.15         0.98 o                         
  -8  11   2        531.78        530.94         3.71 o                         
  -7  11   2        123.88        127.72         1.31 o                         
  -6  11   2        105.28        103.41         1.20 o                         
  -5  11   2        763.74        742.84         4.76 o                         
  -4  11   2       1528.15       1475.29         8.99 o                         
  -3  11   2         77.41         77.21         0.89 o                         
  -2  11   2         20.66         19.33         0.67 o                         
  -1  11   2       1167.02       1161.87         6.37 o                         
   0  11   2        688.07        743.17         4.62 o                         
   1  11   2        404.12        426.23         2.81 o                         
   2  11   2        950.89        930.46         5.78 o                         
   3  11   2        203.68        198.34         1.70 o                         
   4  11   2        175.71        165.65         1.51 o                         
   5  11   2          0.52          0.49         0.39 o                         
   6  11   2          0.74          0.57         0.73 o                         
   7  11   2        234.52        249.93         2.21 o                         
   8  11   2         13.45         17.32         0.83 o                         
  -8  12   2        255.45        282.25         2.72 o                         
  -7  12   2          3.11          2.72         0.45 o                         
  -6  12   2         50.91         48.51         0.95 o                         
  -5  12   2       1100.21       1106.52         7.10 o                         
  -4  12   2         21.31         24.07         1.13 o                         
  -3  12   2          5.76          3.88         0.37 o                         
  -2  12   2          5.66          5.35         0.34 o                         
  -1  12   2        135.03        144.39         1.22 o                         
   0  12   2          0.13          0.10         0.32 o                         
   1  12   2        295.44        303.24         2.17 o                         
   2  12   2        440.48        448.14         4.04 o                         
   3  12   2         13.90         15.12         0.53 o                         
   4  12   2        517.98        526.23         3.68 o                         
   5  12   2        105.34        101.56         1.23 o                         
   6  12   2        667.65        702.55         4.98 o                         
   7  12   2        117.44        121.62         1.56 o                         
  -7  13   2          0.02          0.10         0.49 o                         
  -6  13   2         18.23         16.42         0.69 o                         
  -5  13   2        142.41        144.37         2.04 o                         
  -4  13   2        278.75        265.16         2.15 o                         
  -3  13   2         59.52         56.54         0.85 o                         
  -2  13   2        854.79        881.27         5.36 o                         
  -1  13   2        137.60        140.18         1.29 o                         
   0  13   2       1048.26       1057.72         6.65 o                         
   1  13   2        251.25        244.53         1.95 o                         
   2  13   2         42.64         44.97         1.25 o                         
   3  13   2        856.23        904.81         6.26 o                         
   4  13   2         37.91         30.21         1.07 o                         
   5  13   2        212.33        195.01         1.93 o                         
   6  13   2          3.35          4.18         0.61 o                         
   7  13   2        158.10        166.64         1.96 o                         
  -7  14   2          4.54          1.25         0.54 o                         
  -6  14   2        101.79        102.23         1.33 o                         
  -5  14   2        252.09        253.84         2.10 o                         
  -4  14   2        283.72        301.98         2.43 o                         
  -3  14   2       1355.21       1371.88         8.85 o                         
  -2  14   2        881.46        899.07         5.47 o                         
  -1  14   2       1051.49       1044.45         6.62 o                         
   0  14   2        230.30        220.13         1.82 o                         
   1  14   2       1090.41       1120.33         7.75 o                         
   2  14   2        839.02        805.69         5.65 o                         
   3  14   2        667.49        616.78         4.71 o                         
   4  14   2         24.90         25.15         0.73 o                         
   5  14   2        756.94        740.67         5.35 o                         
   6  14   2        129.18        110.65         2.04 o                         
  -6  15   2          0.48          0.04         0.53 o                         
  -5  15   2        149.53        153.20         1.59 o                         
  -4  15   2        587.61        614.38         4.15 o                         
  -3  15   2        187.36        194.69         1.77 o                         
  -2  15   2         15.38         11.69         0.53 o                         
  -1  15   2         11.10         12.73         0.51 o                         
   0  15   2          8.72          7.95         0.47 o                         
   1  15   2         43.21         44.81         0.92 o                         
   2  15   2          3.44          2.11         0.46 o                         
   3  15   2        244.61        228.24         2.23 o                         
   4  15   2         83.28         85.89         1.23 o                         
   5  15   2        106.98        114.84         1.76 o                         
   6  15   2        607.17        634.35         4.81 o                         
  -5  16   2          9.20         11.42         0.63 o                         
  -4  16   2          1.39          0.91         0.52 o                         
  -3  16   2          1.51          2.62         0.53 o                         
  -2  16   2          5.03          4.90         0.55 o                         
  -1  16   2          0.00          0.27         0.45 o                         
   0  16   2          3.65          4.97         0.45 o                         
   1  16   2         49.91         48.51         1.02 o                         
   2  16   2          0.58          0.03         0.48 o                         
   3  16   2         15.34         14.52         0.67 o                         
   4  16   2          4.36          3.12         0.60 o                         
   5  16   2        190.31        204.00         2.13 o                         
  -4  17   2        137.37        136.41         1.50 o                         
  -3  17   2       1650.53       1704.20        11.08 o                         
  -2  17   2          0.33          0.64         0.56 o                         
  -1  17   2         14.66         13.89         0.58 o                         
   0  17   2       1071.58       1096.81         6.81 o                         
   1  17   2         82.57         69.64         1.22 o                         
   2  17   2          0.02         -0.60         0.60 o                         
   3  17   2         18.96         14.96         1.04 o                         
   4  17   2        503.58        547.61         4.48 o                         
  -3  18   2         28.94         24.99         0.90 o                         
  -2  18   2        343.36        338.86         2.82 o                         
  -1  18   2         17.09         21.09         0.98 o                         
   0  18   2         57.31         55.98         1.12 o                         
   1  18   2          0.13          0.17         0.54 o                         
   2  18   2         57.69         60.26         1.33 o                         
   3  18   2          5.49          5.14         0.72 o                         
  -1  19   2        257.36        261.13         2.65 o                         
   0  19   2        207.01        224.92         2.19 o                         
 -10   1   3         11.30          6.82         0.48 o                         
  -9   1   3          1.46          1.94         0.42 o                         
  -8   1   3        377.32        375.70         2.54 o                         
  -7   1   3         54.73         63.83         0.85 o                         
  -6   1   3          0.82          1.71         0.27 o                         
  -5   1   3        430.90        387.17         2.22 o                         
  -4   1   3        329.25        321.93         1.91 o                         
  -3   1   3         52.02         49.66         0.48 o                         
  -2   1   3       2645.03       2727.88        30.94 o                         
  -1   1   3       4074.52       3932.15        43.02 o                         
   0   1   3       1618.37       1447.25        24.80 o                         
   1   1   3        911.47        859.37        13.05 o                         
   2   1   3        614.32        521.83         3.20 o                         
   3   1   3        926.68        862.03         4.59 o                         
   4   1   3        411.87        467.34         2.57 o                         
   5   1   3        341.00        310.62         1.83 o                         
   6   1   3          1.14          0.51         0.26 o                         
   7   1   3         86.14         71.17         0.84 o                         
   8   1   3        521.95        470.43         3.33 o                         
   9   1   3        101.77        116.75         1.31 o                         
 -10   2   3         21.49         17.97         0.69 o                         
  -9   2   3        168.01        168.59         1.50 o                         
  -8   2   3        128.93        105.36         1.14 o                         
  -7   2   3          8.36          4.88         0.34 o                         
  -6   2   3          4.47          2.18         0.28 o                         
  -5   2   3         65.17         78.57         0.75 o                         
  -4   2   3        148.84        202.99         1.33 o                         
  -3   2   3       2782.23       2877.50        53.40 o                         
  -2   2   3        705.72        601.05         3.26 o                         
  -1   2   3       1320.96       1262.69        23.32 o                         
   0   2   3      16608.20      15411.38       193.08 o                         
   1   2   3        720.11        688.52         5.89 o                         
   2   2   3       1559.06       1622.99        23.63 o                         
   3   2   3         49.36         60.61         0.64 o                         
   4   2   3          5.78          2.42         0.20 o                         
   5   2   3        372.37        407.05         2.52 o                         
   6   2   3          7.00          8.15         0.44 o                         
   7   2   3         32.10         31.50         0.65 o                         
   8   2   3        416.04        398.65         2.72 o                         
   9   2   3         40.94         48.19         0.86 o                         
 -10   3   3        171.32        181.81         1.81 o                         
  -9   3   3         68.21         76.78         1.19 o                         
  -8   3   3        112.94         97.77         1.06 o                         
  -7   3   3        563.28        530.09         3.30 o                         
  -6   3   3        403.47        412.99         2.43 o                         
  -5   3   3         40.84         74.65         0.72 o                         
  -4   3   3         96.38         78.43         0.81 o                         
  -3   3   3        233.10        265.53         1.64 o                         
  -2   3   3         20.23         33.37         0.40 o                         
  -1   3   3        365.08        307.06         1.73 o                         
   0   3   3       4345.87       4709.32        51.13 o                         
   1   3   3         16.79         20.84         0.36 o                         
   2   3   3       4627.83       4810.16        52.48 o                         
   3   3   3        876.64        857.41         4.96 o                         
   4   3   3         40.70         44.83         0.81 o                         
   5   3   3        331.44        351.67         2.27 o                         
   6   3   3         88.95         99.03         0.99 o                         
   7   3   3        329.36        343.24         2.35 o                         
   8   3   3        534.10        575.43         3.72 o                         
   9   3   3        312.98        283.94         2.44 o                         
 -10   4   3          1.19          1.33         0.60 o                         
  -9   4   3         23.54         19.52         0.63 o                         
  -8   4   3          2.83          3.19         0.36 o                         
  -7   4   3         68.55         84.94         1.06 o                         
  -6   4   3        172.70        187.39         1.37 o                         
  -5   4   3       1072.27       1124.70         6.16 o                         
  -4   4   3        998.79        971.53         5.49 o                         
  -3   4   3         93.19        132.49         0.99 o                         
  -2   4   3       1257.15       1246.27         8.15 o                         
  -1   4   3       1669.11       1616.54        31.44 o                         
   0   4   3       7117.50       7298.36       205.57 o                         
   1   4   3       2900.97       2950.36        43.69 o                         
   2   4   3        175.50        186.86         1.28 o                         
   3   4   3       3553.94       3742.52        53.44 o                         
   4   4   3        197.27        273.68         1.86 o                         
   5   4   3         72.81         82.23         0.89 o                         
   6   4   3         51.10         61.66         1.11 o                         
   7   4   3         27.83         30.03         0.96 o                         
   8   4   3          1.94          1.86         0.45 o                         
   9   4   3        534.22        530.20         3.93 o                         
 -10   5   3         10.36         20.89         0.74 o                         
  -9   5   3        319.69        307.17         2.33 o                         
  -8   5   3        293.62        273.21         2.05 o                         
  -7   5   3       3607.57       3432.86        18.88 o                         
  -6   5   3        112.02         90.24         0.90 o                         
  -5   5   3          0.49          1.55         0.30 o                         
  -4   5   3        892.37        931.90         5.31 o                         
  -3   5   3        295.34        311.90         1.90 o                         
  -2   5   3         13.67         15.39         0.43 o                         
  -1   5   3        135.19        150.05         1.01 o                         
   0   5   3        919.28        981.99         7.53 o                         
   1   5   3       3500.69       3772.62        41.91 o                         
   2   5   3       1909.21       1958.39        16.24 o                         
   3   5   3        103.56        101.42         0.88 o                         
   4   5   3          4.61          2.89         0.31 o                         
   5   5   3       3162.46       3105.33        18.23 o                         
   6   5   3        456.02        470.51         3.24 o                         
   7   5   3       1122.21       1154.70         7.92 o                         
   8   5   3         32.16         28.06         1.22 o                         
   9   5   3          1.89          2.86         0.74 o                         
 -10   6   3        145.04        149.76         1.67 o                         
  -9   6   3         55.02         64.86         1.13 o                         
  -8   6   3         17.46         18.67         0.57 o                         
  -7   6   3         16.59          9.71         0.50 o                         
  -6   6   3         10.86         13.08         0.43 o                         
  -5   6   3        418.00        446.25         2.80 o                         
  -4   6   3       2675.33       2562.37        15.73 o                         
  -3   6   3        130.80        141.40         1.06 o                         
  -2   6   3       1899.27       1980.93        13.04 o                         
  -1   6   3       1572.03       1517.75        11.42 o                         
   0   6   3        812.12        833.70         5.86 o                         
   1   6   3        997.00       1064.73         6.23 o                         
   2   6   3        266.61        313.87         2.04 o                         
   3   6   3       2417.18       2405.84        18.25 o                         
   4   6   3        981.87        940.15         5.74 o                         
   5   6   3        972.46        928.27         5.56 o                         
   6   6   3       1560.05       1560.15         9.73 o                         
   7   6   3         85.53         87.67         1.18 o                         
   8   6   3         86.78         93.14         1.31 o                         
   9   6   3        295.76        350.23         3.07 o                         
  -9   7   3          6.25          9.17         0.59 o                         
  -8   7   3        274.09        268.33         2.07 o                         
  -7   7   3        616.45        582.94         3.65 o                         
  -6   7   3         10.76         12.95         0.61 o                         
  -5   7   3         10.75          7.13         0.38 o                         
  -4   7   3        509.00        510.41         3.24 o                         
  -3   7   3         28.79         16.40         0.43 o                         
  -2   7   3         71.34         68.01         0.68 o                         
  -1   7   3        797.10        807.00         4.72 o                         
   0   7   3       1343.24       1462.83         8.41 o                         
   1   7   3        198.68        199.98         1.32 o                         
   2   7   3       2270.00       2342.41        21.49 o                         
   3   7   3       1375.43       1336.15         7.82 o                         
   4   7   3       1312.27       1257.40         7.29 o                         
   5   7   3       4107.74       4029.18        22.67 o                         
   6   7   3        575.89        561.54         3.90 o                         
   7   7   3          3.16          1.99         0.47 o                         
   8   7   3       1236.55       1287.21         8.18 o                         
   9   7   3          0.04         -0.73         0.73 o                         
  -9   8   3         56.45         47.91         1.10 o                         
  -8   8   3         15.41         18.78         0.62 o                         
  -7   8   3        125.61        123.75         1.16 o                         
  -6   8   3         47.13         56.22         0.84 o                         
  -5   8   3         49.09         48.79         0.73 o                         
  -4   8   3        824.88        803.50         4.72 o                         
  -3   8   3         82.51        100.56         0.91 o                         
  -2   8   3        291.97        274.64         1.74 o                         
  -1   8   3        135.29        140.83         1.12 o                         
   0   8   3       1205.13       1188.91         7.03 o                         
   1   8   3        191.57        199.12         1.36 o                         
   2   8   3        139.09        142.53         1.10 o                         
   3   8   3         31.36         36.09         0.57 o                         
   4   8   3        325.43        308.81         2.27 o                         
   5   8   3        228.17        225.29         1.89 o                         
   6   8   3         65.29         64.43         1.01 o                         
   7   8   3        435.37        444.55         3.21 o                         
   8   8   3          2.26          2.36         0.56 o                         
  -9   9   3        867.93        947.41         5.86 o                         
  -8   9   3        108.23        103.91         1.28 o                         
  -7   9   3         23.90         27.56         0.63 o                         
  -6   9   3       1019.84       1025.28         6.61 o                         
  -5   9   3          1.48          3.88         0.36 o                         
  -4   9   3         44.81         46.34         0.87 o                         
  -3   9   3        258.93        270.53         2.20 o                         
  -2   9   3        443.38        430.40         2.53 o                         
  -1   9   3         11.08         11.34         0.64 o                         
   0   9   3        845.77        850.01         4.85 o                         
   1   9   3        939.31        946.18         5.74 o                         
   2   9   3         65.82         66.72         0.73 o                         
   3   9   3         79.22         89.58         0.91 o                         
   4   9   3       1591.21       1554.44         8.49 o                         
   5   9   3         42.11         42.00         0.88 o                         
   6   9   3         22.40         48.52         1.25 o                         
   7   9   3         53.99         55.59         1.06 o                         
   8   9   3          3.09          6.08         0.61 o                         
  -9  10   3        329.07        308.88         2.75 o                         
  -8  10   3        258.58        272.87         2.17 o                         
  -7  10   3          5.25          5.38         0.43 o                         
  -6  10   3        125.34        135.73         1.36 o                         
  -5  10   3        274.80        298.49         2.20 o                         
  -4  10   3        627.13        609.78         3.89 o                         
  -3  10   3          5.10          5.49         0.35 o                         
  -2  10   3         17.04         23.23         0.50 o                         
  -1  10   3        134.09        153.19         1.21 o                         
   0  10   3         74.55         84.02         0.85 o                         
   1  10   3         23.28         13.05         0.43 o                         
   2  10   3        583.51        591.61         3.97 o                         
   3  10   3         81.91         88.44         0.92 o                         
   4  10   3         27.73         25.89         0.81 o                         
   5  10   3        396.14        402.40         2.87 o                         
   6  10   3        166.42        169.30         1.68 o                         
   7  10   3          9.08          8.38         0.56 o                         
   8  10   3         22.68         25.73         1.22 o                         
  -8  11   3        139.40        146.47         1.67 o                         
  -7  11   3         41.67         52.11         0.96 o                         
  -6  11   3        230.95        222.30         1.93 o                         
  -5  11   3          0.50          0.25         0.38 o                         
  -4  11   3        371.95        373.09         2.71 o                         
  -3  11   3          1.64          2.39         0.41 o                         
  -2  11   3         47.13         46.15         0.76 o                         
  -1  11   3        361.27        354.27         2.36 o                         
   0  11   3          9.40          6.30         0.34 o                         
   1  11   3        732.18        736.14         4.51 o                         
   2  11   3        442.04        451.12         2.96 o                         
   3  11   3        210.90        195.95         1.55 o                         
   4  11   3        844.80        825.35         5.33 o                         
   5  11   3        256.97        242.88         2.10 o                         
   6  11   3          6.39          6.34         0.55 o                         
   7  11   3         62.90         63.56         1.21 o                         
  -8  12   3          6.08          3.74         0.63 o                         
  -7  12   3        249.78        249.46         2.07 o                         
  -6  12   3          3.90          7.65         0.49 o                         
  -5  12   3          8.68          6.77         0.48 o                         
  -4  12   3       1097.74       1041.82         6.68 o                         
  -3  12   3        263.64        276.12         2.03 o                         
  -2  12   3        207.52        204.60         1.78 o                         
  -1  12   3          0.95          1.77         0.42 o                         
   0  12   3        872.20        877.38         5.31 o                         
   1  12   3         50.98         43.84         0.77 o                         
   2  12   3          2.70          6.55         0.54 o                         
   3  12   3        666.79        629.47         5.81 o                         
   4  12   3         83.78         66.71         0.99 o                         
   5  12   3         66.48         68.10         1.09 o                         
   6  12   3        117.89        131.49         1.56 o                         
   7  12   3          8.82          6.17         0.65 o                         
  -7  13   3          0.04         -0.35         0.53 o                         
  -6  13   3         28.02         35.74         0.92 o                         
  -5  13   3        631.51        619.90         4.17 o                         
  -4  13   3        605.73        623.45         4.14 o                         
  -3  13   3        391.27        416.97         3.07 o                         
  -2  13   3        454.23        443.10         2.93 o                         
  -1  13   3        271.43        271.08         2.00 o                         
   0  13   3        673.30        682.32         4.47 o                         
   1  13   3       1121.96       1143.71         9.67 o                         
   2  13   3        139.36        135.59         1.40 o                         
   3  13   3          1.79          1.46         0.39 o                         
   4  13   3         47.28         53.78         1.01 o                         
   5  13   3          9.65         11.01         0.55 o                         
   6  13   3          2.76          4.60         0.63 o                         
   7  13   3        112.78        136.03         1.77 o                         
  -7  14   3         76.90         82.87         1.45 o                         
  -6  14   3        276.90        278.79         2.31 o                         
  -5  14   3          7.73          7.84         0.61 o                         
  -4  14   3        108.02         96.54         1.14 o                         
  -3  14   3         23.33         22.66         0.58 o                         
  -2  14   3        886.72        892.90         6.99 o                         
  -1  14   3        159.79        167.50         1.54 o                         
   0  14   3        487.22        484.09         3.35 o                         
   1  14   3        221.28        208.48         1.82 o                         
   2  14   3          3.77          3.73         0.44 o                         
   3  14   3          1.51          2.36         0.50 o                         
   4  14   3          2.13          0.96         0.45 o                         
   5  14   3         25.96         26.20         0.85 o                         
   6  14   3          3.47          6.98         0.64 o                         
  -6  15   3          0.51          0.11         0.51 o                         
  -5  15   3        409.69        417.20         2.97 o                         
  -4  15   3        934.59        949.66         6.08 o                         
  -3  15   3          0.75          9.52         0.48 o                         
  -2  15   3         53.42         54.84         1.00 o                         
  -1  15   3       1959.58       1984.15        12.17 o                         
   0  15   3        346.58        349.73         2.62 o                         
   1  15   3          0.85          0.71         0.43 o                         
   2  15   3        515.17        541.74         3.88 o                         
   3  15   3        349.92        358.45         3.08 o                         
   4  15   3          6.00          3.00         0.54 o                         
   5  15   3          7.59          1.21         0.55 o                         
  -5  16   3        163.29        158.91         1.59 o                         
  -4  16   3         13.32         11.32         0.53 o                         
  -3  16   3        178.66        196.63         2.00 o                         
  -2  16   3        983.36       1007.12         6.28 o                         
  -1  16   3          3.51          4.59         0.49 o                         
   0  16   3        324.08        338.11         2.52 o                         
   1  16   3         30.07         21.82         0.68 o                         
   2  16   3         18.74         17.10         0.61 o                         
   3  16   3          3.74          3.08         0.55 o                         
   4  16   3          4.74          6.83         0.71 o                         
   5  16   3        339.30        343.28         3.05 o                         
  -4  17   3        106.08        105.88         1.33 o                         
  -3  17   3         23.68         24.04         0.78 o                         
  -2  17   3        599.17        580.01         3.93 o                         
  -1  17   3        920.07        964.23         6.08 o                         
   0  17   3        326.69        334.80         2.55 o                         
   1  17   3        177.18        161.04         1.70 o                         
   2  17   3         68.28         58.98         1.26 o                         
   3  17   3         11.17         10.41         0.77 o                         
   4  17   3         17.38         17.06         1.03 o                         
  -3  18   3        792.18        791.50         5.87 o                         
  -2  18   3        174.46        169.68         1.97 o                         
  -1  18   3          5.10          5.90         0.69 o                         
   0  18   3         73.68         73.13         1.24 o                         
   1  18   3        279.84        279.54         2.39 o                         
   2  18   3        156.68        140.86         1.81 o                         
 -10   0   4         68.37         58.93         1.52 o                         
  -9   0   4         99.22        107.45         1.74 o                         
  -8   0   4        635.39        623.00         5.63 o                         
  -7   0   4        362.91        381.39         3.74 o                         
  -6   0   4       2836.46       2851.18        21.12 o                         
  -5   0   4        273.11        268.87         2.65 o                         
  -4   0   4        413.05        447.27         3.70 o                         
  -3   0   4       2039.95       1893.10        24.37 o                         
  -2   0   4        683.20        597.73         6.21 o                         
  -1   0   4        176.61        145.57         1.64 o                         
   0   0   4        589.08        584.18         7.38 o                         
   1   0   4       2115.48       2099.03        32.72 o                         
   2   0   4         20.79         35.07         0.63 o                         
   3   0   4       1155.34       1157.82        11.30 o                         
   4   0   4        220.01        220.47         1.84 o                         
   5   0   4        215.58        225.99         1.95 o                         
   6   0   4       1235.88       1182.19         9.38 o                         
   7   0   4         85.90         91.78         1.85 o                         
   8   0   4        298.25        292.29         2.98 o                         
   9   0   4          0.03          0.03         0.60 o                         
 -10   1   4        164.23        154.62         1.58 o                         
  -9   1   4         80.97         83.21         1.10 o                         
  -8   1   4          1.99          2.35         0.38 o                         
  -7   1   4        667.95        666.49         4.08 o                         
  -6   1   4         13.35         17.98         0.53 o                         
  -5   1   4        146.74        161.56         1.21 o                         
  -4   1   4         77.36         85.05         0.82 o                         
  -3   1   4        151.58        151.69         1.13 o                         
  -2   1   4        148.74        113.78         0.81 o                         
  -1   1   4         45.76         44.42         0.41 o                         
   0   1   4        360.88        319.27         1.88 o                         
   1   1   4       1140.71       1056.52        12.51 o                         
   2   1   4        468.66        455.37         2.43 o                         
   3   1   4          0.06          0.34         0.19 o                         
   4   1   4       2121.20       2145.11        15.73 o                         
   5   1   4         28.20         30.96         0.42 o                         
   6   1   4        170.60        180.33         1.38 o                         
   7   1   4        232.22        244.89         1.77 o                         
   8   1   4         93.58         90.62         0.97 o                         
   9   1   4        363.11        365.07         3.04 o                         
 -10   2   4        104.63         98.19         1.26 o                         
  -9   2   4         44.06         47.91         0.91 o                         
  -8   2   4         44.56         48.67         0.87 o                         
  -7   2   4        526.80        522.29         3.33 o                         
  -6   2   4        118.32         93.59         0.87 o                         
  -5   2   4        108.05        112.77         0.89 o                         
  -4   2   4       3058.07       3165.77        42.92 o                         
  -3   2   4       2343.52       2301.32        36.20 o                         
  -2   2   4        375.69        347.82         1.98 o                         
  -1   2   4        226.48        212.58         1.29 o                         
   0   2   4          2.51          0.48         0.12 o                         
   1   2   4         18.46         27.03         0.38 o                         
   2   2   4        416.60        379.78         2.34 o                         
   3   2   4          4.19          2.67         0.22 o                         
   4   2   4       1142.45       1150.50         6.34 o                         
   5   2   4         16.68         18.36         0.50 o                         
   6   2   4          0.00          0.67         0.32 o                         
   7   2   4        771.71        806.72         5.39 o                         
   8   2   4        450.47        478.36         3.48 o                         
   9   2   4          2.39          0.85         0.50 o                         
 -10   3   4         50.05         55.35         1.17 o                         
  -9   3   4         87.70         92.66         1.17 o                         
  -8   3   4        659.02        648.39         4.02 o                         
  -7   3   4        421.17        395.75         2.50 o                         
  -6   3   4         28.87         32.11         0.61 o                         
  -5   3   4        315.03        286.54         1.75 o                         
  -4   3   4        297.84        302.89         1.83 o                         
  -3   3   4       2728.40       2903.92        57.02 o                         
  -2   3   4       7059.35       7809.35        85.26 o                         
  -1   3   4       2085.82       1989.87        39.21 o                         
   0   3   4        173.94        179.00         1.18 o                         
   1   3   4        176.24        204.31         1.45 o                         
   2   3   4       2393.78       2420.01        34.41 o                         
   3   3   4        272.84        275.12         1.72 o                         
   4   3   4          0.79          0.05         0.20 o                         
   5   3   4        212.73        207.28         1.56 o                         
   6   3   4        317.98        316.85         2.43 o                         
   7   3   4         11.65          8.61         0.54 o                         
   8   3   4        173.81        188.22         1.77 o                         
   9   3   4        112.97        106.43         1.41 o                         
 -10   4   4         13.94         18.79         0.76 o                         
  -9   4   4         52.03         51.72         0.92 o                         
  -8   4   4        375.23        350.90         2.96 o                         
  -7   4   4        632.68        567.33         3.34 o                         
  -6   4   4        288.11        268.47         1.74 o                         
  -5   4   4         35.68         47.21         0.79 o                         
  -4   4   4        305.92        367.34         2.17 o                         
  -3   4   4        647.01        631.16         3.54 o                         
  -2   4   4        588.58        596.05         3.53 o                         
  -1   4   4       1108.04       1071.28         7.87 o                         
   0   4   4        322.85        303.49         1.75 o                         
   1   4   4       2672.22       2733.99        43.23 o                         
   2   4   4       1235.05       1378.07        12.68 o                         
   3   4   4         24.95         26.34         0.42 o                         
   4   4   4        292.65        331.49         2.63 o                         
   5   4   4         21.88         23.23         0.71 o                         
   6   4   4        116.34        130.85         1.28 o                         
   7   4   4         96.43         97.16         1.23 o                         
   8   4   4         49.46         43.52         0.98 o                         
   9   4   4        149.14        160.43         1.75 o                         
 -10   5   4         92.03         82.08         1.44 o                         
  -9   5   4        113.51        127.83         1.41 o                         
  -8   5   4        246.94        304.69         2.13 o                         
  -7   5   4        218.37        243.97         1.73 o                         
  -6   5   4          1.93          2.73         0.43 o                         
  -5   5   4        499.37        499.37         3.00 o                         
  -4   5   4        926.24       1013.88         6.56 o                         
  -3   5   4         17.10         20.10         0.47 o                         
  -2   5   4        140.98        149.36         1.08 o                         
  -1   5   4         57.21         55.36         0.54 o                         
   0   5   4          7.30          7.26         0.37 o                         
   1   5   4       1913.79       1861.18        20.33 o                         
   2   5   4        196.48        224.04         1.52 o                         
   3   5   4         60.56         68.72         0.70 o                         
   4   5   4         84.97         86.63         0.87 o                         
   5   5   4        515.45        508.72         3.26 o                         
   6   5   4       2073.35       1989.42        13.13 o                         
   7   5   4        232.86        233.33         2.09 o                         
   8   5   4        294.16        282.31         2.37 o                         
   9   5   4          0.27         -0.44         0.59 o                         
 -10   6   4         24.66         24.85         0.91 o                         
  -9   6   4         41.99         45.39         1.04 o                         
  -8   6   4       1233.90       1199.06         6.83 o                         
  -7   6   4        540.55        518.09         3.22 o                         
  -6   6   4          1.51          1.61         0.34 o                         
  -5   6   4        161.64        172.77         1.33 o                         
  -4   6   4        285.84        320.23         2.01 o                         
  -3   6   4        335.45        354.97         2.16 o                         
  -2   6   4        666.83        653.44         3.83 o                         
  -1   6   4         64.12         61.01         0.67 o                         
   0   6   4        380.49        433.39         2.55 o                         
   1   6   4       5158.56       5792.17        63.66 o                         
   2   6   4       1181.55       1183.94         8.91 o                         
   3   6   4        768.76        788.59         4.64 o                         
   4   6   4        865.66        870.87         4.97 o                         
   5   6   4         58.28         60.52         0.89 o                         
   6   6   4        685.20        714.66         4.86 o                         
   7   6   4         69.01         69.97         1.09 o                         
   8   6   4          4.17          3.43         0.54 o                         
   9   6   4          0.16          0.72         0.64 o                         
  -9   7   4        110.45        118.51         1.41 o                         
  -8   7   4          2.92          0.76         0.34 o                         
  -7   7   4        265.13        234.28         1.98 o                         
  -6   7   4         21.28         20.59         0.74 o                         
  -5   7   4         17.76         22.87         0.69 o                         
  -4   7   4        194.28        211.08         1.49 o                         
  -3   7   4       1216.99       1341.06         7.45 o                         
  -2   7   4       1214.83       1329.23         7.49 o                         
  -1   7   4         22.51         25.01         0.58 o                         
   0   7   4       4142.96       4523.53        50.77 o                         
   1   7   4          4.24          4.69         0.29 o                         
   2   7   4        224.46        249.12         1.72 o                         
   3   7   4        691.80        709.26         4.27 o                         
   4   7   4        469.33        492.87         3.13 o                         
   5   7   4       1599.16       1581.17         9.28 o                         
   6   7   4         75.14         64.32         1.00 o                         
   7   7   4          6.80          7.42         0.53 o                         
   8   7   4        119.81        114.19         1.48 o                         
  -9   8   4          6.09          4.58         0.59 o                         
  -8   8   4          5.11          7.21         0.40 o                         
  -7   8   4        366.48        334.36         2.30 o                         
  -6   8   4         54.82         46.04         0.87 o                         
  -5   8   4        227.75        218.66         1.68 o                         
  -4   8   4        127.46        138.69         1.15 o                         
  -3   8   4         96.34        110.70         1.02 o                         
  -2   8   4       1115.44       1096.22         6.07 o                         
  -1   8   4          2.12          3.44         0.26 o                         
   0   8   4        229.68        239.22         1.67 o                         
   1   8   4       2781.98       2778.60        24.23 o                         
   2   8   4        176.46        174.34         1.31 o                         
   3   8   4        293.02        293.81         2.04 o                         
   4   8   4       1110.16       1069.14         6.16 o                         
   5   8   4         90.88         86.09         1.09 o                         
   6   8   4         76.81         74.29         1.15 o                         
   7   8   4         61.38         62.65         1.12 o                         
   8   8   4          6.59          9.14         0.62 o                         
  -9   9   4        178.08        199.36         1.89 o                         
  -8   9   4         57.39         60.00         0.89 o                         
  -7   9   4        366.04        363.56         2.59 o                         
  -6   9   4        170.11        185.11         1.55 o                         
  -5   9   4        136.44        137.37         1.23 o                         
  -4   9   4          4.96          7.03         0.35 o                         
  -3   9   4         67.69         70.14         0.76 o                         
  -2   9   4          2.83          2.06         0.25 o                         
  -1   9   4        179.42        204.75         1.46 o                         
   0   9   4         75.68         55.89         0.70 o                         
   1   9   4        247.80        252.00         1.78 o                         
   2   9   4        265.16        272.63         1.72 o                         
   3   9   4        265.42        249.56         1.71 o                         
   4   9   4        259.21        250.03         2.05 o                         
   5   9   4         16.56         16.42         0.65 o                         
   6   9   4        233.61        231.05         1.96 o                         
   7   9   4         23.21         20.51         0.66 o                         
   8   9   4        121.63        134.48         1.70 o                         
  -9  10   4          0.91          1.34         0.62 o                         
  -8  10   4         14.31         18.19         0.62 o                         
  -7  10   4          6.16          5.64         0.44 o                         
  -6  10   4         41.59         50.76         0.95 o                         
  -5  10   4        190.97        202.12         1.67 o                         
  -4  10   4         84.41         90.25         0.95 o                         
  -3  10   4        968.71        949.49         5.30 o                         
  -2  10   4        765.48        772.72         4.46 o                         
  -1  10   4          0.57          0.37         0.27 o                         
   0  10   4        256.97        241.68         1.70 o                         
   1  10   4          0.02          0.72         0.42 o                         
   2  10   4        104.20         95.87         1.08 o                         
   3  10   4        177.33        176.13         1.36 o                         
   4  10   4         32.84         40.58         0.92 o                         
   5  10   4        354.22        375.15         2.99 o                         
   6  10   4         47.51         51.62         1.02 o                         
   7  10   4         46.97         43.56         1.08 o                         
   8  10   4        537.11        568.07         4.46 o                         
  -8  11   4         61.25         82.29         1.11 o                         
  -7  11   4         66.31         63.87         1.06 o                         
  -6  11   4        108.24         97.15         1.30 o                         
  -5  11   4        618.38        634.85         4.13 o                         
  -4  11   4         31.69         29.80         0.70 o                         
  -3  11   4        237.60        259.48         1.80 o                         
  -2  11   4         63.38         62.94         0.83 o                         
  -1  11   4          6.48          7.69         0.53 o                         
   0  11   4        424.63        416.76         2.67 o                         
   1  11   4         12.68          8.97         0.38 o                         
   2  11   4        494.92        524.00         3.49 o                         
   3  11   4        502.09        474.17         2.99 o                         
   4  11   4         31.11         24.98         1.03 o                         
   5  11   4        310.31        315.79         2.61 o                         
   6  11   4        451.11        427.44         3.15 o                         
   7  11   4        210.50        193.44         1.93 o                         
  -8  12   4         11.13         10.70         0.75 o                         
  -7  12   4        247.13        251.65         2.09 o                         
  -6  12   4        335.84        335.38         2.55 o                         
  -5  12   4        181.38        173.23         1.71 o                         
  -4  12   4        652.87        652.98         4.13 o                         
  -3  12   4         77.76         75.36         0.98 o                         
  -2  12   4        197.93        195.03         1.64 o                         
  -1  12   4          0.17          0.12         0.32 o                         
   0  12   4        271.02        262.70         1.97 o                         
   1  12   4        770.22        763.60         4.81 o                         
   2  12   4         23.18         20.38         0.62 o                         
   3  12   4         19.96         16.84         0.62 o                         
   4  12   4        184.60        190.15         1.66 o                         
   5  12   4         65.94         70.55         1.17 o                         
   6  12   4         19.24         19.51         0.73 o                         
   7  12   4        287.98        310.05         2.64 o                         
  -7  13   4         33.97         31.03         1.00 o                         
  -6  13   4         63.14         64.94         1.15 o                         
  -5  13   4         28.66         20.35         0.63 o                         
  -4  13   4         16.30         15.32         0.51 o                         
  -3  13   4        913.20        964.81         5.88 o                         
  -2  13   4       1597.30       1577.79        10.99 o                         
  -1  13   4         72.05         65.80         0.92 o                         
   0  13   4         99.08         86.89         1.08 o                         
   1  13   4         21.29         14.98         0.61 o                         
   2  13   4        116.74        108.37         1.21 o                         
   3  13   4          8.80         13.34         0.64 o                         
   4  13   4         81.35         79.10         1.12 o                         
   5  13   4          4.97          2.93         0.52 o                         
   6  13   4         13.90         25.79         0.82 o                         
  -7  14   4          1.33         -0.57         0.57 o                         
  -6  14   4        503.98        548.76         3.86 o                         
  -5  14   4        175.35        169.92         1.65 o                         
  -4  14   4        295.01        278.01         2.10 o                         
  -3  14   4        556.11        563.72         3.65 o                         
  -2  14   4        373.97        367.81         2.92 o                         
  -1  14   4         76.28         74.09         1.32 o                         
   0  14   4        593.24        615.92         4.27 o                         
   1  14   4        291.46        273.91         2.22 o                         
   2  14   4        387.50        332.20         2.57 o                         
   3  14   4        205.02        229.88         2.07 o                         
   4  14   4         23.96         23.88         0.66 o                         
   5  14   4          0.51         -0.47         0.56 o                         
   6  14   4         64.81         71.40         1.41 o                         
  -6  15   4         88.73         89.45         1.32 o                         
  -5  15   4          3.91          2.13         0.48 o                         
  -4  15   4        463.44        449.80         3.17 o                         
  -3  15   4        439.36        433.94         3.00 o                         
  -2  15   4        242.69        244.02         1.90 o                         
  -1  15   4        322.69        344.97         2.53 o                         
   0  15   4        447.24        464.12         3.29 o                         
   1  15   4          5.26          7.26         0.49 o                         
   2  15   4         71.35         54.08         1.20 o                         
   3  15   4        959.97        949.12         6.65 o                         
   4  15   4         14.22         17.18         0.69 o                         
   5  15   4         20.31         24.04         0.75 o                         
  -5  16   4        123.51        120.79         1.40 o                         
  -4  16   4        615.63        592.39         3.91 o                         
  -3  16   4        228.94        245.83         2.02 o                         
  -2  16   4        824.66        840.50         5.36 o                         
  -1  16   4         53.95         69.58         1.11 o                         
   0  16   4         22.35         17.74         0.63 o                         
   1  16   4        199.57        189.00         1.82 o                         
   2  16   4          2.65          2.42         0.50 o                         
   3  16   4        161.69        173.62         1.88 o                         
   4  16   4          0.60         -0.29         0.63 o                         
  -4  17   4       1062.03       1084.69         7.04 o                         
  -3  17   4       1114.51       1165.57         7.48 o                         
  -2  17   4        194.57        184.42         1.80 o                         
  -1  17   4        604.14        609.59         4.10 o                         
   0  17   4          1.42          0.43         0.48 o                         
   1  17   4          0.03          0.64         0.53 o                         
   2  17   4        167.18        154.71         1.71 o                         
   3  17   4         33.22         32.25         1.30 o                         
  -3  18   4         95.14         93.66         1.90 o                         
  -2  18   4        229.84        224.35         2.07 o                         
  -1  18   4          1.01          1.57         0.75 o                         
   0  18   4        673.61        672.21         4.50 o                         
   1  18   4          1.08          0.50         0.56 o                         
   2  18   4         97.11        100.73         2.32 o                         
 -10   1   5        318.96        386.17         2.85 o                         
  -9   1   5          0.72          1.28         0.45 o                         
  -8   1   5        380.27        372.08         2.61 o                         
  -7   1   5       1863.55       1842.42        10.27 o                         
  -6   1   5       1505.28       1420.05         7.51 o                         
  -5   1   5          3.18          1.99         0.25 o                         
  -4   1   5       1438.74       1358.65         8.37 o                         
  -3   1   5         36.32         33.27         0.56 o                         
  -2   1   5        103.47        116.62         0.97 o                         
  -1   1   5        668.54        626.16         4.18 o                         
   0   1   5       3472.39       3521.15        38.50 o                         
   1   1   5         19.48         19.37         0.35 o                         
   2   1   5        515.55        565.63         3.45 o                         
   3   1   5        911.39        851.65         4.85 o                         
   4   1   5       1000.58       1046.26         5.97 o                         
   5   1   5          0.26          1.82         0.33 o                         
   6   1   5          0.11          0.02         0.26 o                         
   7   1   5        977.66        982.87         6.46 o                         
   8   1   5         20.92         15.50         0.55 o                         
   9   1   5         23.73         23.54         0.95 o                         
 -10   2   5        198.51        201.59         1.84 o                         
  -9   2   5         26.37         16.89         0.56 o                         
  -8   2   5        630.79        618.50         3.85 o                         
  -7   2   5        371.46        366.09         2.44 o                         
  -6   2   5        911.87        911.28         5.16 o                         
  -5   2   5        218.15        224.38         1.49 o                         
  -4   2   5         54.54         52.15         0.62 o                         
  -3   2   5        731.85        705.53         3.91 o                         
  -2   2   5         12.59         20.60         0.44 o                         
  -1   2   5        305.38        312.06         1.97 o                         
   0   2   5        101.03         90.07         0.69 o                         
   1   2   5        420.31        417.68         2.72 o                         
   2   2   5         87.17         87.49         0.77 o                         
   3   2   5        186.72        198.83         1.41 o                         
   4   2   5        216.69        235.37         1.63 o                         
   5   2   5         12.64         12.08         0.36 o                         
   6   2   5       2014.54       1949.37        13.25 o                         
   7   2   5         28.88         22.24         0.79 o                         
   8   2   5        293.40        310.38         2.57 o                         
   9   2   5         12.57         12.60         0.56 o                         
 -10   3   5        633.60        658.61         4.37 o                         
  -9   3   5         24.10         29.26         0.70 o                         
  -8   3   5          4.83          5.59         0.44 o                         
  -7   3   5        760.97        759.82         4.32 o                         
  -6   3   5         47.44         42.93         0.66 o                         
  -5   3   5        193.72        197.91         1.33 o                         
  -4   3   5        484.25        502.51         3.04 o                         
  -3   3   5        322.48        327.49         1.92 o                         
  -2   3   5        198.25        214.38         1.34 o                         
  -1   3   5       2518.49       2636.06        58.14 o                         
   0   3   5        190.33        157.09         1.05 o                         
   1   3   5         10.15         15.78         0.41 o                         
   2   3   5        130.18        151.32         1.26 o                         
   3   3   5       1419.98       1441.27        10.09 o                         
   4   3   5         36.59         43.82         0.55 o                         
   5   3   5       2193.91       2129.54        11.89 o                         
   6   3   5        221.00        216.45         1.83 o                         
   7   3   5         52.90         41.69         1.13 o                         
   8   3   5        107.12        122.57         1.37 o                         
   9   3   5         80.05         87.35         1.52 o                         
 -10   4   5         69.44         76.13         1.17 o                         
  -9   4   5        351.49        355.91         2.62 o                         
  -8   4   5          7.56          8.67         0.44 o                         
  -7   4   5        148.09        137.49         1.26 o                         
  -6   4   5        334.34        353.11         2.17 o                         
  -5   4   5        491.76        493.50         2.97 o                         
  -4   4   5        831.70        883.39         4.91 o                         
  -3   4   5        458.16        491.25         2.86 o                         
  -2   4   5         86.84         67.10         0.63 o                         
  -1   4   5       1339.29       1212.23         7.87 o                         
   0   4   5         89.09         71.16         0.58 o                         
   1   4   5        317.42        384.50         2.59 o                         
   2   4   5       3252.20       3383.21        80.67 o                         
   3   4   5       1205.38       1259.92         6.79 o                         
   4   4   5        312.26        314.29         2.01 o                         
   5   4   5         86.80         82.49         0.92 o                         
   6   4   5        288.25        276.88         2.44 o                         
   7   4   5        360.66        379.44         2.99 o                         
   8   4   5         65.64         59.18         1.07 o                         
   9   4   5        249.32        260.67         2.41 o                         
 -10   5   5         28.63         36.46         1.02 o                         
  -9   5   5        708.34        691.73         4.21 o                         
  -8   5   5         11.16          9.66         0.47 o                         
  -7   5   5       3284.32       3138.61        17.89 o                         
  -6   5   5          2.70          4.15         0.39 o                         
  -5   5   5         31.47         25.93         0.59 o                         
  -4   5   5        119.72        107.98         0.93 o                         
  -3   5   5        114.15        113.54         0.90 o                         
  -2   5   5          1.64          2.15         0.27 o                         
  -1   5   5        136.67        155.17         1.11 o                         
   0   5   5       2952.70       3187.96        57.70 o                         
   1   5   5       2957.67       3180.23        33.19 o                         
   2   5   5       1927.64       2008.08        13.39 o                         
   3   5   5          0.08          0.74         0.21 o                         
   4   5   5         50.48         56.41         0.66 o                         
   5   5   5       3551.00       3346.31        40.03 o                         
   6   5   5         77.96         71.42         0.99 o                         
   7   5   5         17.27         18.35         0.61 o                         
   8   5   5        131.23        145.33         1.57 o                         
 -10   6   5        148.31        141.73         1.80 o                         
  -9   6   5        160.20        162.36         1.50 o                         
  -8   6   5       1260.23       1313.12         7.43 o                         
  -7   6   5         16.78         16.51         0.50 o                         
  -6   6   5        183.07        164.19         1.42 o                         
  -5   6   5       1525.35       1596.60         8.63 o                         
  -4   6   5        925.66        942.26         5.15 o                         
  -3   6   5          2.32          2.25         0.25 o                         
  -2   6   5       3053.10       3000.83        45.53 o                         
  -1   6   5        137.01        116.64         0.89 o                         
   0   6   5        642.25        646.55         3.69 o                         
   1   6   5      10394.93      11379.94       315.06 o                         
   2   6   5        151.62        142.90         1.02 o                         
   3   6   5        976.42       1054.85         6.25 o                         
   4   6   5        142.04        142.89         1.15 o                         
   5   6   5        118.45        124.36         1.43 o                         
   6   6   5        142.52        142.65         1.42 o                         
   7   6   5         12.10         10.98         0.59 o                         
   8   6   5        213.13        200.94         1.99 o                         
  -9   7   5        121.20        102.54         1.22 o                         
  -8   7   5        105.37         97.99         1.14 o                         
  -7   7   5          2.80          3.29         0.39 o                         
  -6   7   5        379.51        379.23         2.59 o                         
  -5   7   5          2.27          2.52         0.33 o                         
  -4   7   5          1.08          0.76         0.27 o                         
  -3   7   5          7.99          6.20         0.37 o                         
  -2   7   5          3.29          4.78         0.30 o                         
  -1   7   5       1247.67       1153.29         7.36 o                         
   0   7   5         33.02         42.92         0.54 o                         
   1   7   5       1848.60       1836.19        14.02 o                         
   2   7   5        269.20        300.41         1.87 o                         
   3   7   5         42.83         40.60         0.61 o                         
   4   7   5        463.64        449.42         2.77 o                         
   5   7   5       2237.56       2213.29        13.05 o                         
   6   7   5        267.61        275.17         2.24 o                         
   7   7   5         50.51         54.87         1.04 o                         
   8   7   5        278.23        281.91         2.89 o                         
  -9   8   5        293.79        271.78         2.00 o                         
  -8   8   5        153.35        138.37         1.31 o                         
  -7   8   5        197.58        194.19         2.17 o                         
  -6   8   5         79.46         99.39         1.15 o                         
  -5   8   5        192.50        178.74         1.43 o                         
  -4   8   5       1587.12       1627.49         9.05 o                         
  -3   8   5        387.52        374.61         2.40 o                         
  -2   8   5         90.55         62.41         0.71 o                         
  -1   8   5        637.48        659.82         3.99 o                         
   0   8   5       1191.76       1254.55         6.99 o                         
   1   8   5       3801.35       3825.63        43.13 o                         
   2   8   5        230.50        245.91         1.58 o                         
   3   8   5       1232.76       1198.42         6.92 o                         
   4   8   5       1028.93       1041.90         6.87 o                         
   5   8   5          3.05          2.95         0.41 o                         
   6   8   5         22.44         16.36         0.65 o                         
   7   8   5          0.08          0.12         0.48 o                         
   8   8   5         41.41         44.22         1.11 o                         
  -9   9   5         19.52         20.81         0.82 o                         
  -8   9   5         50.04         40.99         0.86 o                         
  -7   9   5        155.99        156.36         1.43 o                         
  -6   9   5         45.70         33.43         0.85 o                         
  -5   9   5         13.99         13.25         0.64 o                         
  -4   9   5         14.42          7.23         0.39 o                         
  -3   9   5        156.18        165.50         1.44 o                         
  -2   9   5         88.50         87.70         0.96 o                         
  -1   9   5        284.17        310.63         2.13 o                         
   0   9   5         13.84         27.90         0.66 o                         
   1   9   5        762.73        816.52         4.69 o                         
   2   9   5        312.30        319.72         1.98 o                         
   3   9   5         44.00         40.20         0.71 o                         
   4   9   5        240.78        219.98         1.72 o                         
   5   9   5        308.58        278.55         2.38 o                         
   6   9   5         45.15         47.17         1.19 o                         
   7   9   5        138.69        141.20         1.61 o                         
   8   9   5          8.40          5.52         0.65 o                         
  -9  10   5        121.69        121.43         1.67 o                         
  -8  10   5         54.90         53.86         0.98 o                         
  -7  10   5         40.08         36.79         0.87 o                         
  -6  10   5         48.15         49.45         0.89 o                         
  -5  10   5         51.49         45.83         1.02 o                         
  -4  10   5          2.30          1.44         0.32 o                         
  -3  10   5         76.83         74.11         0.84 o                         
  -2  10   5        195.31        194.01         1.41 o                         
  -1  10   5        104.74         99.83         0.98 o                         
   0  10   5        109.76        118.11         1.11 o                         
   1  10   5        109.97        122.02         1.08 o                         
   2  10   5          3.22          4.44         0.29 o                         
   3  10   5        129.46        121.35         1.05 o                         
   4  10   5         21.49         16.53         0.79 o                         
   5  10   5        560.39        530.37         4.15 o                         
   6  10   5         64.89         55.11         1.17 o                         
   7  10   5          3.92          4.02         0.57 o                         
  -8  11   5         52.24         40.60         0.95 o                         
  -7  11   5         63.90         70.56         1.10 o                         
  -6  11   5         27.02         24.26         0.97 o                         
  -5  11   5         14.97         10.24         0.45 o                         
  -4  11   5         11.22         10.72         0.54 o                         
  -3  11   5        515.85        509.54         3.05 o                         
  -2  11   5         63.14         61.65         0.81 o                         
  -1  11   5         32.62         32.70         0.69 o                         
   0  11   5        382.52        376.09         2.46 o                         
   1  11   5        180.07        205.79         1.57 o                         
   2  11   5         16.34          9.25         0.70 o                         
   3  11   5         54.40         57.64         0.78 o                         
   4  11   5        643.62        585.58         3.84 o                         
   5  11   5        616.83        581.21         4.12 o                         
   6  11   5         38.03         41.35         1.03 o                         
   7  11   5        168.54        169.33         1.86 o                         
  -8  12   5         19.19         22.05         0.74 o                         
  -7  12   5         48.00         65.05         1.15 o                         
  -6  12   5        352.90        336.08         2.57 o                         
  -5  12   5        540.89        495.87         3.43 o                         
  -4  12   5          0.14          0.79         0.36 o                         
  -3  12   5         94.00         97.40         1.23 o                         
  -2  12   5        813.72        819.81         5.07 o                         
  -1  12   5         54.88         55.67         0.82 o                         
   0  12   5          0.10          0.32         0.33 o                         
   1  12   5         54.84         60.03         0.90 o                         
   2  12   5         16.79          8.23         0.73 o                         
   3  12   5         30.00         44.82         0.72 o                         
   4  12   5        159.61        146.71         1.41 o                         
   5  12   5          0.61          0.44         0.46 o                         
   6  12   5        451.55        472.51         3.48 o                         
  -7  13   5         19.33         19.09         0.70 o                         
  -6  13   5        264.05        240.61         2.07 o                         
  -5  13   5         44.95         41.83         0.96 o                         
  -4  13   5        406.69        413.73         2.83 o                         
  -3  13   5         14.90         15.53         0.54 o                         
  -2  13   5        733.30        746.04         4.70 o                         
  -1  13   5        635.32        639.66         4.18 o                         
   0  13   5        440.98        446.34         3.02 o                         
   1  13   5         45.47         41.28         0.85 o                         
   2  13   5        316.06        300.91         2.33 o                         
   3  13   5         85.83         86.80         1.13 o                         
   4  13   5        129.41        141.99         1.33 o                         
   5  13   5         35.83         42.98         1.03 o                         
   6  13   5        163.88        181.14         1.98 o                         
  -7  14   5        196.79        164.25         1.79 o                         
  -6  14   5        299.12        322.20         2.56 o                         
  -5  14   5        132.16        120.01         1.63 o                         
  -4  14   5          0.00          0.44         0.40 o                         
  -3  14   5         32.92         32.93         0.87 o                         
  -2  14   5        579.43        605.27         3.93 o                         
  -1  14   5        181.17        179.13         1.57 o                         
   0  14   5        490.79        488.79         3.52 o                         
   1  14   5         24.14         19.55         0.90 o                         
   2  14   5         37.18         32.41         1.08 o                         
   3  14   5        149.17        139.16         1.54 o                         
   4  14   5        110.48        105.01         1.41 o                         
   5  14   5         16.70         21.36         0.76 o                         
  -6  15   5        107.34        101.76         1.42 o                         
  -5  15   5        276.11        251.86         2.15 o                         
  -4  15   5         15.29         12.01         0.47 o                         
  -3  15   5        355.05        334.27         2.48 o                         
  -2  15   5        646.66        638.03         4.02 o                         
  -1  15   5        203.30        193.82         1.72 o                         
   0  15   5          2.36          2.80         0.47 o                         
   1  15   5         10.55          5.70         0.50 o                         
   2  15   5         60.18         60.60         1.07 o                         
   3  15   5        127.92        117.94         1.46 o                         
   4  15   5         17.62         19.33         0.89 o                         
   5  15   5        292.34        336.47         3.72 o                         
  -5  16   5        850.13        870.80         5.55 o                         
  -4  16   5          9.84          4.70         0.56 o                         
  -3  16   5         57.34         51.88         1.03 o                         
  -2  16   5        202.04        218.50         1.84 o                         
  -1  16   5          0.65          0.70         0.49 o                         
   0  16   5         16.50         16.87         0.62 o                         
   1  16   5        248.12        253.34         2.22 o                         
   2  16   5         10.61         11.74         0.60 o                         
   3  16   5          0.12         -0.52         0.52 o                         
   4  16   5         32.91         30.13         1.87 o                         
  -4  17   5        158.91        171.37         1.96 o                         
  -3  17   5         48.75         42.33         1.02 o                         
  -2  17   5         21.42         17.50         0.69 o                         
  -1  17   5        596.46        621.75         4.19 o                         
   0  17   5          0.93          1.86         0.53 o                         
   1  17   5         18.55         15.90         0.68 o                         
   2  17   5          6.04         10.88         0.65 o                         
   3  17   5         45.92         47.34         1.86 o                         
  -2  18   5         83.90         77.19         1.35 o                         
  -1  18   5        156.59        148.48         1.69 o                         
   0  18   5        487.67        454.47         3.33 o                         
   1  18   5        619.70        596.38         4.42 o                         
 -10   0   6         34.34         36.02         1.28 o                         
  -9   0   6         27.14         26.87         1.26 o                         
  -8   0   6       1271.01       1287.65        10.95 o                         
  -7   0   6       2778.12       2666.22        19.99 o                         
  -6   0   6       3308.41       3051.96        22.59 o                         
  -5   0   6        156.68        148.12         2.10 o                         
  -4   0   6       1682.09       1625.58        12.70 o                         
  -3   0   6        904.23        923.33         8.18 o                         
  -2   0   6       3825.04       4157.18        65.97 o                         
  -1   0   6       7940.25       8608.90       131.70 o                         
   0   0   6       1214.00       1171.78        17.43 o                         
   1   0   6        395.76        468.88         4.19 o                         
   2   0   6        244.79        314.07         2.73 o                         
   3   0   6         76.26         66.19         1.04 o                         
   4   0   6         52.66         55.88         1.06 o                         
   5   0   6       2773.31       2708.42        21.16 o                         
   6   0   6        484.84        450.45         4.82 o                         
   7   0   6       1045.05       1109.54        11.11 o                         
   8   0   6         66.09         62.86         1.83 o                         
 -10   1   6          1.18          0.61         0.52 o                         
  -9   1   6          7.64          7.44         0.51 o                         
  -8   1   6        130.87        125.53         1.27 o                         
  -7   1   6        131.38        131.28         1.22 o                         
  -6   1   6         26.79         24.18         0.82 o                         
  -5   1   6         70.78         80.03         0.80 o                         
  -4   1   6        398.91        444.26         2.78 o                         
  -3   1   6        122.44        115.57         1.03 o                         
  -2   1   6       1846.74       1928.51        24.54 o                         
  -1   1   6          1.11          0.55         0.18 o                         
   0   1   6       2677.38       2703.26        53.76 o                         
   1   1   6        172.63        187.65         1.33 o                         
   2   1   6        737.36        767.79         4.36 o                         
   3   1   6        500.86        572.73         3.63 o                         
   4   1   6        149.05        150.46         1.34 o                         
   5   1   6        758.65        779.96         4.84 o                         
   6   1   6         37.17         40.55         0.75 o                         
   7   1   6          3.02          2.86         0.46 o                         
   8   1   6        137.39        143.58         1.76 o                         
 -10   2   6        118.50        108.32         1.38 o                         
  -9   2   6          6.78          9.69         0.53 o                         
  -8   2   6         95.89         88.93         1.10 o                         
  -7   2   6       2752.23       2689.99        13.86 o                         
  -6   2   6       2185.27       2099.22        10.87 o                         
  -5   2   6       1184.97       1144.17         6.11 o                         
  -4   2   6          1.39          0.46         0.25 o                         
  -3   2   6       6242.09       6536.04       254.02 o                         
  -2   2   6         32.01         35.03         0.60 o                         
  -1   2   6        922.95        956.33         8.75 o                         
   0   2   6       3981.89       4210.08        46.08 o                         
   1   2   6         18.83         12.36         0.35 o                         
   2   2   6        234.96        303.47         2.19 o                         
   3   2   6        419.12        412.65         2.59 o                         
   4   2   6        577.36        588.35         3.54 o                         
   5   2   6         28.41         36.83         0.66 o                         
   6   2   6        889.17        865.28         5.22 o                         
   7   2   6        353.42        378.07         2.79 o                         
   8   2   6        320.41        325.64         2.91 o                         
 -10   3   6         12.41         11.38         0.61 o                         
  -9   3   6         96.63         88.73         1.17 o                         
  -8   3   6        104.90         93.94         1.10 o                         
  -7   3   6        455.82        459.93         2.96 o                         
  -6   3   6       1628.69       1572.05         8.30 o                         
  -5   3   6        401.35        324.34         2.17 o                         
  -4   3   6         71.47         63.03         0.72 o                         
  -3   3   6       5280.73       5937.33        66.48 o                         
  -2   3   6       1999.74       2035.51        27.10 o                         
  -1   3   6         27.78         23.49         0.56 o                         
   0   3   6       2953.06       3023.48        49.07 o                         
   1   3   6       1091.98       1128.79         6.72 o                         
   2   3   6        291.11        317.58         2.21 o                         
   3   3   6       1242.03       1256.66         7.09 o                         
   4   3   6         24.49         20.16         0.49 o                         
   5   3   6         10.98         10.85         0.34 o                         
   6   3   6        101.56         99.54         1.14 o                         
   7   3   6         63.15         61.70         1.04 o                         
   8   3   6         86.02         89.07         1.29 o                         
 -10   4   6          4.00          4.88         0.56 o                         
  -9   4   6        153.82        147.41         1.56 o                         
  -8   4   6        133.13        149.31         1.45 o                         
  -7   4   6          1.02          0.08         0.53 o                         
  -6   4   6         31.26         25.41         0.71 o                         
  -5   4   6        632.15        675.04         3.80 o                         
  -4   4   6        246.79        257.80         1.69 o                         
  -3   4   6       2005.01       1928.78        11.76 o                         
  -2   4   6        294.26        384.15         2.25 o                         
  -1   4   6        318.06        325.28         1.93 o                         
   0   4   6          8.80         17.74         0.44 o                         
   1   4   6        536.56        586.04         3.65 o                         
   2   4   6        621.90        612.32         3.84 o                         
   3   4   6        127.63        135.59         1.16 o                         
   4   4   6         29.79         27.48         0.51 o                         
   5   4   6        284.11        290.74         2.14 o                         
   6   4   6        106.27        114.14         1.19 o                         
   7   4   6        108.93        104.49         1.22 o                         
   8   4   6          2.13          1.13         0.46 o                         
 -10   5   6          6.21          6.01         0.73 o                         
  -9   5   6        369.90        409.77         3.14 o                         
  -8   5   6        275.48        309.85         2.17 o                         
  -7   5   6         56.36         53.78         0.83 o                         
  -6   5   6         75.45         60.79         1.09 o                         
  -5   5   6       1640.06       1567.15         8.48 o                         
  -4   5   6         42.39         59.49         0.69 o                         
  -3   5   6         52.66         78.41         0.73 o                         
  -2   5   6        795.44        831.23         4.54 o                         
  -1   5   6         62.70         69.76         0.63 o                         
   0   5   6        283.03        254.18         1.60 o                         
   1   5   6       1196.83       1237.65         9.00 o                         
   2   5   6        612.94        628.67         3.97 o                         
   3   5   6         29.93         34.30         0.56 o                         
   4   5   6        326.22        333.49         2.14 o                         
   5   5   6        191.12        193.33         1.56 o                         
   6   5   6         76.55         71.25         0.98 o                         
   7   5   6        120.10        108.47         1.28 o                         
   8   5   6        130.49        134.12         1.53 o                         
  -9   6   6         21.99         25.69         1.00 o                         
  -8   6   6         43.33         48.64         0.92 o                         
  -7   6   6        112.28         95.29         1.07 o                         
  -6   6   6         58.84         60.62         0.87 o                         
  -5   6   6        110.49        103.16         1.00 o                         
  -4   6   6          2.15          0.46         0.26 o                         
  -3   6   6        413.56        442.74         2.63 o                         
  -2   6   6        806.72        874.33         4.80 o                         
  -1   6   6        379.88        440.97         2.55 o                         
   0   6   6        199.41        222.02         1.55 o                         
   1   6   6        173.88        162.53         1.23 o                         
   2   6   6         21.42         26.23         0.47 o                         
   3   6   6         48.41         64.18         0.79 o                         
   4   6   6         24.75         21.73         0.59 o                         
   5   6   6         30.69         31.30         0.70 o                         
   6   6   6        334.43        342.46         2.61 o                         
   7   6   6        101.06         93.39         1.23 o                         
   8   6   6         14.76         14.68         0.82 o                         
  -9   7   6          2.55          3.38         0.50 o                         
  -8   7   6        153.57        154.36         1.52 o                         
  -7   7   6        183.78        178.80         1.56 o                         
  -6   7   6        188.24        221.56         2.41 o                         
  -5   7   6          9.05          7.04         0.38 o                         
  -4   7   6         22.65         22.53         0.56 o                         
  -3   7   6       1378.12       1390.38         7.48 o                         
  -2   7   6       1020.15       1061.16         5.95 o                         
  -1   7   6         56.12         55.10         0.58 o                         
   0   7   6          5.07          7.72         0.27 o                         
   1   7   6        452.26        459.67         2.76 o                         
   2   7   6          0.25          1.02         0.22 o                         
   3   7   6         41.72         46.66         0.63 o                         
   4   7   6        112.59        115.09         1.55 o                         
   5   7   6        873.22        856.51         5.36 o                         
   6   7   6         14.40         11.23         0.52 o                         
   7   7   6          6.43          7.33         0.51 o                         
   8   7   6         90.02        109.44         1.50 o                         
  -9   8   6          1.35          0.87         0.52 o                         
  -8   8   6          3.49          1.83         0.46 o                         
  -7   8   6        805.64        773.44         5.63 o                         
  -6   8   6        171.58        159.32         1.48 o                         
  -5   8   6         93.18         95.05         1.03 o                         
  -4   8   6        118.14        125.88         1.19 o                         
  -3   8   6         67.85         78.41         0.82 o                         
  -2   8   6       1186.27       1166.20         6.77 o                         
  -1   8   6        668.82        712.88         4.13 o                         
   0   8   6        206.68        202.86         1.43 o                         
   1   8   6        149.57        140.22         1.11 o                         
   2   8   6         10.83         18.73         0.40 o                         
   3   8   6        717.38        739.58         4.27 o                         
   4   8   6        192.65        198.46         1.52 o                         
   5   8   6        108.08        105.57         1.23 o                         
   6   8   6          1.89          1.93         0.45 o                         
   7   8   6         29.71         35.50         0.97 o                         
  -9   9   6        543.59        545.64         3.52 o                         
  -8   9   6         21.03         15.28         0.67 o                         
  -7   9   6        442.83        421.40         3.08 o                         
  -6   9   6        667.72        670.28         4.38 o                         
  -5   9   6        233.36        211.86         1.72 o                         
  -4   9   6          0.96          1.14         0.34 o                         
  -3   9   6         52.94         56.33         0.72 o                         
  -2   9   6       1506.17       1471.90         9.13 o                         
  -1   9   6        821.30        886.07         5.48 o                         
   0   9   6        113.55        112.69         1.09 o                         
   1   9   6        194.23        184.87         1.31 o                         
   2   9   6         60.18         56.82         0.66 o                         
   3   9   6        985.80       1072.94         7.06 o                         
   4   9   6        206.93        209.83         1.71 o                         
   5   9   6       1580.75       1631.08        10.94 o                         
   6   9   6          0.63          0.53         0.47 o                         
   7   9   6          8.05          6.86         0.59 o                         
  -8  10   6          3.03          2.92         0.47 o                         
  -7  10   6        575.46        536.90         3.61 o                         
  -6  10   6        305.31        289.48         3.33 o                         
  -5  10   6         75.51         77.42         1.05 o                         
  -4  10   6        101.35         85.71         0.98 o                         
  -3  10   6         21.80         27.42         0.63 o                         
  -2  10   6        517.40        508.57         2.97 o                         
  -1  10   6         47.70         57.57         0.90 o                         
   0  10   6        218.34        218.94         1.67 o                         
   1  10   6         47.62         45.57         0.68 o                         
   2  10   6        280.72        288.54         2.07 o                         
   3  10   6        508.97        501.10         3.05 o                         
   4  10   6        337.15        308.93         2.42 o                         
   5  10   6        206.90        210.25         2.01 o                         
   6  10   6         25.50         19.87         0.70 o                         
   7  10   6        257.09        223.04         2.16 o                         
  -8  11   6          0.00         -0.22         0.52 o                         
  -7  11   6        158.75        158.30         1.57 o                         
  -6  11   6         75.51         83.95         1.15 o                         
  -5  11   6          1.20          0.18         0.39 o                         
  -4  11   6        140.70        153.67         1.31 o                         
  -3  11   6        902.65        915.83         5.30 o                         
  -2  11   6       1291.49       1309.94         7.77 o                         
  -1  11   6        597.63        608.19         3.81 o                         
   0  11   6        486.48        460.52         3.70 o                         
   1  11   6         54.24         69.97         0.88 o                         
   2  11   6        420.15        346.98         2.55 o                         
   3  11   6       1644.18       1476.14         8.24 o                         
   4  11   6         30.26         33.01         0.74 o                         
   5  11   6         23.95         29.94         0.81 o                         
   6  11   6        346.43        315.51         2.54 o                         
  -8  12   6         25.60         22.62         0.79 o                         
  -7  12   6        829.09        849.45         5.60 o                         
  -6  12   6        145.87        140.75         1.49 o                         
  -5  12   6         13.86         16.87         0.55 o                         
  -4  12   6        197.31        205.09         1.61 o                         
  -3  12   6         82.30         90.38         1.06 o                         
  -2  12   6         15.76         21.20         1.07 o                         
  -1  12   6        389.44        408.57         2.80 o                         
   0  12   6        141.89        157.00         1.39 o                         
   1  12   6        253.44        251.66         1.91 o                         
   2  12   6        773.13        805.58         6.26 o                         
   3  12   6         19.77         44.95         0.99 o                         
   4  12   6        128.86        137.05         1.27 o                         
   5  12   6        307.41        288.91         2.30 o                         
   6  12   6        111.93        116.59         1.49 o                         
  -7  13   6          8.34         12.12         0.62 o                         
  -6  13   6         13.84         13.32         0.61 o                         
  -5  13   6         20.31         24.08         0.66 o                         
  -4  13   6          9.19         10.52         0.47 o                         
  -3  13   6       2102.89       2100.11        13.30 o                         
  -2  13   6       1419.01       1414.31         8.61 o                         
  -1  13   6         15.69         14.78         0.53 o                         
   0  13   6        141.22        127.47         1.29 o                         
   1  13   6         43.32         33.09         0.82 o                         
   2  13   6         80.17         66.77         0.99 o                         
   3  13   6        147.92        133.26         1.40 o                         
   4  13   6          0.90          2.00         0.38 o                         
   5  13   6          6.94          2.10         0.55 o                         
  -6  14   6         43.22         38.45         1.03 o                         
  -5  14   6         51.16         45.11         0.97 o                         
  -4  14   6        312.05        329.88         2.42 o                         
  -3  14   6        160.51        163.69         1.99 o                         
  -2  14   6        597.77        632.82         4.25 o                         
  -1  14   6         64.44         62.19         1.02 o                         
   0  14   6         57.20         59.24         0.97 o                         
   1  14   6         77.99         63.87         1.03 o                         
   2  14   6         85.76        112.64         1.30 o                         
   3  14   6        146.34        163.25         1.68 o                         
   4  14   6         67.59         77.88         1.25 o                         
   5  14   6          6.53          8.05         0.53 o                         
  -6  15   6          8.27         11.87         0.65 o                         
  -5  15   6         58.08         46.25         1.06 o                         
  -4  15   6        390.40        411.37         3.06 o                         
  -3  15   6        486.04        485.87         3.23 o                         
  -2  15   6          4.37          4.02         0.47 o                         
  -1  15   6         31.81         31.50         1.00 o                         
   0  15   6          5.38          4.88         0.49 o                         
   1  15   6          0.18         -0.07         0.46 o                         
   2  15   6          2.35         -0.46         0.46 o                         
   3  15   6        196.86        175.26         1.75 o                         
   4  15   6         32.71         39.77         1.92 o                         
  -5  16   6         51.69         49.94         1.14 o                         
  -4  16   6          8.70          9.40         0.59 o                         
  -3  16   6          4.32          4.09         0.53 o                         
  -2  16   6         58.48         62.54         1.32 o                         
  -1  16   6        142.33        146.27         1.47 o                         
   0  16   6         65.50         56.31         1.09 o                         
   1  16   6         13.73         14.09         0.62 o                         
   2  16   6          0.46          0.05         0.50 o                         
   3  16   6         60.24         65.44         1.51 o                         
  -4  17   6         19.67         23.50         0.79 o                         
  -3  17   6          1.32          0.52         0.52 o                         
  -2  17   6         55.00         59.44         1.20 o                         
  -1  17   6         23.85         24.15         0.74 o                         
   0  17   6        266.16        268.87         2.32 o                         
   1  17   6         92.85         91.44         1.59 o                         
   2  17   6          1.73          0.63         0.57 o                         
  -1  18   6        677.44        668.93         5.25 o                         
   0  18   6         40.66         43.89         1.36 o                         
 -10   1   7        396.70        446.33         3.20 o                         
  -9   1   7         17.02         20.84         0.80 o                         
  -8   1   7        166.68        156.17         1.44 o                         
  -7   1   7         97.43         96.51         1.03 o                         
  -6   1   7        595.05        572.62         3.41 o                         
  -5   1   7        292.29        302.98         2.06 o                         
  -4   1   7       2209.54       2079.02        12.11 o                         
  -3   1   7        906.80       1064.05         6.39 o                         
  -2   1   7       2033.08       2192.22        28.05 o                         
  -1   1   7       3131.89       3156.35        35.67 o                         
   0   1   7          3.97          6.23         0.24 o                         
   1   1   7        673.78        685.64         4.57 o                         
   2   1   7       3907.64       4134.93        45.26 o                         
   3   1   7         19.84         18.73         0.46 o                         
   4   1   7        122.81        131.59         1.58 o                         
   5   1   7       1113.75       1091.99         7.19 o                         
   6   1   7       1295.67       1302.93         8.38 o                         
   7   1   7         37.66         37.96         0.86 o                         
   8   1   7        178.93        186.24         2.07 o                         
 -10   2   7          0.13         -0.33         0.57 o                         
  -9   2   7         38.82         40.51         0.91 o                         
  -8   2   7        584.39        610.15         3.94 o                         
  -7   2   7        302.83        307.70         2.12 o                         
  -6   2   7       1210.25       1219.87         6.97 o                         
  -5   2   7        148.09        142.04         1.21 o                         
  -4   2   7        537.35        558.42         3.49 o                         
  -3   2   7        339.12        325.06         2.22 o                         
  -2   2   7        535.49        542.34         3.27 o                         
  -1   2   7        498.62        529.87         3.15 o                         
   0   2   7        261.10        262.90         1.60 o                         
   1   2   7        281.83        309.35         2.11 o                         
   2   2   7        267.12        252.58         2.04 o                         
   3   2   7        196.60        204.27         1.65 o                         
   4   2   7        125.00        122.34         1.41 o                         
   5   2   7        105.81        104.58         1.19 o                         
   6   2   7        710.52        704.54         4.94 o                         
   7   2   7          7.39          7.87         0.55 o                         
   8   2   7          2.96          2.17         0.57 o                         
 -10   3   7        189.80        189.60         1.85 o                         
  -9   3   7        125.32        122.54         1.39 o                         
  -8   3   7        149.89        148.88         1.41 o                         
  -7   3   7        205.53        208.13         1.57 o                         
  -6   3   7         16.60         18.02         0.66 o                         
  -5   3   7          2.01          1.51         0.32 o                         
  -4   3   7        650.69        612.43         3.71 o                         
  -3   3   7         28.14         31.22         0.55 o                         
  -2   3   7        315.66        322.94         2.17 o                         
  -1   3   7        378.38        361.26         2.23 o                         
   0   3   7         31.58         23.96         0.37 o                         
   1   3   7        849.53        916.62         5.53 o                         
   2   3   7        972.79        949.24         5.75 o                         
   3   3   7          2.67          4.69         0.23 o                         
   4   3   7          3.62          3.96         0.26 o                         
   5   3   7        606.61        603.64         3.79 o                         
   6   3   7        427.82        430.98         3.06 o                         
   7   3   7         55.64         53.12         1.11 o                         
   8   3   7         58.33         66.77         1.56 o                         
 -10   4   7         32.37         24.55         0.77 o                         
  -9   4   7        558.82        539.08         3.53 o                         
  -8   4   7         38.01         39.16         0.94 o                         
  -7   4   7         21.94         22.68         0.78 o                         
  -6   4   7        248.71        258.02         1.92 o                         
  -5   4   7          3.29          5.10         0.34 o                         
  -4   4   7         23.73         25.05         0.50 o                         
  -3   4   7         49.70         51.81         0.57 o                         
  -2   4   7         25.85         22.94         0.50 o                         
  -1   4   7        731.66        706.48         4.14 o                         
   0   4   7         69.42         79.85         0.68 o                         
   1   4   7         37.94         36.87         0.56 o                         
   2   4   7         69.17         80.45         0.82 o                         
   3   4   7         95.08        100.50         0.93 o                         
   4   4   7        666.80        653.90         4.01 o                         
   5   4   7          8.59         10.55         0.35 o                         
   6   4   7         64.94         66.57         0.90 o                         
   7   4   7        216.23        230.52         1.94 o                         
   8   4   7          1.30          0.64         0.49 o                         
 -10   5   7         28.90         44.06         1.23 o                         
  -9   5   7        317.43        320.18         2.47 o                         
  -8   5   7       1639.08       1607.69        10.40 o                         
  -7   5   7        896.04        864.54         5.21 o                         
  -6   5   7        412.03        422.31         2.93 o                         
  -5   5   7        667.43        692.06         4.03 o                         
  -4   5   7          4.34          1.46         0.29 o                         
  -3   5   7         64.38         74.76         0.69 o                         
  -2   5   7        401.08        396.14         2.28 o                         
  -1   5   7        372.43        372.66         2.27 o                         
   0   5   7        178.02        189.68         1.31 o                         
   1   5   7        911.94        834.02         5.15 o                         
   2   5   7        697.67        724.74         4.55 o                         
   3   5   7         67.56         58.51         0.81 o                         
   4   5   7         10.19         13.81         0.41 o                         
   5   5   7        873.71        847.92         5.96 o                         
   6   5   7        122.78        119.44         1.44 o                         
   7   5   7          8.00          5.60         0.48 o                         
   8   5   7        145.41        158.51         1.70 o                         
  -9   6   7        100.59         85.71         1.33 o                         
  -8   6   7        208.21        194.53         1.67 o                         
  -7   6   7        271.74        258.74         1.91 o                         
  -6   6   7        438.80        412.97         2.60 o                         
  -5   6   7        202.10        222.79         1.63 o                         
  -4   6   7        523.89        507.04         3.03 o                         
  -3   6   7        866.63        816.38         4.56 o                         
  -2   6   7        461.33        432.67         2.47 o                         
  -1   6   7         22.79         14.84         0.34 o                         
   0   6   7         39.52         73.75         0.73 o                         
   1   6   7        260.40        255.90         1.93 o                         
   2   6   7          0.04          0.23         0.27 o                         
   3   6   7        398.62        406.96         2.78 o                         
   4   6   7        440.62        460.37         3.44 o                         
   5   6   7        479.77        475.54         4.25 o                         
   6   6   7        203.23        199.06         1.76 o                         
   7   6   7        109.63        114.01         1.61 o                         
   8   6   7        144.94        150.27         2.15 o                         
  -9   7   7         59.37         70.88         1.19 o                         
  -8   7   7        179.62        172.33         1.58 o                         
  -7   7   7         19.68         28.25         0.92 o                         
  -6   7   7        139.80        139.56         1.30 o                         
  -5   7   7          1.21          0.09         0.32 o                         
  -4   7   7        391.01        414.36         2.57 o                         
  -3   7   7         79.55         66.55         0.73 o                         
  -2   7   7        671.35        674.27         3.83 o                         
  -1   7   7          5.98         12.67         0.49 o                         
   0   7   7        251.74        258.56         1.71 o                         
   1   7   7         21.28         27.66         0.59 o                         
   2   7   7         53.01         63.11         0.82 o                         
   3   7   7         39.71         37.05         0.65 o                         
   4   7   7        231.04        222.61         1.82 o                         
   5   7   7        161.96        157.66         1.89 o                         
   6   7   7         76.68         74.35         1.11 o                         
   7   7   7          5.90          7.26         0.53 o                         
  -9   8   7          1.16          3.20         0.57 o                         
  -8   8   7          0.56          1.70         0.48 o                         
  -7   8   7        322.06        330.96         2.54 o                         
  -6   8   7        132.08        151.76         1.41 o                         
  -5   8   7          3.12          3.18         0.39 o                         
  -4   8   7        111.34        107.79         1.04 o                         
  -3   8   7        215.57        216.69         1.53 o                         
  -2   8   7        201.07        204.37         1.56 o                         
  -1   8   7         11.38          9.42         0.43 o                         
   0   8   7       1179.40       1232.87         7.06 o                         
   1   8   7       3025.19       2998.02        17.62 o                         
   2   8   7         48.06         57.67         0.72 o                         
   3   8   7        414.33        402.86         4.80 o                         
   4   8   7       1154.78       1168.13         7.59 o                         
   5   8   7         44.05         61.00         0.83 o                         
   6   8   7         51.78         45.62         0.96 o                         
   7   8   7        354.81        365.50         3.04 o                         
  -9   9   7         43.81         37.19         0.94 o                         
  -8   9   7         27.23         30.61         0.85 o                         
  -7   9   7        103.50         92.13         1.21 o                         
  -6   9   7         50.72         46.49         0.98 o                         
  -5   9   7        131.35        130.37         1.66 o                         
  -4   9   7         13.04         14.13         0.75 o                         
  -3   9   7          5.03          6.85         0.49 o                         
  -2   9   7          0.12          1.03         0.29 o                         
  -1   9   7        314.37        335.48         2.39 o                         
   0   9   7         73.66         68.54         0.83 o                         
   1   9   7        119.45         91.40         0.87 o                         
   2   9   7        448.45        486.61         2.81 o                         
   3   9   7         43.55         32.10         0.56 o                         
   4   9   7       1144.89       1100.66         6.62 o                         
   5   9   7         31.24         36.54         0.72 o                         
   6   9   7        303.50        296.32         2.46 o                         
   7   9   7         15.13         14.27         0.69 o                         
  -8  10   7          4.24          2.34         0.53 o                         
  -7  10   7         82.60         80.24         1.23 o                         
  -6  10   7        962.77        960.74         6.16 o                         
  -5  10   7         48.81         35.56         0.83 o                         
  -4  10   7         63.13         64.85         1.34 o                         
  -3  10   7        133.82        130.70         1.17 o                         
  -2  10   7        790.31        800.24         4.67 o                         
  -1  10   7       2055.62       1993.62        11.29 o                         
   0  10   7       1800.65       1785.92        10.21 o                         
   1  10   7       1856.12       1860.94        10.53 o                         
   2  10   7        686.17        650.93         3.98 o                         
   3  10   7          0.23          0.62         0.30 o                         
   4  10   7         61.97         67.91         0.84 o                         
   5  10   7        321.14        287.38         2.20 o                         
   6  10   7         73.21         51.39         1.21 o                         
  -8  11   7        223.61        191.45         1.86 o                         
  -7  11   7        103.86         92.33         1.28 o                         
  -6  11   7        321.94        308.04         2.32 o                         
  -5  11   7        140.53        155.51         1.45 o                         
  -4  11   7         25.33         24.01         0.68 o                         
  -3  11   7        322.81        319.44         2.38 o                         
  -2  11   7       1260.08       1222.18         7.30 o                         
  -1  11   7        154.82        149.21         1.41 o                         
   0  11   7        188.26        180.77         2.05 o                         
   1  11   7         26.56         44.39         0.74 o                         
   2  11   7         18.92         32.76         0.77 o                         
   3  11   7        185.75        166.02         1.39 o                         
   4  11   7        230.90        201.47         1.61 o                         
   5  11   7         12.50         17.17         0.54 o                         
   6  11   7        430.36        457.94         3.38 o                         
  -7  12   7        329.22        310.15         2.51 o                         
  -6  12   7        426.21        421.46         3.22 o                         
  -5  12   7        101.78         99.76         1.18 o                         
  -4  12   7          2.65          2.46         0.39 o                         
  -3  12   7        172.28        167.11         1.44 o                         
  -2  12   7          4.89          6.41         0.53 o                         
  -1  12   7        144.08        144.76         1.70 o                         
   0  12   7         39.72         31.36         0.75 o                         
   1  12   7        271.07        241.95         2.13 o                         
   2  12   7       1125.24       1020.30         6.25 o                         
   3  12   7          0.68          1.10         0.34 o                         
   4  12   7         79.02         89.16         1.08 o                         
   5  12   7        178.47        177.74         1.55 o                         
   6  12   7       1739.13       1868.80        12.54 o                         
  -7  13   7        127.13        129.57         1.58 o                         
  -6  13   7         13.32         13.98         0.61 o                         
  -5  13   7         77.79         80.03         1.09 o                         
  -4  13   7        638.56        656.99         4.22 o                         
  -3  13   7        157.56        159.49         1.45 o                         
  -2  13   7         66.14         64.12         1.01 o                         
  -1  13   7         82.60         87.03         1.18 o                         
   0  13   7        121.75        112.73         1.34 o                         
   1  13   7        207.63        204.22         1.70 o                         
   2  13   7        423.95        452.70         3.43 o                         
   3  13   7         48.69         47.11         0.99 o                         
   4  13   7         41.33         37.75         0.74 o                         
   5  13   7         81.77         67.61         1.03 o                         
  -6  14   7         33.16         32.35         1.10 o                         
  -5  14   7          4.93          4.51         0.50 o                         
  -4  14   7        535.71        541.51         3.74 o                         
  -3  14   7        306.19        321.33         2.94 o                         
  -2  14   7        174.52        169.37         1.59 o                         
  -1  14   7         16.91         16.72         0.64 o                         
   0  14   7         25.42         34.36         0.84 o                         
   1  14   7         15.95         15.13         0.56 o                         
   2  14   7         13.80         10.07         0.51 o                         
   3  14   7          0.14         -0.49         0.49 o                         
   4  14   7         29.66         26.71         0.85 o                         
  -5  15   7        310.76        329.59         2.53 o                         
  -4  15   7        219.42        222.09         1.94 o                         
  -3  15   7        188.80        189.21         1.76 o                         
  -2  15   7          7.57          8.26         0.50 o                         
  -1  15   7        135.27        136.71         1.43 o                         
   0  15   7        119.83        117.12         1.35 o                         
   1  15   7         36.64         36.35         1.02 o                         
   2  15   7          3.67          5.63         0.52 o                         
   3  15   7        103.91        109.53         2.00 o                         
   4  15   7         25.23         22.11         0.96 o                         
  -4  16   7          5.70          4.66         0.63 o                         
  -3  16   7          4.09          4.39         0.55 o                         
  -2  16   7         26.19         26.81         0.98 o                         
  -1  16   7         12.27         12.29         0.58 o                         
   0  16   7          0.08         -0.44         0.49 o                         
   1  16   7         15.26         10.93         0.62 o                         
   2  16   7         35.62         35.77         0.99 o                         
   3  16   7         24.86         29.66         0.93 o                         
  -3  17   7          5.16          3.50         0.59 o                         
  -2  17   7         34.16         37.05         1.33 o                         
  -1  17   7         32.05         29.30         1.09 o                         
   0  17   7         16.97         19.21         0.89 o                         
   1  17   7         13.31         14.12         0.73 o                         
 -10   0   8        105.39         97.28         2.31 o                         
  -9   0   8       1029.18       1068.64         9.30 o                         
  -8   0   8        478.97        483.87         4.57 o                         
  -7   0   8       1098.84       1084.60         8.66 o                         
  -6   0   8        897.03        870.12         7.55 o                         
  -5   0   8        983.58        865.86         6.94 o                         
  -4   0   8          6.39         21.66         0.69 o                         
  -3   0   8         18.47         50.64         1.85 o                         
  -2   0   8       3107.49       3524.50        96.49 o                         
  -1   0   8        179.47        198.63         1.74 o                         
   0   0   8         34.12         43.83         0.83 o                         
   1   0   8          2.49          2.55         0.33 o                         
   2   0   8        124.02        117.64         1.28 o                         
   3   0   8         65.53         63.47         0.97 o                         
   4   0   8         13.72         16.38         0.87 o                         
   5   0   8       2942.89       2902.10        25.57 o                         
   6   0   8       1193.67       1200.86        11.94 o                         
   7   0   8          6.79          9.27         0.72 o                         
   8   0   8          4.53          3.99         0.70 o                         
 -10   1   8        320.96        346.78         2.66 o                         
  -9   1   8          0.02          0.56         0.46 o                         
  -8   1   8        110.56        119.00         1.27 o                         
  -7   1   8       1062.09       1095.36         6.64 o                         
  -6   1   8       2760.93       2684.43        15.12 o                         
  -5   1   8        510.25        517.10         3.12 o                         
  -4   1   8        665.08        634.45         3.66 o                         
  -3   1   8        233.77        222.45         1.71 o                         
  -2   1   8        977.32       1012.70         5.82 o                         
  -1   1   8       1041.80       1157.43         7.08 o                         
   0   1   8        779.36        901.05         5.73 o                         
   1   1   8         92.80        112.55         0.89 o                         
   2   1   8         80.06         69.33         0.66 o                         
   3   1   8          1.36          1.02         0.26 o                         
   4   1   8        280.40        295.49         2.83 o                         
   5   1   8        522.65        543.69         3.94 o                         
   6   1   8         13.64         16.67         0.81 o                         
   7   1   8          0.23          0.26         0.44 o                         
   8   1   8         12.10         10.51         0.85 o                         
 -10   2   8        328.92        343.65         2.66 o                         
  -9   2   8         37.25         36.24         0.91 o                         
  -8   2   8        523.96        550.20         3.76 o                         
  -7   2   8       1325.20       1327.25         7.75 o                         
  -6   2   8        494.44        492.36         3.42 o                         
  -5   2   8       1206.42       1205.14         6.65 o                         
  -4   2   8         83.71         66.69         0.98 o                         
  -3   2   8        142.85        149.49         1.24 o                         
  -2   2   8         16.60         23.09         0.44 o                         
  -1   2   8          2.15         12.45         0.37 o                         
   0   2   8         71.59         63.57         0.57 o                         
   1   2   8        138.74        132.75         1.25 o                         
   2   2   8          1.81          6.69         0.28 o                         
   3   2   8         30.07         34.72         0.89 o                         
   4   2   8        645.38        681.70         6.51 o                         
   5   2   8        480.85        490.03         3.84 o                         
   6   2   8       1958.24       1974.90        12.53 o                         
   7   2   8          8.94         11.45         0.60 o                         
   8   2   8         11.13         12.38         0.72 o                         
 -10   3   8         74.35         60.42         1.19 o                         
  -9   3   8        174.00        181.87         1.83 o                         
  -8   3   8        237.20        237.31         1.97 o                         
  -7   3   8        163.85        169.67         1.50 o                         
  -6   3   8        344.42        338.80         2.46 o                         
  -5   3   8        261.48        243.21         1.94 o                         
  -4   3   8         15.60         11.38         0.40 o                         
  -3   3   8        235.15        253.67         1.84 o                         
  -2   3   8        159.54        140.59         1.09 o                         
  -1   3   8        312.49        332.31         2.12 o                         
   0   3   8        373.29        337.69         2.03 o                         
   1   3   8        145.65        120.29         1.01 o                         
   2   3   8        835.14        853.82         5.23 o                         
   3   3   8       1285.41       1288.54         7.84 o                         
   4   3   8         42.28         44.23         1.18 o                         
   5   3   8         49.36         48.44         0.97 o                         
   6   3   8         61.75         54.37         0.83 o                         
   7   3   8        219.76        231.01         2.25 o                         
   8   3   8        331.60        321.80         3.08 o                         
 -10   4   8         90.92        104.81         1.58 o                         
  -9   4   8          0.04         -0.42         0.51 o                         
  -8   4   8        671.69        698.65         4.99 o                         
  -7   4   8        512.98        538.17         4.53 o                         
  -6   4   8        843.43        828.61         4.81 o                         
  -5   4   8          8.89          6.86         0.42 o                         
  -4   4   8        113.43        121.91         1.12 o                         
  -3   4   8        533.47        568.32         3.78 o                         
  -2   4   8        736.29        693.65         4.46 o                         
  -1   4   8          0.73          1.37         0.24 o                         
   0   4   8         75.31         65.05         0.66 o                         
   1   4   8       1091.55       1142.49         6.88 o                         
   2   4   8          4.25          4.48         0.29 o                         
   3   4   8          7.19         11.06         0.37 o                         
   4   4   8        226.14        227.73         1.78 o                         
   5   4   8         43.05         40.12         0.64 o                         
   6   4   8          0.18          0.22         0.43 o                         
   7   4   8        100.12         97.28         1.42 o                         
  -9   5   8         95.61        109.13         1.38 o                         
  -8   5   8        180.84        177.08         1.73 o                         
  -7   5   8        582.53        605.13         4.90 o                         
  -6   5   8        106.76        102.70         1.35 o                         
  -5   5   8          3.98          4.45         0.40 o                         
  -4   5   8        287.27        298.19         2.00 o                         
  -3   5   8        348.59        338.82         2.16 o                         
  -2   5   8        122.18        101.85         0.88 o                         
  -1   5   8         75.81         84.13         0.80 o                         
   0   5   8       1249.35       1333.14         7.73 o                         
   1   5   8         40.20         31.46         0.62 o                         
   2   5   8        357.46        360.55         2.48 o                         
   3   5   8       1254.86       1231.33         9.47 o                         
   4   5   8         76.55         72.59         0.89 o                         
   5   5   8          0.02         -0.31         0.31 o                         
   6   5   8        524.34        517.03         3.81 o                         
   7   5   8        172.45        172.77         1.70 o                         
  -9   6   8         31.84         31.57         1.23 o                         
  -8   6   8         66.80         57.96         1.11 o                         
  -7   6   8          4.19          2.13         0.44 o                         
  -6   6   8       1096.22       1047.95         5.79 o                         
  -5   6   8        363.50        402.78         3.33 o                         
  -4   6   8         78.14         73.97         0.81 o                         
  -3   6   8       1838.41       1746.46         9.29 o                         
  -2   6   8        167.04        192.19         1.36 o                         
  -1   6   8         10.80          9.35         0.31 o                         
   0   6   8         21.36         25.62         0.54 o                         
   1   6   8        531.82        535.99         3.84 o                         
   2   6   8         93.77         99.26         1.06 o                         
   3   6   8          0.96          1.92         0.35 o                         
   4   6   8        455.67        440.44         3.13 o                         
   5   6   8        309.70        312.73         2.40 o                         
   6   6   8        623.65        601.87         4.38 o                         
   7   6   8         34.64         26.25         0.79 o                         
  -9   7   8         27.99         24.95         0.79 o                         
  -8   7   8         17.36         16.83         0.61 o                         
  -7   7   8        286.02        279.01         2.23 o                         
  -6   7   8         93.65         91.08         1.08 o                         
  -5   7   8        192.18        186.00         1.51 o                         
  -4   7   8        184.91        165.08         1.29 o                         
  -3   7   8        188.91        188.81         1.38 o                         
  -2   7   8        637.37        624.51         3.48 o                         
  -1   7   8       1052.92        982.52         5.73 o                         
   0   7   8       1234.14       1219.93         6.96 o                         
   1   7   8        711.29        690.89         4.79 o                         
   2   7   8        172.82        199.33         1.63 o                         
   3   7   8        279.41        278.42         2.12 o                         
   4   7   8         79.14         76.91         0.98 o                         
   5   7   8        528.43        524.81         3.72 o                         
   6   7   8         41.38         51.81         1.07 o                         
   7   7   8          8.97          9.54         0.67 o                         
  -9   8   8         73.97         70.85         1.32 o                         
  -8   8   8         44.16         39.51         0.96 o                         
  -7   8   8        201.41        179.25         1.65 o                         
  -6   8   8        555.35        518.75         3.57 o                         
  -5   8   8         88.60         88.48         1.44 o                         
  -4   8   8         78.11         79.64         1.03 o                         
  -3   8   8        117.50        118.82         1.26 o                         
  -2   8   8       1857.64       1793.42         9.26 o                         
  -1   8   8        468.64        447.95         2.86 o                         
   0   8   8        330.62        329.70         2.29 o                         
   1   8   8        409.02        383.16         2.78 o                         
   2   8   8         23.69         22.11         0.54 o                         
   3   8   8        176.37        160.55         1.41 o                         
   4   8   8        215.74        177.38         1.83 o                         
   5   8   8         68.79         69.65         1.01 o                         
   6   8   8          5.89          7.35         0.67 o                         
   7   8   8          6.93          6.89         0.56 o                         
  -8   9   8         26.67         23.63         0.88 o                         
  -7   9   8         47.02         59.77         1.13 o                         
  -6   9   8       1062.55        988.14         6.08 o                         
  -5   9   8        108.65         96.59         1.10 o                         
  -4   9   8        331.85        328.18         2.24 o                         
  -3   9   8        307.41        309.53         2.04 o                         
  -2   9   8       1733.60       1698.45         9.32 o                         
  -1   9   8          1.66          0.82         0.32 o                         
   0   9   8         49.46         51.64         0.76 o                         
   1   9   8        309.66        298.52         2.15 o                         
   2   9   8        188.54        168.61         1.49 o                         
   3   9   8        366.21        339.56         2.56 o                         
   4   9   8        153.34        126.02         1.28 o                         
   5   9   8        280.74        277.53         2.28 o                         
   6   9   8         21.59         29.47         0.98 o                         
  -8  10   8         39.58         47.36         1.23 o                         
  -7  10   8        212.18        203.23         2.88 o                         
  -6  10   8        499.43        462.77         3.16 o                         
  -5  10   8       1147.43       1116.93         7.03 o                         
  -4  10   8        222.12        214.67         1.76 o                         
  -3  10   8        445.22        446.03         2.89 o                         
  -2  10   8       1757.77       1653.19         9.32 o                         
  -1  10   8        377.09        345.79         2.57 o                         
   0  10   8        299.52        310.25         2.26 o                         
   1  10   8        134.31        148.88         1.26 o                         
   2  10   8          4.92          3.50         0.35 o                         
   3  10   8         28.92         23.76         0.85 o                         
   4  10   8         40.53         43.13         0.85 o                         
   5  10   8        192.51        200.24         1.78 o                         
   6  10   8          7.99         10.24         0.68 o                         
  -8  11   8        103.94        122.52         1.59 o                         
  -7  11   8        348.38        364.39         3.30 o                         
  -6  11   8         26.34         24.08         1.04 o                         
  -5  11   8         27.63         25.06         0.66 o                         
  -4  11   8        235.23        252.56         1.92 o                         
  -3  11   8        152.55        162.76         1.42 o                         
  -2  11   8       1609.36       1631.52        10.31 o                         
  -1  11   8       2547.76       2487.58        14.82 o                         
   0  11   8        694.85        712.41         5.48 o                         
   1  11   8        449.63        461.11         2.91 o                         
   2  11   8        780.35        686.02         4.29 o                         
   3  11   8        239.37        186.44         1.78 o                         
   4  11   8         15.56         16.44         0.63 o                         
   5  11   8         14.37         21.42         0.96 o                         
   6  11   8          8.88          9.38         0.90 o                         
  -7  12   8        374.93        360.26         2.71 o                         
  -6  12   8        154.85        148.00         1.47 o                         
  -5  12   8         48.03         52.45         0.96 o                         
  -4  12   8         17.76         21.08         0.68 o                         
  -3  12   8          3.19          3.00         0.37 o                         
  -2  12   8        228.36        222.31         1.93 o                         
  -1  12   8        264.83        273.78         2.23 o                         
   0  12   8        102.22         92.38         1.15 o                         
   1  12   8        262.33        271.56         2.09 o                         
   2  12   8         67.39         73.95         1.03 o                         
   3  12   8        131.10        140.51         1.24 o                         
   4  12   8        129.14        126.16         1.69 o                         
   5  12   8          0.00          0.86         0.46 o                         
  -7  13   8         39.22         37.89         1.14 o                         
  -6  13   8         18.88         19.14         0.66 o                         
  -5  13   8         37.05         37.69         0.91 o                         
  -4  13   8        111.59        118.57         1.28 o                         
  -3  13   8         10.27          9.99         0.51 o                         
  -2  13   8         36.12         36.22         0.92 o                         
  -1  13   8          0.66          1.05         0.47 o                         
   0  13   8        375.81        367.34         3.14 o                         
   1  13   8        254.95        271.13         2.12 o                         
   2  13   8        371.33        408.71         3.15 o                         
   3  13   8        197.64        174.64         1.74 o                         
   4  13   8         56.47         48.31         0.91 o                         
  -6  14   8        251.72        258.05         2.30 o                         
  -5  14   8          8.90          9.44         0.54 o                         
  -4  14   8         12.49         11.97         0.53 o                         
  -3  14   8        242.20        249.80         2.13 o                         
  -2  14   8         84.93         83.52         1.17 o                         
  -1  14   8        206.85        198.37         2.12 o                         
   0  14   8         18.57         18.32         0.60 o                         
   1  14   8         60.65         61.60         1.07 o                         
   2  14   8          2.71          3.79         0.47 o                         
   3  14   8         32.69         19.13         0.67 o                         
   4  14   8        527.75        491.58         3.74 o                         
  -5  15   8          6.89          5.52         0.77 o                         
  -4  15   8         97.73         95.62         1.31 o                         
  -3  15   8         44.68         40.29         1.13 o                         
  -2  15   8         12.70         10.96         0.57 o                         
  -1  15   8         40.99         35.22         0.94 o                         
   0  15   8          5.28          5.67         0.52 o                         
   1  15   8         50.47         42.25         1.02 o                         
   2  15   8        176.16        181.13         1.80 o                         
   3  15   8          4.74          2.26         0.55 o                         
  -4  16   8         33.70         36.08         0.93 o                         
  -3  16   8          7.02          5.54         0.60 o                         
  -2  16   8         64.20         58.04         1.14 o                         
  -1  16   8          1.02          0.94         0.52 o                         
   0  16   8          6.44          6.50         0.58 o                         
   1  16   8          1.45          1.85         0.57 o                         
   2  16   8        166.60        142.68         1.82 o                         
  -2  17   8        147.99        155.84         1.74 o                         
  -1  17   8          5.42          3.79         0.61 o                         
   0  17   8          4.19          2.48         0.62 o                         
 -10   1   9         14.80         18.07         0.75 o                         
  -9   1   9        152.22        157.96         1.74 o                         
  -8   1   9          9.92         10.70         0.72 o                         
  -7   1   9        107.61        104.37         1.97 o                         
  -6   1   9        467.84        467.25         3.06 o                         
  -5   1   9        151.04        153.64         1.44 o                         
  -4   1   9        658.86        670.31         4.29 o                         
  -3   1   9       1827.02       1836.79        11.27 o                         
  -2   1   9        201.38        243.76         1.73 o                         
  -1   1   9        163.07        151.64         1.12 o                         
   0   1   9       1065.12       1120.16         7.03 o                         
   1   1   9        660.34        670.00         4.01 o                         
   2   1   9        978.91       1060.41         6.17 o                         
   3   1   9         88.62        100.87         0.94 o                         
   4   1   9        109.12        105.02         1.19 o                         
   5   1   9        379.86        381.47         3.38 o                         
   6   1   9        595.51        608.80         4.89 o                         
   7   1   9        229.49        230.95         2.10 o                         
 -10   2   9          7.66          8.32         0.70 o                         
  -9   2   9        119.93        120.45         1.53 o                         
  -8   2   9         16.82         15.82         1.10 o                         
  -7   2   9       3029.08       2991.54        17.48 o                         
  -6   2   9          3.04          2.49         0.74 o                         
  -5   2   9         62.55         66.62         0.82 o                         
  -4   2   9       1660.52       1613.76         9.59 o                         
  -3   2   9       1244.11       1289.38         7.69 o                         
  -2   2   9        490.12        496.17         3.06 o                         
  -1   2   9        351.38        382.77         2.41 o                         
   0   2   9       1754.31       1712.09         9.39 o                         
   1   2   9        116.59        132.42         1.12 o                         
   2   2   9        427.12        466.29         3.13 o                         
   3   2   9         53.56         59.83         0.77 o                         
   4   2   9        109.98        110.33         1.37 o                         
   5   2   9       1209.24       1213.93         9.11 o                         
   6   2   9         31.81         31.04         1.05 o                         
   7   2   9       1277.88       1286.91         8.77 o                         
  -9   3   9          1.10          0.25         0.56 o                         
  -8   3   9        151.17        156.29         1.65 o                         
  -7   3   9        795.04        822.70         6.12 o                         
  -6   3   9        209.95        219.15         2.00 o                         
  -5   3   9          2.73          1.30         0.33 o                         
  -4   3   9          0.38          0.00         0.44 o                         
  -3   3   9        172.72        163.91         1.37 o                         
  -2   3   9        417.46        459.17         3.11 o                         
  -1   3   9          3.96          2.53         0.25 o                         
   0   3   9       1001.38        944.94         5.20 o                         
   1   3   9         56.88         60.97         0.69 o                         
   2   3   9        137.33        159.00         1.45 o                         
   3   3   9         57.78         56.63         0.74 o                         
   4   3   9        175.30        175.59         1.79 o                         
   5   3   9        108.23        112.42         1.37 o                         
   6   3   9         23.88         29.25         0.79 o                         
   7   3   9        327.20        328.95         3.10 o                         
  -9   4   9          0.00          1.38         0.52 o                         
  -8   4   9        320.90        337.49         2.70 o                         
  -7   4   9        576.05        570.91         4.64 o                         
  -6   4   9        956.55        959.72         6.10 o                         
  -5   4   9        107.83        115.79         1.18 o                         
  -4   4   9          2.12          2.77         0.44 o                         
  -3   4   9        175.58        211.49         1.76 o                         
  -2   4   9        588.60        621.10         3.91 o                         
  -1   4   9       1292.83       1233.33         7.01 o                         
   0   4   9         21.44         14.57         0.51 o                         
   1   4   9          2.79          5.40         0.37 o                         
   2   4   9        746.41        738.71         4.62 o                         
   3   4   9         56.79         59.39         0.77 o                         
   4   4   9        193.92        206.49         1.82 o                         
   5   4   9          0.15          0.89         0.41 o                         
   6   4   9         25.30         22.58         0.71 o                         
   7   4   9        334.22        351.17         3.26 o                         
  -9   5   9          0.02          0.06         0.55 o                         
  -8   5   9        134.17        129.43         1.37 o                         
  -7   5   9         58.23         53.32         0.99 o                         
  -6   5   9        112.46        109.94         1.50 o                         
  -5   5   9          0.04          0.08         0.56 o                         
  -4   5   9        470.26        470.68         2.96 o                         
  -3   5   9         87.60         95.24         0.96 o                         
  -2   5   9       1279.16       1266.52         7.54 o                         
  -1   5   9        299.70        296.49         1.87 o                         
   0   5   9         16.97         14.27         0.45 o                         
   1   5   9       1093.60       1047.88         6.68 o                         
   2   5   9         36.27         29.03         0.75 o                         
   3   5   9        677.99        667.39         4.48 o                         
   4   5   9         19.79         21.43         0.66 o                         
   5   5   9          0.04          0.19         0.31 o                         
   6   5   9        120.76        115.92         1.65 o                         
   7   5   9          7.90          7.28         0.63 o                         
  -9   6   9        496.71        524.23         3.65 o                         
  -8   6   9         53.35         58.11         1.12 o                         
  -7   6   9         92.67         87.30         1.10 o                         
  -6   6   9         17.36         19.61         0.53 o                         
  -5   6   9        534.38        488.18         3.20 o                         
  -4   6   9        127.90        101.74         0.99 o                         
  -3   6   9         95.93        104.36         1.00 o                         
  -2   6   9        434.08        447.08         2.63 o                         
  -1   6   9         67.88         65.84         0.76 o                         
   0   6   9        286.18        308.64         2.27 o                         
   1   6   9          0.07         -0.17         0.31 o                         
   2   6   9        280.61        295.29         2.21 o                         
   3   6   9        142.40        128.05         1.32 o                         
   4   6   9        230.94        213.08         1.71 o                         
   5   6   9          3.70          3.23         0.40 o                         
   6   6   9          8.66          9.97         0.51 o                         
   7   6   9        137.43        128.96         2.36 o                         
  -9   7   9         61.95         62.07         1.33 o                         
  -8   7   9          2.07          3.61         0.57 o                         
  -7   7   9          0.62          1.99         0.44 o                         
  -6   7   9        121.20        121.17         1.23 o                         
  -5   7   9         25.35         18.04         0.74 o                         
  -4   7   9         75.61         74.22         0.86 o                         
  -3   7   9        428.28        417.43         2.53 o                         
  -2   7   9       1321.35       1294.33         7.00 o                         
  -1   7   9        455.53        459.71         2.72 o                         
   0   7   9       1990.15       1957.51        12.64 o                         
   1   7   9         13.26         18.38         0.56 o                         
   2   7   9         77.93         65.83         0.93 o                         
   3   7   9        228.32        204.72         1.68 o                         
   4   7   9         21.83         21.54         0.56 o                         
   5   7   9         21.54         17.14         0.54 o                         
   6   7   9         21.00         20.09         0.74 o                         
  -8   8   9         19.54         22.01         0.69 o                         
  -7   8   9        185.32        152.72         1.49 o                         
  -6   8   9         27.67         30.37         0.86 o                         
  -5   8   9         19.02         21.05         0.81 o                         
  -4   8   9         72.12         70.86         0.87 o                         
  -3   8   9        191.55        202.38         1.52 o                         
  -2   8   9        831.26        816.80         4.57 o                         
  -1   8   9        365.35        364.57         2.92 o                         
   0   8   9        197.66        203.76         1.60 o                         
   1   8   9        602.79        563.14         4.47 o                         
   2   8   9         81.20        106.49         1.26 o                         
   3   8   9        938.85        864.83         5.51 o                         
   4   8   9        119.30         96.09         1.10 o                         
   5   8   9          0.22          1.79         0.39 o                         
   6   8   9          0.18         -0.62         0.62 o                         
  -8   9   9         22.90         25.76         0.80 o                         
  -7   9   9        254.28        257.90         2.09 o                         
  -6   9   9          7.10          7.36         0.47 o                         
  -5   9   9         77.16         81.46         1.02 o                         
  -4   9   9        884.14        885.51         5.24 o                         
  -3   9   9       1016.11        987.54         6.42 o                         
  -2   9   9        373.90        350.20         2.33 o                         
  -1   9   9        332.11        335.28         2.37 o                         
   0   9   9        271.76        285.09         2.20 o                         
   1   9   9        495.56        461.76         3.54 o                         
   2   9   9        598.86        492.98         3.34 o                         
   3   9   9        176.04        159.41         1.45 o                         
   4   9   9         39.04         41.32         0.84 o                         
   5   9   9         42.14         40.89         1.02 o                         
   6   9   9         67.75         75.63         1.35 o                         
  -8  10   9          0.65         -0.38         0.58 o                         
  -7  10   9         17.77         14.92         0.66 o                         
  -6  10   9        183.30        168.01         1.57 o                         
  -5  10   9        171.87        165.61         1.49 o                         
  -4  10   9        138.95        138.17         1.32 o                         
  -3  10   9        253.62        246.18         1.78 o                         
  -2  10   9        203.62        202.94         1.58 o                         
  -1  10   9        738.81        729.50         5.99 o                         
   0  10   9          1.07          3.58         0.36 o                         
   1  10   9         80.90         69.44         0.86 o                         
   2  10   9         11.91          6.62         0.43 o                         
   3  10   9         97.17         99.54         1.15 o                         
   4  10   9        190.97        197.31         1.73 o                         
   5  10   9         20.98         17.65         0.63 o                         
  -7  11   9         54.78         71.16         1.26 o                         
  -6  11   9          0.76          0.57         0.48 o                         
  -5  11   9          8.50         11.63         0.53 o                         
  -4  11   9        236.37        242.98         1.88 o                         
  -3  11   9        358.02        347.37         2.36 o                         
  -2  11   9        917.74        932.55         5.72 o                         
  -1  11   9          3.42          3.66         0.45 o                         
   0  11   9          0.71          1.89         0.42 o                         
   1  11   9          7.62          2.37         0.40 o                         
   2  11   9          2.00          2.74         0.36 o                         
   3  11   9          7.31          8.10         0.48 o                         
   4  11   9         90.80         94.43         1.20 o                         
   5  11   9          9.78          9.93         0.54 o                         
  -7  12   9        470.18        464.49         3.29 o                         
  -6  12   9        139.64        151.01         1.57 o                         
  -5  12   9         34.78         29.22         0.94 o                         
  -4  12   9        201.58        194.03         1.68 o                         
  -3  12   9        123.08        115.96         1.19 o                         
  -2  12   9        189.99        189.78         1.67 o                         
  -1  12   9         78.28         86.32         1.59 o                         
   0  12   9          2.56          9.07         0.50 o                         
   1  12   9        247.22        259.31         2.09 o                         
   2  12   9         30.92         28.29         0.79 o                         
   3  12   9         71.43         60.29         1.09 o                         
   4  12   9        169.04        166.85         1.73 o                         
  -6  13   9          3.18          0.93         0.52 o                         
  -5  13   9        388.14        390.79         2.71 o                         
  -4  13   9          4.86          5.17         0.44 o                         
  -3  13   9        291.12        299.47         2.21 o                         
  -2  13   9        135.33        131.85         1.43 o                         
  -1  13   9          4.14          4.67         0.55 o                         
   0  13   9        348.20        348.36         2.60 o                         
   1  13   9        324.84        341.15         2.76 o                         
   2  13   9        187.07        174.18         1.72 o                         
   3  13   9        291.86        259.83         2.43 o                         
   4  13   9        154.51        159.76         1.72 o                         
  -5  14   9         60.89         62.03         1.33 o                         
  -4  14   9         26.11         24.68         0.77 o                         
  -3  14   9          6.65          7.31         0.54 o                         
  -2  14   9         85.48         86.28         1.25 o                         
  -1  14   9        366.61        373.07         3.36 o                         
   0  14   9        189.15        177.49         1.67 o                         
   1  14   9         54.25         55.19         1.02 o                         
   2  14   9        634.56        583.74         4.34 o                         
   3  14   9        309.07        252.40         2.56 o                         
  -4  15   9          2.15          3.41         0.56 o                         
  -3  15   9          7.07          5.36         0.62 o                         
  -2  15   9         39.11         41.43         1.13 o                         
  -1  15   9         19.52         20.19         0.65 o                         
   0  15   9         57.18         49.67         1.08 o                         
   1  15   9        264.91        291.03         2.58 o                         
   2  15   9         45.13         32.40         0.93 o                         
  -3  16   9          3.29          3.44         0.62 o                         
  -2  16   9          0.04          0.29         0.59 o                         
  -1  16   9        369.19        381.39         2.86 o                         
   0  16   9          0.40          0.26         0.53 o                         
   1  16   9          6.27         10.99         0.71 o                         
  -9   0  10        746.27        755.87         7.49 o                         
  -8   0  10        199.00        194.00         2.63 o                         
  -7   0  10        323.30        329.83         5.06 o                         
  -6   0  10        766.08        743.17         6.22 o                         
  -5   0  10       1151.98       1092.71         8.65 o                         
  -4   0  10        608.92        574.55         5.19 o                         
  -3   0  10         44.50         28.28         0.93 o                         
  -2   0  10        614.83        639.34         5.08 o                         
  -1   0  10       2421.67       2292.35        20.77 o                         
   0   0  10         17.20         21.43         0.89 o                         
   1   0  10         26.65         22.76         0.74 o                         
   2   0  10       2708.04       2618.84        20.15 o                         
   3   0  10         17.81         20.30         0.73 o                         
   4   0  10        147.48        158.56         2.32 o                         
   5   0  10         33.42         36.36         1.39 o                         
   6   0  10         55.29         55.36         1.58 o                         
   7   0  10         38.82         29.24         2.76 o                         
  -9   1  10        196.23        208.92         2.07 o                         
  -8   1  10         94.88         97.71         1.38 o                         
  -7   1  10        602.47        603.11         4.67 o                         
  -6   1  10       1303.25       1309.46         7.77 o                         
  -5   1  10        254.23        253.73         1.88 o                         
  -4   1  10         78.48         80.86         1.00 o                         
  -3   1  10          3.51          2.22         0.31 o                         
  -2   1  10        122.03        131.68         1.00 o                         
  -1   1  10        117.14        129.52         1.01 o                         
   0   1  10        103.14        102.94         0.99 o                         
   1   1  10        665.74        648.76         4.25 o                         
   2   1  10         40.29         38.21         0.78 o                         
   3   1  10        705.34        725.38         4.72 o                         
   4   1  10        190.65        190.15         2.22 o                         
   5   1  10        172.68        172.94         2.10 o                         
   6   1  10        114.57        112.81         1.42 o                         
   7   1  10         17.79         18.18         1.15 o                         
  -9   2  10        130.46        145.20         1.70 o                         
  -8   2  10         40.14         38.60         0.97 o                         
  -7   2  10         36.80         36.17         1.02 o                         
  -6   2  10        231.51        250.67         1.91 o                         
  -5   2  10        240.01        259.03         1.93 o                         
  -4   2  10        427.83        423.89         2.82 o                         
  -3   2  10         75.73         81.85         0.90 o                         
  -2   2  10          9.27          8.15         0.32 o                         
  -1   2  10        240.99        250.13         1.79 o                         
   0   2  10          7.81          4.45         0.31 o                         
   1   2  10         91.90         88.20         1.03 o                         
   2   2  10        277.14        282.91         2.13 o                         
   3   2  10         25.02         16.89         0.69 o                         
   4   2  10        267.03        279.05         2.57 o                         
   5   2  10        205.62        204.02         1.90 o                         
   6   2  10        140.73        148.96         1.59 o                         
   7   2  10        244.87        239.24         2.29 o                         
  -9   3  10        301.52        311.84         2.68 o                         
  -8   3  10        222.06        211.89         1.98 o                         
  -7   3  10        169.88        176.52         1.63 o                         
  -6   3  10        351.68        359.23         2.59 o                         
  -5   3  10         28.77         36.64         0.81 o                         
  -4   3  10       1248.23       1238.19         7.24 o                         
  -3   3  10        214.43        183.92         1.51 o                         
  -2   3  10         86.19         94.15         0.91 o                         
  -1   3  10          0.02          0.61         0.21 o                         
   0   3  10        526.11        516.87         3.01 o                         
   1   3  10          7.76          8.19         0.37 o                         
   2   3  10          9.39          9.41         0.45 o                         
   3   3  10        186.25        194.85         1.65 o                         
   4   3  10        802.13        832.00         6.11 o                         
   5   3  10        113.81        108.72         1.32 o                         
   6   3  10       1062.89       1087.32         7.52 o                         
   7   3  10        279.32        288.16         3.00 o                         
  -9   4  10          0.14         -0.16         0.61 o                         
  -8   4  10        164.61        154.91         1.66 o                         
  -7   4  10          4.04          5.12         0.48 o                         
  -6   4  10       1460.91       1372.84        14.80 o                         
  -5   4  10        796.77        731.97         4.76 o                         
  -4   4  10        102.21         88.13         1.22 o                         
  -3   4  10         92.14        103.31         1.05 o                         
  -2   4  10          2.24          0.90         0.28 o                         
  -1   4  10        118.65        115.75         0.96 o                         
   0   4  10         38.62         50.00         0.71 o                         
   1   4  10        350.24        332.49         2.76 o                         
   2   4  10          0.24          0.33         0.38 o                         
   3   4  10        629.22        606.85         4.59 o                         
   4   4  10        236.97        238.81         2.27 o                         
   5   4  10        295.18        314.32         2.75 o                         
   6   4  10         15.49         14.80         0.55 o                         
  -9   5  10        410.39        477.40         3.88 o                         
  -8   5  10          9.30          9.69         0.59 o                         
  -7   5  10          7.67          8.02         0.51 o                         
  -6   5  10        584.53        629.21         4.64 o                         
  -5   5  10        565.65        639.28         5.64 o                         
  -4   5  10         27.73         27.12         0.70 o                         
  -3   5  10         70.69         76.48         1.29 o                         
  -2   5  10        238.45        228.04         1.75 o                         
  -1   5  10          3.44          3.70         0.29 o                         
   0   5  10        553.82        542.05         3.81 o                         
   1   5  10         26.35         28.64         0.67 o                         
   2   5  10         78.54         79.76         0.96 o                         
   3   5  10         72.79         73.48         0.92 o                         
   4   5  10        107.83        102.97         1.25 o                         
   5   5  10        883.71        856.49         6.05 o                         
   6   5  10         25.28         26.90         0.70 o                         
  -9   6  10          1.20          0.08         0.62 o                         
  -8   6  10          8.44          9.59         0.59 o                         
  -7   6  10         54.02         62.55         1.05 o                         
  -6   6  10        543.34        490.91         3.49 o                         
  -5   6  10       1133.91       1007.36         7.90 o                         
  -4   6  10        688.88        671.98         4.22 o                         
  -3   6  10         71.69         70.47         0.86 o                         
  -2   6  10         12.18         12.57         0.63 o                         
  -1   6  10       2646.24       2510.25        13.42 o                         
   0   6  10         44.89         48.26         1.23 o                         
   1   6  10        157.74        161.61         1.50 o                         
   2   6  10         41.87         50.64         0.83 o                         
   3   6  10        343.31        323.77         2.46 o                         
   4   6  10         55.44         68.14         0.90 o                         
   5   6  10          0.19         -0.44         0.44 o                         
   6   6  10         39.59         46.82         1.00 o                         
  -8   7  10        558.19        590.94         4.32 o                         
  -7   7  10         97.28         91.47         1.41 o                         
  -6   7  10          0.26          0.79         0.40 o                         
  -5   7  10         87.11        120.93         1.20 o                         
  -4   7  10        102.20        120.55         1.12 o                         
  -3   7  10        712.25        731.73         4.52 o                         
  -2   7  10        246.45        259.73         1.84 o                         
  -1   7  10       2842.20       2725.05        15.09 o                         
   0   7  10        305.75        298.58         2.62 o                         
   1   7  10        274.78        243.74         2.05 o                         
   2   7  10         34.01         46.04         0.89 o                         
   3   7  10        959.21        926.77         6.12 o                         
   4   7  10          6.08          9.76         0.48 o                         
   5   7  10          1.51          3.82         0.39 o                         
   6   7  10        450.25        491.24         3.65 o                         
  -8   8  10         19.27         18.71         0.72 o                         
  -7   8  10         17.57         24.85         0.91 o                         
  -6   8  10        297.28        272.79         2.15 o                         
  -5   8  10        118.86        127.90         1.45 o                         
  -4   8  10         91.95         97.70         1.07 o                         
  -3   8  10        124.81        113.39         1.11 o                         
  -2   8  10         68.65         64.48         0.98 o                         
  -1   8  10        452.31        439.18         3.03 o                         
   0   8  10       1472.64       1418.15         9.89 o                         
   1   8  10          2.59          2.03         0.35 o                         
   2   8  10         53.80         46.19         0.93 o                         
   3   8  10        362.82        330.20         2.46 o                         
   4   8  10         29.85         25.58         0.76 o                         
   5   8  10         41.74         32.54         0.78 o                         
   6   8  10        107.12        125.17         1.52 o                         
  -8   9  10        425.99        428.26         3.35 o                         
  -7   9  10          0.28          1.94         0.50 o                         
  -6   9  10        231.17        203.44         1.74 o                         
  -5   9  10        488.45        485.64         3.22 o                         
  -4   9  10         42.26         42.90         0.77 o                         
  -3   9  10        132.68        131.13         1.29 o                         
  -2   9  10        221.56        210.93         2.49 o                         
  -1   9  10         10.69         11.48         0.48 o                         
   0   9  10         62.38         57.93         1.09 o                         
   1   9  10         15.85         12.64         0.51 o                         
   2   9  10         25.24         20.23         0.62 o                         
   3   9  10         98.11         92.82         1.11 o                         
   4   9  10          0.56          0.55         0.40 o                         
   5   9  10         43.45         35.42         0.95 o                         
  -7  10  10          6.13          8.00         0.58 o                         
  -6  10  10        593.83        567.40         3.76 o                         
  -5  10  10        179.14        159.51         1.46 o                         
  -4  10  10         49.27         50.05         1.07 o                         
  -3  10  10        295.71        291.17         2.10 o                         
  -2  10  10       1220.14       1170.85         7.21 o                         
  -1  10  10        136.81        126.59         1.34 o                         
   0  10  10         55.28         60.24         0.91 o                         
   1  10  10        257.91        248.51         2.11 o                         
   2  10  10        126.59        126.52         1.22 o                         
   3  10  10        178.27        199.73         1.80 o                         
   4  10  10         19.24         17.02         0.62 o                         
   5  10  10          6.87          7.04         0.50 o                         
  -7  11  10        193.42        160.78         1.69 o                         
  -6  11  10        995.02       1008.46         6.27 o                         
  -5  11  10         20.47         19.67         0.76 o                         
  -4  11  10          2.22          3.52         0.45 o                         
  -3  11  10        107.70        114.38         1.16 o                         
  -2  11  10         49.68         46.79         0.90 o                         
  -1  11  10        274.20        259.81         2.34 o                         
   0  11  10         91.85         94.85         1.21 o                         
   1  11  10         12.13          9.80         0.55 o                         
   2  11  10         17.74         14.18         0.55 o                         
   3  11  10         15.35         14.90         0.59 o                         
   4  11  10        145.05        149.28         1.56 o                         
  -6  12  10          3.23          1.25         0.54 o                         
  -5  12  10         51.17         63.12         1.15 o                         
  -4  12  10         25.17         25.07         0.78 o                         
  -3  12  10        197.54        191.88         1.60 o                         
  -2  12  10          7.37          5.13         0.50 o                         
  -1  12  10         30.34         29.89         0.84 o                         
   0  12  10        999.74        988.02         6.85 o                         
   1  12  10          5.10          2.81         0.46 o                         
   2  12  10          0.05          0.98         0.45 o                         
   3  12  10        670.81        672.51         4.66 o                         
   4  12  10         38.80         43.98         1.17 o                         
  -6  13  10          6.10          6.31         0.57 o                         
  -5  13  10         68.57         62.76         1.11 o                         
  -4  13  10        393.56        407.48         2.72 o                         
  -3  13  10        290.59        285.35         2.15 o                         
  -2  13  10         11.85         14.10         0.59 o                         
  -1  13  10        249.58        249.30         2.08 o                         
   0  13  10        107.98        103.71         1.37 o                         
   1  13  10        211.02        205.91         1.85 o                         
   2  13  10         31.87         34.43         1.42 o                         
   3  13  10        336.42        315.24         2.71 o                         
  -5  14  10         11.03          6.40         0.57 o                         
  -4  14  10        149.93        156.00         1.64 o                         
  -3  14  10          8.55          9.05         0.57 o                         
  -2  14  10          0.70          1.95         0.50 o                         
  -1  14  10          0.51          0.75         0.51 o                         
   0  14  10        102.50        139.14         1.50 o                         
   1  14  10        964.48        981.31         6.58 o                         
   2  14  10         63.81         55.75         1.70 o                         
  -4  15  10         19.79         21.11         0.85 o                         
  -3  15  10          0.78          0.92         0.67 o                         
  -2  15  10        197.31        205.02         2.08 o                         
  -1  15  10         69.72         83.84         1.27 o                         
   0  15  10        188.07        201.25         1.91 o                         
   1  15  10         39.55         49.47         1.16 o                         
  -9   1  11         57.17         58.40         1.52 o                         
  -8   1  11          0.50          0.57         0.49 o                         
  -7   1  11          7.23         10.66         0.51 o                         
  -6   1  11        244.19        235.18         2.16 o                         
  -5   1  11          2.17          0.84         0.45 o                         
  -4   1  11        272.17        274.82         2.16 o                         
  -3   1  11         17.65         20.73         0.73 o                         
  -2   1  11         32.69         25.34         0.60 o                         
  -1   1  11       1237.15       1202.15         7.39 o                         
   0   1  11        349.03        325.37         2.58 o                         
   1   1  11        116.73        123.61         1.09 o                         
   2   1  11       1595.87       1563.11        10.81 o                         
   3   1  11         73.73         74.49         1.16 o                         
   4   1  11        562.99        565.69         4.61 o                         
   5   1  11          0.54          0.09         0.52 o                         
   6   1  11         39.47         42.22         1.05 o                         
  -9   2  11        171.12        194.45         2.40 o                         
  -8   2  11          3.18          2.92         0.53 o                         
  -7   2  11          3.81          3.40         0.46 o                         
  -6   2  11        204.74        194.89         1.72 o                         
  -5   2  11        555.34        551.01         4.33 o                         
  -4   2  11        297.45        297.35         2.21 o                         
  -3   2  11          4.24          0.90         0.29 o                         
  -2   2  11        558.87        593.06         3.75 o                         
  -1   2  11         92.83         97.80         0.96 o                         
   0   2  11         61.51         49.20         0.73 o                         
   1   2  11         34.75         34.63         0.76 o                         
   2   2  11          5.97          7.82         0.38 o                         
   3   2  11          0.07         -0.04         0.33 o                         
   4   2  11        347.12        361.06         3.65 o                         
   5   2  11         33.68         36.05         0.92 o                         
   6   2  11         89.47         89.53         1.27 o                         
  -9   3  11        144.82        164.74         1.88 o                         
  -8   3  11        507.22        555.51         4.04 o                         
  -7   3  11          7.21          9.54         0.50 o                         
  -6   3  11        198.98        183.69         1.73 o                         
  -5   3  11       1739.81       1667.72        18.72 o                         
  -4   3  11         27.44         25.90         0.60 o                         
  -3   3  11        469.63        423.01         2.97 o                         
  -2   3  11        310.24        332.12         2.49 o                         
  -1   3  11       1667.61       1601.28         9.01 o                         
   0   3  11         68.54         59.16         0.71 o                         
   1   3  11        142.94        143.45         1.43 o                         
   2   3  11        200.63        194.98         1.60 o                         
   3   3  11        197.87        193.83         1.79 o                         
   4   3  11        151.61        151.30         1.66 o                         
   5   3  11         57.40         56.35         1.16 o                         
   6   3  11         93.97         93.76         1.26 o                         
  -9   4  11        289.25        307.62         2.76 o                         
  -8   4  11          0.39          1.75         0.53 o                         
  -7   4  11         38.30         45.50         0.95 o                         
  -6   4  11        167.68        150.18         1.62 o                         
  -5   4  11        112.44        120.51         1.98 o                         
  -4   4  11        504.95        483.30         3.28 o                         
  -3   4  11         12.24          9.30         0.47 o                         
  -2   4  11       1801.97       1824.37        10.59 o                         
  -1   4  11        870.69        832.73         6.13 o                         
   0   4  11          0.71         -0.11         0.28 o                         
   1   4  11       3872.54       3792.73        27.57 o                         
   2   4  11        644.07        656.28         4.89 o                         
   3   4  11        754.85        751.99         5.59 o                         
   4   4  11         80.30         75.92         1.18 o                         
   5   4  11       1184.49       1206.89         8.30 o                         
   6   4  11         80.16         82.69         1.22 o                         
  -9   5  11         71.55         76.99         1.83 o                         
  -8   5  11          8.69          8.18         0.60 o                         
  -7   5  11        239.97        228.72         2.09 o                         
  -6   5  11        491.87        477.24         3.85 o                         
  -5   5  11        127.50        126.29         1.44 o                         
  -4   5  11          4.42          4.01         0.39 o                         
  -3   5  11         24.41         16.37         0.58 o                         
  -2   5  11       6838.03       6741.96        74.93 o                         
  -1   5  11       2223.32       2230.08        13.29 o                         
   0   5  11        179.54        188.08         1.67 o                         
   1   5  11       1815.85       1763.46        12.21 o                         
   2   5  11        137.40        149.03         1.37 o                         
   3   5  11         23.30         31.65         0.93 o                         
   4   5  11          5.78          5.22         0.48 o                         
   5   5  11          5.26          2.69         0.57 o                         
   6   5  11        324.21        331.53         2.86 o                         
  -8   6  11         98.08        100.58         1.57 o                         
  -7   6  11         19.13         14.59         0.67 o                         
  -6   6  11        356.89        385.61         5.90 o                         
  -5   6  11        103.07         94.69         1.31 o                         
  -4   6  11        568.99        534.81         3.63 o                         
  -3   6  11        177.22        181.91         1.73 o                         
  -2   6  11        423.96        402.84         2.86 o                         
  -1   6  11         14.52         14.66         0.45 o                         
   0   6  11         30.78         28.29         0.70 o                         
   1   6  11          0.06          0.43         0.37 o                         
   2   6  11        232.62        219.88         1.91 o                         
   3   6  11        671.19        612.30         4.22 o                         
   4   6  11         21.75         15.92         0.67 o                         
   5   6  11         18.08         22.21         1.18 o                         
   6   6  11        149.56        156.12         1.79 o                         
  -8   7  11        113.64        129.00         1.75 o                         
  -7   7  11          4.84          6.98         0.78 o                         
  -6   7  11        722.59        675.76         4.91 o                         
  -5   7  11        251.06        228.66         2.03 o                         
  -4   7  11        822.09        806.39         5.13 o                         
  -3   7  11         51.69         51.51         0.93 o                         
  -2   7  11        902.02        899.67         6.44 o                         
  -1   7  11         37.85         38.89         0.78 o                         
   0   7  11        155.97        146.73         1.55 o                         
   1   7  11         17.25         12.81         0.51 o                         
   2   7  11        296.53        258.77         2.21 o                         
   3   7  11         41.92         36.85         0.82 o                         
   4   7  11          0.06         -0.41         0.41 o                         
   5   7  11          0.21          0.05         0.48 o                         
  -8   8  11        129.69        132.18         1.76 o                         
  -7   8  11        200.73        195.19         2.91 o                         
  -6   8  11        328.23        340.71         2.83 o                         
  -5   8  11         62.12         62.06         1.38 o                         
  -4   8  11        773.88        758.74         4.89 o                         
  -3   8  11        113.71        118.14         1.26 o                         
  -2   8  11        151.12        170.75         1.50 o                         
  -1   8  11          1.68          3.17         0.41 o                         
   0   8  11          0.67          0.53         0.35 o                         
   1   8  11        156.48        166.89         1.61 o                         
   2   8  11         56.72         58.55         1.03 o                         
   3   8  11          2.36          0.76         0.43 o                         
   4   8  11        148.65        121.97         1.41 o                         
   5   8  11         60.11         63.49         0.99 o                         
  -7   9  11        332.08        348.84         2.60 o                         
  -6   9  11        358.41        355.28         2.64 o                         
  -5   9  11          2.30          3.46         0.42 o                         
  -4   9  11          0.90          0.33         0.38 o                         
  -3   9  11        579.09        585.62         3.88 o                         
  -2   9  11         27.33         25.45         0.90 o                         
  -1   9  11        161.15        157.48         1.71 o                         
   0   9  11         18.13         22.52         0.75 o                         
   1   9  11          9.54         12.66         0.52 o                         
   2   9  11          0.97          0.12         0.44 o                         
   3   9  11         49.55         52.04         1.09 o                         
   4   9  11         15.16         16.22         0.63 o                         
   5   9  11          3.83          5.90         0.61 o                         
  -7  10  11         32.62         37.68         0.98 o                         
  -6  10  11         33.64         26.59         1.08 o                         
  -5  10  11        233.82        232.85         1.87 o                         
  -4  10  11          8.94          9.87         0.49 o                         
  -3  10  11        158.71        150.28         1.42 o                         
  -2  10  11        115.75        117.46         1.24 o                         
  -1  10  11         23.60         21.84         0.68 o                         
   0  10  11        110.53        112.02         1.84 o                         
   1  10  11         92.60         84.88         1.10 o                         
   2  10  11         21.87         18.05         0.54 o                         
   3  10  11         34.11         32.10         0.83 o                         
   4  10  11         44.88         35.95         1.14 o                         
  -6  11  11          6.44          6.32         0.58 o                         
  -5  11  11         22.25         19.51         0.61 o                         
  -4  11  11        501.74        520.38         3.48 o                         
  -3  11  11         49.92         53.62         0.95 o                         
  -2  11  11         95.13         98.83         1.30 o                         
  -1  11  11         14.34         19.38         0.65 o                         
   0  11  11         94.93        101.22         1.38 o                         
   1  11  11        141.87        138.74         1.44 o                         
   2  11  11         28.37         17.11         0.56 o                         
   3  11  11         76.95         88.94         1.18 o                         
   4  11  11         11.41         10.53         0.57 o                         
  -6  12  11         96.75         88.18         1.30 o                         
  -5  12  11         14.16         13.37         0.61 o                         
  -4  12  11         20.04         24.88         0.85 o                         
  -3  12  11          8.08          8.75         0.52 o                         
  -2  12  11        402.06        393.34         3.14 o                         
  -1  12  11         43.84         47.65         1.07 o                         
   0  12  11        101.00        114.57         1.39 o                         
   1  12  11         70.88         60.35         1.11 o                         
   2  12  11         20.55         12.14         0.50 o                         
   3  12  11         45.87         60.18         1.07 o                         
  -5  13  11         11.63          7.53         0.60 o                         
  -4  13  11         41.56         43.22         0.97 o                         
  -3  13  11          5.38          3.25         0.52 o                         
  -2  13  11          2.16          1.59         0.51 o                         
  -1  13  11         24.06         24.24         0.76 o                         
   0  13  11          7.28          7.77         0.58 o                         
   1  13  11          0.27         -0.04         0.52 o                         
   2  13  11         11.07         20.22         0.75 o                         
  -4  14  11        230.63        222.54         1.96 o                         
  -3  14  11         84.08         80.45         1.28 o                         
  -2  14  11        128.40        128.35         1.54 o                         
  -1  14  11        228.84        245.92         2.24 o                         
   0  14  11          0.08          0.56         0.51 o                         
   1  14  11         27.97         36.14         1.11 o                         
  -2  15  11         69.57         82.52         1.49 o                         
  -1  15  11         18.19         13.47         0.97 o                         
  -9   0  12         62.55         68.20         2.29 o                         
  -8   0  12          2.52          1.15         0.89 o                         
  -7   0  12        156.38        152.03         2.02 o                         
  -6   0  12        388.08        358.04         3.97 o                         
  -5   0  12        567.12        538.23         5.41 o                         
  -4   0  12         21.01         17.45         0.89 o                         
  -3   0  12        613.89        615.25         5.43 o                         
  -2   0  12        823.68        805.43         8.21 o                         
  -1   0  12         27.09         17.25         1.17 o                         
   0   0  12         12.29         10.50         0.77 o                         
   1   0  12         48.03         49.01         1.26 o                         
   2   0  12        110.68        102.49         1.85 o                         
   3   0  12       1630.13       1584.26        14.30 o                         
   4   0  12        737.36        747.64        10.21 o                         
   5   0  12        592.32        588.92         7.48 o                         
   6   0  12        327.34        334.05         6.47 o                         
  -9   1  12        138.10        148.89         1.80 o                         
  -8   1  12          1.84          0.75         0.50 o                         
  -7   1  12        184.47        180.54         1.78 o                         
  -6   1  12          6.67          6.35         0.56 o                         
  -5   1  12         52.67         48.14         0.95 o                         
  -4   1  12         90.56         83.88         1.14 o                         
  -3   1  12         48.07         35.23         0.61 o                         
  -2   1  12        114.27        110.72         1.08 o                         
  -1   1  12          1.75          2.06         0.37 o                         
   0   1  12         26.04         26.67         0.70 o                         
   1   1  12        384.29        392.61         2.85 o                         
   2   1  12        315.72        333.73         2.56 o                         
   3   1  12       1127.29       1158.74         7.83 o                         
   4   1  12        375.70        390.55         3.42 o                         
   5   1  12         98.56        100.92         1.85 o                         
   6   1  12          0.94          0.72         0.56 o                         
  -9   2  12        314.66        387.95         3.30 o                         
  -8   2  12          0.23          0.73         0.51 o                         
  -7   2  12          9.53          8.77         0.57 o                         
  -6   2  12         41.08         47.28         0.92 o                         
  -5   2  12        157.12        128.68         1.40 o                         
  -4   2  12        117.88         94.06         2.11 o                         
  -3   2  12        120.90        142.25         1.23 o                         
  -2   2  12        376.39        393.75         2.77 o                         
  -1   2  12        121.84        132.22         1.46 o                         
   0   2  12        278.03        273.86         2.24 o                         
   1   2  12        878.51        862.26         6.52 o                         
   2   2  12        279.40        268.56         2.16 o                         
   3   2  12         19.80         24.89         0.67 o                         
   4   2  12        208.93        215.43         2.11 o                         
   5   2  12        243.14        261.57         2.36 o                         
  -9   3  12         68.82         85.05         1.65 o                         
  -8   3  12        113.77        127.95         1.53 o                         
  -7   3  12        312.32        339.55         2.73 o                         
  -6   3  12          3.77          5.30         0.49 o                         
  -5   3  12          1.43          5.75         0.42 o                         
  -4   3  12        210.58        242.21         1.96 o                         
  -3   3  12          0.01          0.04         0.36 o                         
  -2   3  12       1084.08       1063.47         6.85 o                         
  -1   3  12        100.15         88.74         0.95 o                         
   0   3  12        590.47        604.95         4.72 o                         
   1   3  12        644.72        646.05         4.78 o                         
   2   3  12        272.50        279.50         2.33 o                         
   3   3  12         42.43         46.81         0.82 o                         
   4   3  12         85.22         79.66         1.25 o                         
   5   3  12         30.33         34.76         0.98 o                         
  -8   4  12        238.63        255.19         2.44 o                         
  -7   4  12        200.03        212.26         2.55 o                         
  -6   4  12        173.68        153.69         1.66 o                         
  -5   4  12       1043.42        961.22         6.64 o                         
  -4   4  12          3.53          0.70         0.35 o                         
  -3   4  12        193.15        243.88         2.70 o                         
  -2   4  12         14.53         17.75         0.52 o                         
  -1   4  12         44.56         47.36         0.75 o                         
   0   4  12        166.91        146.24         1.39 o                         
   1   4  12        467.72        445.87         3.47 o                         
   2   4  12        409.67        388.30         3.36 o                         
   3   4  12       1052.69       1058.61         7.26 o                         
   4   4  12         90.78         84.31         1.28 o                         
   5   4  12          1.84          0.62         0.52 o                         
  -8   5  12          5.38          7.26         0.67 o                         
  -7   5  12         21.39         32.25         0.98 o                         
  -6   5  12         61.84         75.85         1.30 o                         
  -5   5  12         23.87         18.95         0.66 o                         
  -4   5  12         59.23         61.46         0.91 o                         
  -3   5  12        968.45        971.08         6.66 o                         
  -2   5  12        295.13        305.48         2.41 o                         
  -1   5  12        301.48        297.22         2.21 o                         
   0   5  12        109.33        107.20         1.18 o                         
   1   5  12         60.82         60.79         0.89 o                         
   2   5  12          0.32          0.58         0.49 o                         
   3   5  12        258.86        262.91         2.43 o                         
   4   5  12          0.87          0.23         0.56 o                         
   5   5  12          1.76          0.50         0.51 o                         
  -8   6  12          6.47          8.35         0.73 o                         
  -7   6  12        246.65        241.24         2.38 o                         
  -6   6  12        451.68        429.09         3.58 o                         
  -5   6  12        431.75        404.60         3.21 o                         
  -4   6  12        127.25        126.62         1.30 o                         
  -3   6  12         64.69         71.56         1.05 o                         
  -2   6  12        777.33        744.66         5.46 o                         
  -1   6  12        501.70        501.85         3.45 o                         
   0   6  12        653.74        653.27         4.58 o                         
   1   6  12        604.03        610.18         4.59 o                         
   2   6  12          6.85          4.08         0.42 o                         
   3   6  12         94.77         89.99         1.67 o                         
   4   6  12          5.46          4.90         0.61 o                         
   5   6  12        242.39        243.68         2.30 o                         
  -8   7  12         42.05         44.24         1.34 o                         
  -7   7  12         10.38         10.32         0.76 o                         
  -6   7  12        130.53        135.56         1.59 o                         
  -5   7  12        187.68        214.26         1.97 o                         
  -4   7  12        151.48        176.14         1.72 o                         
  -3   7  12        566.25        564.13         4.10 o                         
  -2   7  12        305.33        313.83         2.63 o                         
  -1   7  12        369.21        377.01         3.47 o                         
   0   7  12        714.16        707.67         4.95 o                         
   1   7  12         86.06         84.46         1.25 o                         
   2   7  12         18.52         19.56         0.66 o                         
   3   7  12        424.21        436.29         3.23 o                         
   4   7  12        142.12        140.49         1.81 o                         
   5   7  12        203.10        191.09         2.02 o                         
  -7   8  12        131.02        124.68         1.93 o                         
  -6   8  12        141.43        137.40         1.70 o                         
  -5   8  12         69.35         74.79         1.19 o                         
  -4   8  12        377.50        384.51         3.18 o                         
  -3   8  12         17.08         17.73         0.59 o                         
  -2   8  12        402.54        427.77         3.59 o                         
  -1   8  12          4.77          3.25         0.43 o                         
   0   8  12        236.08        234.98         2.09 o                         
   1   8  12         19.39         18.84         0.57 o                         
   2   8  12          0.00         -0.13         0.46 o                         
   3   8  12        263.44        275.15         2.29 o                         
   4   8  12          5.47          4.49         0.48 o                         
  -7   9  12        150.29        144.52         1.76 o                         
  -6   9  12        658.05        676.64         4.98 o                         
  -5   9  12        209.03        202.39         1.88 o                         
  -4   9  12         31.79         31.70         0.95 o                         
  -3   9  12       1213.98       1253.94         8.51 o                         
  -2   9  12          3.97          5.28         0.41 o                         
  -1   9  12        110.25        105.76         1.32 o                         
   0   9  12        705.71        694.72         4.93 o                         
   1   9  12         21.76         22.69         0.66 o                         
   2   9  12         23.02         24.34         0.78 o                         
   3   9  12         46.18         38.93         1.05 o                         
   4   9  12          5.06          5.79         0.57 o                         
  -6  10  12         48.79         65.05         1.06 o                         
  -5  10  12        217.47        208.19         1.95 o                         
  -4  10  12          5.13          3.86         0.42 o                         
  -3  10  12         77.37         66.79         1.02 o                         
  -2  10  12          2.64          2.01         0.44 o                         
  -1  10  12         32.99         39.05         1.00 o                         
   0  10  12        117.20        108.67         1.32 o                         
   1  10  12         49.42         50.13         0.99 o                         
   2  10  12         15.46         14.64         0.51 o                         
   3  10  12          5.83          8.27         0.63 o                         
  -6  11  12          1.97          1.80         0.54 o                         
  -5  11  12          0.02          0.12         0.48 o                         
  -4  11  12        363.43        381.85         2.71 o                         
  -3  11  12        177.45        181.11         1.64 o                         
  -2  11  12         16.11         15.35         1.01 o                         
  -1  11  12         47.52         49.78         1.13 o                         
   0  11  12        170.32        144.88         1.63 o                         
   1  11  12          0.35          2.55         0.49 o                         
   2  11  12        140.23        125.87         1.70 o                         
   3  11  12         18.59         19.97         0.71 o                         
  -5  12  12        271.97        291.28         2.31 o                         
  -4  12  12         30.87         25.39         0.83 o                         
  -3  12  12         48.66         47.91         1.04 o                         
  -2  12  12          0.04          0.35         0.60 o                         
  -1  12  12         34.08         36.73         1.12 o                         
   0  12  12        302.64        334.99         3.12 o                         
   1  12  12         26.89         26.51         0.82 o                         
   2  12  12         53.69         60.72         1.03 o                         
  -4  13  12        538.86        561.44         3.80 o                         
  -3  13  12          1.14          1.44         0.59 o                         
  -2  13  12         93.01         95.60         1.39 o                         
  -1  13  12         29.19         37.48         1.01 o                         
   0  13  12          2.98          4.26         0.69 o                         
   1  13  12         67.12         76.91         1.30 o                         
  -2  14  12         38.56         40.98         1.41 o                         
  -1  14  12        109.08        128.12         2.08 o                         
  -8   1  13        119.21        128.26         1.66 o                         
  -7   1  13         90.26         77.40         1.33 o                         
  -6   1  13        230.20        249.43         2.20 o                         
  -5   1  13        475.19        426.23         3.27 o                         
  -4   1  13        117.90         98.72         1.18 o                         
  -3   1  13        269.37        287.59         2.20 o                         
  -2   1  13         49.39         46.64         0.88 o                         
  -1   1  13       1936.03       1936.07        16.04 o                         
   0   1  13        425.71        438.48         3.15 o                         
   1   1  13        184.17        184.60         1.92 o                         
   2   1  13        142.73        139.90         1.56 o                         
   3   1  13         65.88         57.95         0.96 o                         
   4   1  13        413.24        447.93         4.07 o                         
   5   1  13         25.46         23.00         0.92 o                         
  -8   2  13          3.07          3.99         0.63 o                         
  -7   2  13        111.52        115.34         1.44 o                         
  -6   2  13        368.01        343.97         3.70 o                         
  -5   2  13          9.71          4.09         0.48 o                         
  -4   2  13        150.96        144.59         1.50 o                         
  -3   2  13         95.89         92.96         1.15 o                         
  -2   2  13         97.26         85.05         1.23 o                         
  -1   2  13       3120.86       2874.15        27.60 o                         
   0   2  13        124.46        127.59         1.23 o                         
   1   2  13         67.59         78.45         1.09 o                         
   2   2  13        201.57        214.17         2.00 o                         
   3   2  13          9.70          9.92         0.47 o                         
   4   2  13         62.84         60.42         1.19 o                         
   5   2  13         16.20         16.06         0.77 o                         
  -8   3  13          1.38          0.78         0.61 o                         
  -7   3  13          4.00          5.40         0.56 o                         
  -6   3  13         25.51         19.11         0.57 o                         
  -5   3  13        254.10        216.68         1.77 o                         
  -4   3  13         90.87         81.94         1.01 o                         
  -3   3  13       1086.34       1053.14         7.50 o                         
  -2   3  13        853.28        832.05         5.47 o                         
  -1   3  13       2009.30       1917.95        18.61 o                         
   0   3  13         77.23         70.53         1.02 o                         
   1   3  13         71.13         72.90         1.08 o                         
   2   3  13       1503.97       1496.59        10.52 o                         
   3   3  13        619.29        604.68         4.19 o                         
   4   3  13         19.42         20.19         0.75 o                         
   5   3  13        303.38        291.21         2.61 o                         
  -8   4  13          0.05         -0.65         0.65 o                         
  -7   4  13        208.46        197.27         2.28 o                         
  -6   4  13        218.27        205.44         1.76 o                         
  -5   4  13        355.23        326.41         2.64 o                         
  -4   4  13       1034.16        990.69         6.48 o                         
  -3   4  13          3.26          4.30         0.43 o                         
  -2   4  13          8.16          6.21         0.41 o                         
  -1   4  13        474.03        495.65         3.57 o                         
   0   4  13         33.83         29.50         1.00 o                         
   1   4  13         92.35         85.76         1.15 o                         
   2   4  13          0.53         -0.31         0.40 o                         
   3   4  13         22.18         19.67         0.75 o                         
   4   4  13         79.76         90.83         1.40 o                         
  -8   5  13          9.56          9.08         0.74 o                         
  -7   5  13         69.01         79.04         1.33 o                         
  -6   5  13         94.43        101.31         1.30 o                         
  -5   5  13         14.99         14.23         0.77 o                         
  -4   5  13        663.92        647.39         4.64 o                         
  -3   5  13        475.87        446.78         3.35 o                         
  -2   5  13        189.98        212.40         1.86 o                         
  -1   5  13        507.88        487.63         4.06 o                         
   0   5  13        561.23        544.84         5.69 o                         
   1   5  13          0.40          0.15         0.44 o                         
   2   5  13         41.75         38.08         1.10 o                         
   3   5  13         63.84         59.54         1.24 o                         
   4   5  13          0.57          0.04         0.63 o                         
  -7   6  13          3.78          7.03         0.63 o                         
  -6   6  13        143.65        146.29         1.70 o                         
  -5   6  13        172.17        138.93         1.44 o                         
  -4   6  13          1.91          3.80         0.47 o                         
  -3   6  13         20.14         16.88         0.69 o                         
  -2   6  13          0.48          0.62         0.38 o                         
  -1   6  13        149.98        147.42         1.50 o                         
   0   6  13          7.73          8.37         0.42 o                         
   1   6  13         11.96          9.39         0.46 o                         
   2   6  13         32.56         30.88         0.99 o                         
   3   6  13         17.85         13.72         0.74 o                         
   4   6  13          1.64          1.53         0.90 o                         
  -7   7  13          4.06          5.23         0.68 o                         
  -6   7  13         12.36         17.29         0.67 o                         
  -5   7  13        300.80        299.85         2.51 o                         
  -4   7  13         57.48         62.61         1.06 o                         
  -3   7  13       1529.62       1557.07        10.43 o                         
  -2   7  13          0.03         -0.38         0.41 o                         
  -1   7  13        272.78        292.48         2.35 o                         
   0   7  13          0.11         -0.39         0.39 o                         
   1   7  13         77.28         66.35         1.23 o                         
   2   7  13         63.12         52.65         0.96 o                         
   3   7  13          3.92          3.75         0.68 o                         
   4   7  13        149.11        140.24         1.90 o                         
  -7   8  13         81.64        113.78         1.80 o                         
  -6   8  13         99.77         89.04         1.37 o                         
  -5   8  13          3.38          8.42         0.64 o                         
  -4   8  13          4.50          5.54         0.50 o                         
  -3   8  13          0.78          1.44         0.48 o                         
  -2   8  13        903.20        954.23         6.58 o                         
  -1   8  13        586.03        579.83         4.20 o                         
   0   8  13        179.70        184.03         1.72 o                         
   1   8  13        770.84        779.84         5.47 o                         
   2   8  13        164.66        164.40         1.72 o                         
   3   8  13        407.22        398.31         3.04 o                         
  -6   9  13        104.19        126.07         1.63 o                         
  -5   9  13        237.08        243.14         2.38 o                         
  -4   9  13         23.56         25.83         0.78 o                         
  -3   9  13          9.51          8.25         0.54 o                         
  -2   9  13          5.18          6.97         0.52 o                         
  -1   9  13         20.21         21.84         0.72 o                         
   0   9  13        321.47        339.14         2.71 o                         
   1   9  13         30.59         35.73         0.88 o                         
   2   9  13         63.67         63.78         1.23 o                         
   3   9  13        295.37        260.88         2.39 o                         
  -6  10  13         17.19         13.47         0.88 o                         
  -5  10  13        483.15        489.86         4.19 o                         
  -4  10  13         25.94         25.44         0.99 o                         
  -3  10  13        120.37        122.15         1.55 o                         
  -2  10  13          1.39          2.46         0.45 o                         
  -1  10  13        177.77        196.63         1.92 o                         
   0  10  13         10.80         13.33         0.58 o                         
   1  10  13        303.46        303.24         2.54 o                         
   2  10  13          0.00         -0.55         0.55 o                         
  -5  11  13          0.79          0.09         0.59 o                         
  -4  11  13         40.63         45.05         1.10 o                         
  -3  11  13         27.20         25.30         0.77 o                         
  -2  11  13         61.44         69.85         1.24 o                         
  -1  11  13         41.59         35.80         0.94 o                         
   0  11  13        266.90        272.99         2.48 o                         
   1  11  13          6.52          9.30         0.57 o                         
   2  11  13        209.79        224.91         2.20 o                         
  -4  12  13        129.78        139.94         1.67 o                         
  -3  12  13          5.37          3.33         0.66 o                         
  -2  12  13        396.70        427.66         3.81 o                         
  -1  12  13        113.14        141.70         1.76 o                         
   0  12  13        185.78        216.09         2.07 o                         
   1  12  13         28.14         30.61         0.93 o                         
  -2  13  13         34.66         39.21         1.26 o                         
  -1  13  13         29.36         35.49         1.65 o                         
  -8   0  14         39.76         52.75         4.81 o                         
  -7   0  14        211.89        237.79         3.20 o                         
  -6   0  14        504.19        532.49         5.54 o                         
  -5   0  14        292.75        289.54         3.40 o                         
  -4   0  14        594.90        538.71         4.96 o                         
  -3   0  14        800.32        797.95         7.57 o                         
  -2   0  14         49.94         52.95         1.43 o                         
  -1   0  14       1579.61       1571.94        16.30 o                         
   0   0  14         20.39         26.38         0.90 o                         
   1   0  14       1748.56       1725.90        15.47 o                         
   2   0  14        311.04        306.68         4.27 o                         
   3   0  14       1688.30       1689.29        16.84 o                         
   4   0  14         67.49         63.40         2.23 o                         
  -8   1  14        365.20        353.99         4.18 o                         
  -7   1  14          3.10          0.88         0.63 o                         
  -6   1  14         52.68         47.32         1.13 o                         
  -5   1  14         44.08         28.45         0.79 o                         
  -4   1  14         14.58         16.83         0.59 o                         
  -3   1  14         95.97         92.57         1.06 o                         
  -2   1  14          1.44         -0.41         0.41 o                         
  -1   1  14         44.00         40.04         1.03 o                         
   0   1  14         76.69         83.03         1.02 o                         
   1   1  14         84.32         86.75         1.30 o                         
   2   1  14          3.83          4.08         0.50 o                         
   3   1  14        554.96        558.80         5.23 o                         
   4   1  14        869.86        888.69         8.03 o                         
  -8   2  14         57.93         79.41         1.70 o                         
  -7   2  14         34.46         26.25         0.82 o                         
  -6   2  14        151.27        155.00         1.71 o                         
  -5   2  14        258.26        242.52         2.12 o                         
  -4   2  14         36.18         30.83         0.85 o                         
  -3   2  14        447.67        456.21         3.25 o                         
  -2   2  14        346.03        340.20         2.96 o                         
  -1   2  14        129.03        137.42         1.56 o                         
   0   2  14        154.33        157.41         1.47 o                         
   1   2  14        943.38        948.21         6.87 o                         
   2   2  14        277.61        277.35         2.45 o                         
   3   2  14         51.93         45.68         1.14 o                         
   4   2  14         50.24         48.59         1.23 o                         
  -7   3  14         67.34         60.92         1.78 o                         
  -6   3  14         19.71         22.02         1.13 o                         
  -5   3  14          0.33          1.09         0.48 o                         
  -4   3  14          0.03          1.56         0.46 o                         
  -3   3  14        230.24        236.71         2.15 o                         
  -2   3  14        865.02        825.96         5.70 o                         
  -1   3  14          0.39         -0.35         0.42 o                         
   0   3  14        397.75        402.89         4.98 o                         
   1   3  14        362.76        359.94         3.90 o                         
   2   3  14          0.48          0.40         0.46 o                         
   3   3  14        109.65        106.52         1.63 o                         
   4   3  14         10.17          9.49         0.75 o                         
  -7   4  14          0.01         -0.26         0.50 o                         
  -6   4  14         66.52         59.23         0.98 o                         
  -5   4  14         35.02         31.80         0.91 o                         
  -4   4  14          0.99          0.12         0.39 o                         
  -3   4  14         97.97         91.75         1.16 o                         
  -2   4  14        463.98        469.17         3.46 o                         
  -1   4  14          3.59          8.20         0.49 o                         
   0   4  14          0.82          1.25         0.65 o                         
   1   4  14        288.96        304.50         2.78 o                         
   2   4  14         61.95         56.24         1.06 o                         
   3   4  14         86.92         77.35         1.25 o                         
   4   4  14          0.07         -0.23         0.59 o                         
  -7   5  14         17.46         20.80         0.81 o                         
  -6   5  14        109.00        101.72         1.28 o                         
  -5   5  14         60.71         73.38         1.09 o                         
  -4   5  14          1.16          0.53         0.42 o                         
  -3   5  14         54.84         61.08         1.03 o                         
  -2   5  14         15.30         12.01         0.48 o                         
  -1   5  14         46.42         39.94         0.88 o                         
   0   5  14        453.71        461.52         3.82 o                         
   1   5  14          3.76          4.39         0.52 o                         
   2   5  14          7.33          8.30         0.71 o                         
   3   5  14        281.99        297.96         2.94 o                         
  -7   6  14         15.70         17.90         0.82 o                         
  -6   6  14        200.33        190.25         1.98 o                         
  -5   6  14         73.24         79.41         1.24 o                         
  -4   6  14          3.19          5.54         0.49 o                         
  -3   6  14        165.20        146.41         1.55 o                         
  -2   6  14         49.96         51.61         0.96 o                         
  -1   6  14         11.99         10.41         0.56 o                         
   0   6  14         21.96         26.60         0.78 o                         
   1   6  14        166.08        173.00         1.88 o                         
   2   6  14         45.82         43.29         1.24 o                         
   3   6  14         46.69         45.58         1.63 o                         
  -6   7  14         39.09         42.61         1.18 o                         
  -5   7  14        107.62         98.97         1.39 o                         
  -4   7  14          0.89          0.43         0.53 o                         
  -3   7  14        159.73        161.81         1.65 o                         
  -2   7  14        885.79        919.55         6.37 o                         
  -1   7  14        162.49        166.52         1.81 o                         
   0   7  14         69.98         69.41         1.04 o                         
   1   7  14         10.98         17.20         0.62 o                         
   2   7  14          2.00          0.87         0.63 o                         
   3   7  14          1.96          2.42         0.76 o                         
  -6   8  14        461.30        468.33         5.02 o                         
  -5   8  14          1.70          2.46         0.58 o                         
  -4   8  14         44.44         54.29         1.09 o                         
  -3   8  14        507.69        556.68         4.13 o                         
  -2   8  14          4.49          6.64         0.54 o                         
  -1   8  14          9.55          7.38         0.60 o                         
   0   8  14        139.64        131.60         1.42 o                         
   1   8  14          1.11          0.02         0.44 o                         
   2   8  14        319.41        311.00         2.72 o                         
  -5   9  14          4.26          1.97         0.68 o                         
  -4   9  14        290.25        323.52         2.75 o                         
  -3   9  14        142.57        144.89         1.74 o                         
  -2   9  14         72.04         78.93         1.43 o                         
  -1   9  14          0.51          0.13         0.46 o                         
   0   9  14          0.00          0.03         0.45 o                         
   1   9  14        128.46        127.66         1.60 o                         
   2   9  14          4.53          8.59         0.64 o                         
  -5  10  14        119.19        130.59         1.74 o                         
  -4  10  14         85.41        110.73         1.53 o                         
  -3  10  14         24.59         36.29         1.22 o                         
  -2  10  14          7.90          9.14         0.67 o                         
  -1  10  14        363.61        372.97         2.96 o                         
   0  10  14        319.67        344.50         2.81 o                         
   1  10  14          1.03         -0.52         0.52 o                         
  -4  11  14         85.16         87.12         1.52 o                         
  -3  11  14        561.44        604.60         5.41 o                         
  -2  11  14         10.91         15.20         0.63 o                         
  -1  11  14        187.83        191.54         1.90 o                         
   0  11  14          0.06         -0.28         0.55 o                         
  -7   1  15        233.73        250.76         2.41 o                         
  -6   1  15          8.53         13.60         0.66 o                         
  -5   1  15         96.56         64.43         1.12 o                         
  -4   1  15         10.74          4.42         0.48 o                         
  -3   1  15        114.73        128.87         1.54 o                         
  -2   1  15         40.16         43.86         1.04 o                         
  -1   1  15        548.51        547.78         4.43 o                         
   0   1  15        579.00        572.69         4.29 o                         
   1   1  15        434.71        445.54         3.68 o                         
   2   1  15        130.33        135.35         1.71 o                         
   3   1  15          4.87          5.82         0.69 o                         
  -7   2  15         69.82         70.35         1.45 o                         
  -6   2  15          5.48          2.62         0.58 o                         
  -5   2  15         34.03         29.74         0.81 o                         
  -4   2  15         35.59         47.54         1.05 o                         
  -3   2  15         13.01          6.08         0.42 o                         
  -2   2  15        236.30        211.94         2.06 o                         
  -1   2  15         63.96         74.06         1.38 o                         
   0   2  15         16.58         15.76         0.62 o                         
   1   2  15         66.50         69.76         1.15 o                         
   2   2  15          0.18          1.15         0.52 o                         
   3   2  15         75.75         74.52         1.35 o                         
  -7   3  15          0.99         -0.65         0.65 o                         
  -6   3  15        187.37        172.24         1.85 o                         
  -5   3  15         10.77         12.31         0.57 o                         
  -4   3  15          6.09          8.03         0.55 o                         
  -3   3  15        171.57        170.91         1.68 o                         
  -2   3  15         14.22         13.87         0.60 o                         
  -1   3  15        124.97        130.21         1.62 o                         
   0   3  15         26.19         30.87         0.90 o                         
   1   3  15        120.23        111.48         1.41 o                         
   2   3  15        368.21        370.44         3.14 o                         
   3   3  15          0.00         -0.13         0.50 o                         
  -7   4  15         16.10         17.72         0.84 o                         
  -6   4  15          0.02         -0.52         0.52 o                         
  -5   4  15         22.38         19.69         1.17 o                         
  -4   4  15        159.91        147.94         1.65 o                         
  -3   4  15         95.48         77.69         1.11 o                         
  -2   4  15          1.83          3.75         0.38 o                         
  -1   4  15        219.13        211.40         2.48 o                         
   0   4  15        142.23        137.70         1.62 o                         
   1   4  15         30.89         28.01         1.01 o                         
   2   4  15         36.03         38.21         1.15 o                         
   3   4  15         20.95         18.54         0.86 o                         
  -6   5  15         34.25         22.47         0.72 o                         
  -5   5  15         36.41         36.98         1.10 o                         
  -4   5  15         11.74          7.12         0.49 o                         
  -3   5  15          0.98          0.03         0.52 o                         
  -2   5  15         38.76         30.31         0.75 o                         
  -1   5  15         96.00         92.93         1.60 o                         
   0   5  15         28.65         25.13         0.89 o                         
   1   5  15         47.61         42.13         1.42 o                         
   2   5  15          0.98          1.85         0.53 o                         
  -6   6  15         40.46         60.44         1.58 o                         
  -5   6  15          0.06          0.22         0.60 o                         
  -4   6  15          0.45          0.65         0.46 o                         
  -3   6  15        123.67        121.79         1.42 o                         
  -2   6  15         13.21         14.56         0.61 o                         
  -1   6  15          7.50          9.49         0.56 o                         
   0   6  15         21.68         20.43         0.76 o                         
   1   6  15         59.13         55.48         1.16 o                         
   2   6  15         75.80         78.18         1.55 o                         
  -5   7  15         50.15         53.31         1.13 o                         
  -4   7  15         40.49         34.43         1.36 o                         
  -3   7  15         96.32         96.13         1.43 o                         
  -2   7  15         48.33         51.88         1.05 o                         
  -1   7  15        228.73        230.19         2.27 o                         
   0   7  15         23.01         22.36         0.69 o                         
   1   7  15          2.53          2.28         0.53 o                         
   2   7  15         88.11         97.41         1.73 o                         
  -5   8  15         21.27         26.13         1.00 o                         
  -4   8  15          1.37          3.22         0.56 o                         
  -3   8  15        166.15        173.80         1.80 o                         
  -2   8  15        399.49        421.25         3.44 o                         
  -1   8  15          9.63          6.74         0.61 o                         
   0   8  15        142.72        161.81         1.66 o                         
   1   8  15         15.33         20.43         0.80 o                         
  -4   9  15          8.26         17.36         0.79 o                         
  -3   9  15        154.72        164.68         2.05 o                         
  -2   9  15          0.55          1.24         0.63 o                         
  -1   9  15        208.18        218.00         2.28 o                         
   0   9  15         40.53         50.08         1.06 o                         
  -3  10  15         11.83         15.54         0.82 o                         
  -2  10  15         70.16         59.31         1.43 o                         
  -1  10  15        184.98        185.25         1.98 o                         
  -6   0  16        320.00        374.98         4.37 o                         
  -5   0  16          0.02         -0.12         0.62 o                         
  -4   0  16          9.84          6.75         0.91 o                         
  -3   0  16        202.36        177.87         2.81 o                         
  -2   0  16         59.09         53.29         1.72 o                         
  -1   0  16       1688.47       1699.93        21.83 o                         
   0   0  16        180.82        188.83         2.52 o                         
   1   0  16         67.46         72.32         2.00 o                         
   2   0  16         60.34         54.16         3.04 o                         
  -6   1  16          3.49         -0.11         0.57 o                         
  -5   1  16         48.94         50.56         1.07 o                         
  -4   1  16          1.51          1.87         0.44 o                         
  -3   1  16        103.43         87.73         1.27 o                         
  -2   1  16         21.99         11.31         0.58 o                         
  -1   1  16         75.25         78.01         1.33 o                         
   0   1  16          7.97         13.09         0.47 o                         
   1   1  16         25.94         29.89         0.85 o                         
   2   1  16         67.39         66.37         1.43 o                         
  -6   2  16          9.54          4.64         0.61 o                         
  -5   2  16        191.42        196.94         1.99 o                         
  -4   2  16         30.46         31.54         1.36 o                         
  -3   2  16         24.53         25.09         1.12 o                         
  -2   2  16         37.87         29.12         0.94 o                         
  -1   2  16         59.11         60.15         1.28 o                         
   0   2  16         22.28         27.78         0.96 o                         
   1   2  16         35.78         41.72         1.63 o                         
   2   2  16        264.12        288.92         2.79 o                         
  -6   3  16        324.86        341.91         2.89 o                         
  -5   3  16        223.21        205.55         2.04 o                         
  -4   3  16          0.60          0.06         0.50 o                         
  -3   3  16        236.64        224.57         1.93 o                         
  -2   3  16          9.63         10.53         0.60 o                         
  -1   3  16        678.30        700.02         6.34 o                         
   0   3  16        131.67        135.68         1.65 o                         
   1   3  16         50.34         55.15         1.16 o                         
   2   3  16          0.43          0.82         0.67 o                         
  -5   4  16         18.33         22.69         0.80 o                         
  -4   4  16          2.88          1.48         0.54 o                         
  -3   4  16        122.73        106.55         1.33 o                         
  -2   4  16        307.34        311.95         2.72 o                         
  -1   4  16          6.75          4.84         0.68 o                         
   0   4  16         39.65         41.20         1.02 o                         
   1   4  16        517.16        531.23         4.42 o                         
  -5   5  16          4.38          5.77         0.64 o                         
  -4   5  16         48.13         60.45         1.10 o                         
  -3   5  16          0.81          0.30         0.46 o                         
  -2   5  16          3.91          6.26         0.44 o                         
  -1   5  16          6.80          6.77         0.82 o                         
   0   5  16          4.59          4.36         0.55 o                         
   1   5  16         55.10         51.11         1.20 o                         
  -5   6  16          3.17          3.65         0.61 o                         
  -4   6  16         43.16         47.56         1.64 o                         
  -3   6  16         12.15         11.28         0.59 o                         
  -2   6  16        180.11        182.49         1.83 o                         
  -1   6  16        118.24        116.35         2.04 o                         
   0   6  16          2.67          1.77         0.82 o                         
  -4   7  16         38.24         44.46         1.57 o                         
  -3   7  16         20.20         22.24         0.79 o                         
  -2   7  16         46.01         38.71         1.10 o                         
  -1   7  16          1.35          0.83         0.47 o                         
   0   7  16          4.28          6.52         0.72 o                         
  -3   8  16        246.27        248.66         2.38 o                         
  -2   8  16         20.28         17.77         0.80 o                         
  -5   1  17        119.86        123.33         1.57 o                         
  -4   1  17        250.46        303.23         2.91 o                         
  -3   1  17          0.37          1.79         0.69 o                         
  -2   1  17         21.94         23.45         0.83 o                         
  -1   1  17          1.67          1.44         0.49 o                         
   0   1  17          4.26          3.68         0.69 o                         
  -4   2  17        188.88        206.52         2.31 o                         
  -3   2  17         94.86         95.74         1.46 o                         
  -2   2  17        354.83        387.35         3.14 o                         
  -1   2  17          0.45          0.28         0.55 o                         
   0   2  17        144.89        156.58         2.09 o                         
  -4   3  17          1.13          1.28         0.52 o                         
  -3   3  17         21.26         25.86         0.83 o                         
  -2   3  17         66.39         76.90         1.33 o                         
  -1   3  17        269.42        266.58         2.81 o                         
   0   3  17          0.16         -0.48         0.68 o                         
  -4   4  17         45.40         37.65         1.06 o                         
  -3   4  17        166.12        167.56         2.28 o                         
  -2   4  17         57.75         55.20         1.12 o                         
  -1   4  17         41.28         40.73         1.23 o                         
  -3   5  17        108.70        125.23         1.55 o                         
  -2   5  17          0.75          1.00         0.71 o                         
                                                                                
